# Supplementary material for: ACTH-like Peptides Compensate Rat Brain Gene Expression Profile Disrupted by Ischemia a Day After Experimental Stroke
Source: Biomedicines. 2024 Dec 13;12(12):2830. doi: 10.3390/biomedicines12122830 (PMC11673339; doi:10.3390/biomedicines12122830)
Supplement: Supplementary file 1 [file biomedicines-12-02830-s001.zip]

Archive with 20 entries (20 files):
- Supplementary Figure S1.pptx
- Supplementary Figure S2.pptx
- Supplementary Figure S3.pptx
- Supplementary Figure S4.pptx
- Supplementary Figure S5.pptx
- Supplementary Method S1.pptx
- Supplementary Method S2.pptx
- Supplementary Table S1.xlsx
- Supplementary Table S10.xlsx
- Supplementary Table S11.xlsx
- Supplementary Table S12.xlsx
- Supplementary Table S13.xlsx
- Supplementary Table S2.xlsx
- Supplementary Table S3.xlsx
- Supplementary Table S4.xlsx
- Supplementary Table S5.xlsx
- Supplementary Table S6.xlsx
- Supplementary Table S7.xlsx
- Supplementary Table S8.xlsx
- Supplementary Table S9.xlsx
