# Supplementary material for: ACTH-like Peptides Compensate Rat Brain Gene Expression Profile Disrupted by Ischemia a Day After Experimental Stroke
Source: Biomedicines. 2024 Dec 13;12(12):2830. doi: 10.3390/biomedicines12122830 (PMC11673339; doi:10.3390/biomedicines12122830)
Supplement: Supplementary file 1 [file biomedicines-12-02830-s001.zip › Supplementary Table S1.xlsx]

## Sheet: Лист4
Table S1. Characterization of the primers used for real-time RT-PCR
Gene	Primer (5’-3’)	RefSeq	Amplicon Size (bp)	Effectiveness ± Standard Error
Hes5	F: CTGCTCAATGCTGCTGTTGATGCG	NM_024383.1	101	2,04±0,04
	R: CCGTGGCGGTGGAGATGCTCAG
Vegfa	F: CCACGACAGAAGGGGAGCA	NM_031836.3	263	2±0
	R: GTGCTGGCTTTGGTGAGG
Nos3	F: TCTTTCGGAAGGCGTTTGA	NM_021838	211	1,89±0,03
	R: ATTTTGTAACTCTTGTGCTGCT
Il4r	F: TGACTACATCCGCACTTCTACG	NM_133380	689	1,98±0
	R: AGACCACAGTTCCAGCCAGTA
Gabrg2	F: ATTGTGGTTCTGTCCTGGGTAT	NM_021835.3	335	2,03±0
	R: AGGTGGGTGGCATTGTTCAT
Rasgrp2	F: GGAGGAGTTGGCTATGGTGA	NM_001082977.2	156	1,94±0,04
	R: GTGGGCGATGACTTGGAAC
Jun	F: GCAATCTGAAGCCGCACCT	NM_021835.3	138	190±0,06
	R: TCGGTGTAGTGGTGATGTGC
Gapdh	F: ACTCTACCCACGGCAAGTTCAACG	NM_017008.4	148	2,01±0,03
	R: GTAGACTCCACGACATACTCAGCAC
