# Supplementary material for: ACTH-like Peptides Compensate Rat Brain Gene Expression Profile Disrupted by Ischemia a Day After Experimental Stroke
Source: Biomedicines. 2024 Dec 13;12(12):2830. doi: 10.3390/biomedicines12122830 (PMC11673339; doi:10.3390/biomedicines12122830)
Supplement: Supplementary file 1 [file biomedicines-12-02830-s001.zip › Supplementary Table S10.xlsx]

## Sheet: Лист1
Table S10. Analysis of pathways associated with DEGs in IR24-f vs. SO24-f, IS24-f vs. IR24-f and IA24-f vs. IR24-f pairwise comparisons at 24 h after tMCAO using DAVID
Category	Pathway name	IR24-f vs. SO24-f					IS24-f vs. IR24-f					IA24-f vs. IR24-f					IA24-f vs. IS24-f
		Number of DEGs		padj	Up/(Up+Down), %	Down/(Up+Down), %	Number of DEGs		padj	Up/(Up+Down), %	Down/(Up+Down), %	Number of DEGs		padj	Up/(Up+Down), %	Down/(Up+Down), %	Number of DEGs		padj	Up/(Up+Down), %	Down/(Up+Down), %
		Up	Down				Up	Down				Up	Down				Up	Down
KEGG_PATHWAY	rno05200:Pathways in cancer	100	75	4.81394e-11	57.1429	42.8571	35	43	2.63106e-05	44.8718	55.1282	46	63	1.30127e-09	42.2018	57.7982
KEGG_PATHWAY	rno04024:cAMP signaling pathway	35	52	4.49808e-10	40.2299	59.7701	21	21	2.00215e-05	50	50	26	23	1.48136e-05	53.0612	46.9388
KEGG_PATHWAY	rno05205:Proteoglycans in cancer	55	27	2.61604e-09	67.0732	32.9268	14	30	1.10784e-06	31.8182	68.1818	18	44	6.39061e-12	29.0323	70.9677
KEGG_PATHWAY	rno05030:Cocaine addiction	12	19	2.61604e-09	38.7097	61.2903	5	6	0.0323651	45.4545	54.5455	5	6	0.0789954	45.4545	54.5455
KEGG_PATHWAY	rno04724:Glutamatergic synapse	11	41	3.66678e-08	21.1538	78.8462	12	7	0.0339524	63.1579	36.8421	11	10	0.0560888	52.381	47.619
KEGG_PATHWAY	rno05031:Amphetamine addiction	10	26	1.68016e-07	27.7778	72.2222	4	7	0.161641	36.3636	63.6364			1
KEGG_PATHWAY	rno04010:MAPK signaling pathway	63	35	6.02426e-07	64.2857	35.7143	15	36	2.14836e-05	29.4118	70.5882	16	46	5.20162e-06	25.8065	74.1935
KEGG_PATHWAY	rno04020:Calcium signaling pathway	29	54	8.74231e-07	34.9398	65.0602	26	20	6.69336e-06	56.5217	43.4783	28	28	1.06915e-06	50	50
KEGG_PATHWAY	rno04510:Focal adhesion	49	24	8.74231e-07	67.1233	32.8767		16	1			11	26	0.00710133	29.7297	70.2703
KEGG_PATHWAY	rno05207:Chemical carcinogenesis - receptor activation	48	32	1.07603e-06	60	40	13	15	0.125069	46.4286	53.5714	21	24	0.000844833	46.6667	53.3333
KEGG_PATHWAY	rno04380:Osteoclast differentiation	41	9	1.91641e-06	82	18	7	17	0.00268151	29.1667	70.8333	7	18	0.0103115	28	72
KEGG_PATHWAY	rno05417:Lipid and atherosclerosis	56	18	2.06689e-06	75.6757	24.3243	7	18	0.179581	28	72	10	22	0.0948022	31.25	68.75
KEGG_PATHWAY	rno04713:Circadian entrainment	9	34	2.13116e-06	20.9302	79.0698	11	6	0.0365351	64.7059	35.2941	11	7	0.0865352	61.1111	38.8889
KEGG_PATHWAY	rno05418:Fluid shear stress and atherosclerosis	39	19	2.43168e-06	67.2414	32.7586	10	16	0.00780432	38.4615	61.5385	15	17	0.00262046	46.875	53.125
KEGG_PATHWAY	rno04921:Oxytocin signaling pathway	25	32	1.58253e-05	43.8596	56.1404	10	17	0.00544923	37.037	62.963	14	17	0.00641582	45.1613	54.8387
KEGG_PATHWAY	rno05163:Human cytomegalovirus infection	58	23	1.68324e-05	71.6049	28.3951	6	24	0.123418	20	80	9	32	0.0199652	21.9512	78.0488
KEGG_PATHWAY	rno04668:TNF signaling pathway	36	8	3.29521e-05	81.8182	18.1818	5	21	8.93182e-05	19.2308	80.7692	7	22	0.000229068	24.1379	75.8621
KEGG_PATHWAY	rno01100:Metabolic pathways	161	219	4.56845e-05	42.3684	57.6316	116	63	9.69849e-05	64.8045	35.1955	144	83	1.48136e-05	63.4361	36.5639
KEGG_PATHWAY	rno05140:Leishmaniasis	30	2	4.56845e-05	93.75	6.25	3	12	0.0185422	20	80	3	13	0.0286995	18.75	81.25
KEGG_PATHWAY	rno04725:Cholinergic synapse	16	28	4.87301e-05	36.3636	63.6364	8	7	0.223669	53.3333	46.6667	11	11	0.0290573	50	50
KEGG_PATHWAY	rno05222:Small cell lung cancer	29	9	4.96842e-05	76.3158	23.6842		12	1			3	18	0.00932289	14.2857	85.7143
KEGG_PATHWAY	rno05145:Toxoplasmosis	36	7	6.82652e-05	83.7209	16.2791	4	15	0.0301333	21.0526	78.9474	4	17	0.0452867	19.0476	80.9524
KEGG_PATHWAY	rno04115:p53 signaling pathway	23	9	7.47724e-05	71.875	28.125	5	12	0.00412744	29.4118	70.5882	6	14	0.00206258	30	70
KEGG_PATHWAY	rno04550:Signaling pathways regulating pluripotency of stem cells	27	24	8.98751e-05	52.9412	47.0588	12	9	0.0579969	57.1429	42.8571	14	19	0.000502936	42.4242	57.5758
KEGG_PATHWAY	rno04360:Axon guidance	18	43	9.84786e-05	29.5082	70.4918	21	5	0.0389872	80.7692	19.2308	25	15	0.0002373	62.5	37.5
KEGG_PATHWAY	rno04015:Rap1 signaling pathway	40	29	0.000102626	57.971	42.029			1			14	21	0.0356938	40	60
KEGG_PATHWAY	rno04062:Chemokine signaling pathway	40	21	0.000109096	65.5738	34.4262	8	16	0.101985	33.3333	66.6667	9	25	0.00932289	26.4706	73.5294
KEGG_PATHWAY	rno04210:Apoptosis	39	10	0.000109096	79.5918	20.4082	4	13	0.241567	23.5294	76.4706	7	16	0.0869734	30.4348	69.5652
KEGG_PATHWAY	rno05223:Non-small cell lung cancer	18	13	0.000183911	58.0645	41.9355	5	6	0.219669	45.4545	54.5455	7	12	0.00481253	36.8421	63.1579
KEGG_PATHWAY	rno04670:Leukocyte transendothelial migration	32	11	0.000226154	74.4186	25.5814			1			10	9	0.171292	52.6316	47.3684
KEGG_PATHWAY	rno04720:Long-term potentiation	6	23	0.000226154	20.6897	79.3103	7	3	0.251851	70	30	8	4	0.223071	66.6667	33.3333
KEGG_PATHWAY	rno04925:Aldosterone synthesis and secretion	11	26	0.000279417	29.7297	70.2703	8	10	0.0196906	44.4444	55.5556	10	10	0.0236106	50	50
KEGG_PATHWAY	rno04971:Gastric acid secretion	8	23	0.000301977	25.8065	74.1935	10	6	0.013418	62.5	37.5	10	5	0.0805344	66.6667	33.3333
KEGG_PATHWAY	rno05133:Pertussis	26	4	0.000460757	86.6667	13.3333	3	8	0.219669	27.2727	72.7273		9	1
KEGG_PATHWAY	rno05033:Nicotine addiction	0	20	0.000522476	0	100	6		1					1
KEGG_PATHWAY	rno05220:Chronic myeloid leukemia	23	8	0.000663031	74.1935	25.8065	4	9	0.101985	30.7692	69.2308	5	16	0.00190878	23.8095	76.1905
KEGG_PATHWAY	rno04151:PI3K-Akt signaling pathway	70	27	0.000677334	72.1649	27.8351	10	28	0.167599	26.3158	73.6842	15	42	0.00602562	26.3158	73.6842
KEGG_PATHWAY	rno05221:Acute myeloid leukemia	21	7	0.000735035	75	25	5	6	0.161641	45.4545	54.5455	5	12	0.0102531	29.4118	70.5882
KEGG_PATHWAY	rno00230:Purine metabolism	19	26	0.000735035	42.2222	57.7778	13	6	0.0915418	68.4211	31.5789	16	9	0.0235502	64	36
KEGG_PATHWAY	rno05225:Hepatocellular carcinoma	28	29	0.000747327	49.1228	50.8772	19	14	0.000556058	57.5758	42.4242	25	21	1.23204e-06	54.3478	45.6522
KEGG_PATHWAY	rno04933:AGE-RAGE signaling pathway in diabetic complications	28	9	0.000747327	75.6757	24.3243	7	23	3.0283e-07	23.3333	76.6667	8	23	5.01566e-06	25.8065	74.1935
KEGG_PATHWAY	rno04722:Neurotrophin signaling pathway	24	18	0.000747327	57.1429	42.8571	7	10	0.130932	41.1765	58.8235	8	16	0.0172143	33.3333	66.6667
KEGG_PATHWAY	rno05217:Basal cell carcinoma	11	15	0.00088072	42.3077	57.6923	9	6	0.00631221	60	40	10	9	0.000844833	52.6316	47.3684
KEGG_PATHWAY	rno05230:Central carbon metabolism in cancer	15	13	0.00088072	53.5714	46.4286	6	8	0.0301333	42.8571	57.1429	8	9	0.0111479	47.0588	52.9412
KEGG_PATHWAY	rno04666:Fc gamma R-mediated phagocytosis	22	13	0.000975141	62.8571	37.1429	8		1					1
KEGG_PATHWAY	rno04080:Neuroactive ligand-receptor interaction	42	63	0.000990591	40	60	31	29	5.83478e-05	51.6667	48.3333	34	29	0.00441368	53.9683	46.0317
KEGG_PATHWAY	rno05202:Transcriptional misregulation in cancer	44	16	0.00103457	73.3333	26.6667	8	24	0.00412744	25	75	7	25	0.0452867	21.875	78.125
KEGG_PATHWAY	rno04934:Cushing syndrome	26	25	0.0010949	50.9804	49.0196	13	17	0.000749834	43.3333	56.6667	16	19	0.000730439	45.7143	54.2857
KEGG_PATHWAY	rno04728:Dopaminergic synapse	13	31	0.0014903	29.5455	70.4545			1					1
KEGG_PATHWAY	rno04350:TGF-beta signaling pathway	21	13	0.00166283	61.7647	38.2353	6	12	0.0181414	33.3333	66.6667	7	15	0.00632083	31.8182	68.1818
KEGG_PATHWAY	rno04512:ECM-receptor interaction	22	10	0.00183821	68.75	31.25	2	12	0.101985	14.2857	85.7143	4	16	0.0102531	20	80
KEGG_PATHWAY	rno01521:EGFR tyrosine kinase inhibitor resistance	16	14	0.0019712	53.3333	46.6667	8	4	0.191866	66.6667	33.3333	8	15	0.000415336	34.7826	65.2174
KEGG_PATHWAY	rno04611:Platelet activation	27	15	0.0019712	64.2857	35.7143	6	8	0.241567	42.8571	57.1429			1
KEGG_PATHWAY	rno04014:Ras signaling pathway	33	35	0.00225174	48.5294	51.4706	13	13	0.262675	50	50	19	24	0.00433441	44.186	55.814
KEGG_PATHWAY	rno05032:Morphine addiction	7	26	0.00225174	21.2121	78.7879	8		1					1
KEGG_PATHWAY	rno04662:B cell receptor signaling pathway	23	6	0.00225174	79.3103	20.6897		7	1				10	1
KEGG_PATHWAY	rno05146:Amoebiasis	25	9	0.00227158	73.5294	26.4706	2	15	0.0338685	11.7647	88.2353	2	17	0.0430249	10.5263	89.4737
KEGG_PATHWAY	rno05214:Glioma	14	14	0.00254607	50	50			1			7	11	0.0102531	38.8889	61.1111
KEGG_PATHWAY	rno05132:Salmonella infection	58	14	0.00310147	80.5556	19.4444		17	1				23	1
KEGG_PATHWAY	rno05212:Pancreatic cancer	21	7	0.00314084	75	25	4	8	0.148089	33.3333	66.6667	6	12	0.0107861	33.3333	66.6667
KEGG_PATHWAY	rno05414:Dilated cardiomyopathy	19	14	0.00314084	57.5758	42.4242	6	9	0.0915418	40	60	7	12	0.0356938	36.8421	63.1579
KEGG_PATHWAY	rno04072:Phospholipase D signaling pathway	20	27	0.00333192	42.5532	57.4468	15	8	0.0339524	65.2174	34.7826	14	14	0.0193648	50	50
KEGG_PATHWAY	rno04066:HIF-1 signaling pathway	25	13	0.00336316	65.7895	34.2105	6	13	0.0339524	31.5789	68.4211	9	16	0.00641582	36	64
KEGG_PATHWAY	rno04514:Cell adhesion molecules	28	26	0.00383016	51.8519	48.1481			1			18	12	0.0496576	60	40
KEGG_PATHWAY	rno05165:Human papillomavirus infection	63	31	0.0038819	67.0213	32.9787	17	22	0.158607	43.5897	56.4103	24	35	0.00433441	40.678	59.322
KEGG_PATHWAY	rno04659:Th17 cell differentiation	28	7	0.00453621	80	20	3	16	0.0196906	15.7895	84.2105	3	16	0.0801763	15.7895	84.2105
KEGG_PATHWAY	rno05161:Hepatitis B	37	11	0.0048401	77.0833	22.9167	6	19	0.0196906	24	76	7	24	0.00710133	22.5806	77.4194
KEGG_PATHWAY	rno05167:Kaposi sarcoma-associated herpesvirus infection	51	11	0.00487308	82.2581	17.7419		19	1			6	25	0.179351	19.3548	80.6452
KEGG_PATHWAY	rno01232:Nucleotide metabolism	15	14	0.00568145	51.7241	48.2759	9		1			15	4	0.0113031	78.9474	21.0526
KEGG_PATHWAY	rno00040:Pentose and glucuronate interconversions	12	4	0.0061037	75	25			1					1
KEGG_PATHWAY	rno04540:Gap junction	7	23	0.00688863	23.3333	76.6667	13	3	0.0330805	81.25	18.75	14	6	0.0102531	70	30
KEGG_PATHWAY	rno03008:Ribosome biogenesis in eukaryotes	28	2	0.00688863	93.3333	6.66667		8	1			2	13	0.18126	13.3333	86.6667
KEGG_PATHWAY	rno04726:Serotonergic synapse	15	24	0.00699162	38.4615	61.5385	10	7	0.152269	58.8235	41.1765	12	7	0.228858	63.1579	36.8421
KEGG_PATHWAY	rno05152:Tuberculosis	42	10	0.00700734	80.7692	19.2308	4	20	0.0839547	16.6667	83.3333	8	19	0.136689	29.6296	70.3704
KEGG_PATHWAY	rno04261:Adrenergic signaling in cardiomyocytes	14	31	0.00711058	31.1111	68.8889	16	11	0.0035071	59.2593	40.7407	17	11	0.0169488	60.7143	39.2857
KEGG_PATHWAY	rno04920:Adipocytokine signaling pathway	17	9	0.00711058	65.3846	34.6154	2	9	0.208488	18.1818	81.8182	4	11	0.0607716	26.6667	73.3333
KEGG_PATHWAY	rno00270:Cysteine and methionine metabolism	8	12	0.00756252	40	60	8	4	0.0196906	66.6667	33.3333	10	6	0.00194698	62.5	37.5
KEGG_PATHWAY	rno04926:Relaxin signaling pathway	25	15	0.00759995	62.5	37.5	5	16	0.0301333	23.8095	76.1905	7	20	0.00659686	25.9259	74.0741
KEGG_PATHWAY	rno05134:Legionellosis	22	0	0.00875558	100	0		6	1				10	1
KEGG_PATHWAY	rno01240:Biosynthesis of cofactors	29	17	0.00880373	63.0435	36.9565			1					1
KEGG_PATHWAY	rno04911:Insulin secretion	9	20	0.00893036	31.0345	68.9655	7	7	0.0915418	50	50	7	11	0.0290573	38.8889	61.1111
KEGG_PATHWAY	rno04625:C-type lectin receptor signaling pathway	28	8	0.00893036	77.7778	22.2222	4	11	0.223669	26.6667	73.3333	4	15	0.135565	21.0526	78.9474
KEGG_PATHWAY	rno05211:Renal cell carcinoma	16	9	0.00971461	64	36	4	8	0.107769	33.3333	66.6667	4	14	0.00670629	22.2222	77.7778
KEGG_PATHWAY	rno04912:GnRH signaling pathway	13	17	0.0104677	43.3333	56.6667	8	8	0.0379089	50	50	8	12	0.0133192	40	60
KEGG_PATHWAY	rno04976:Bile secretion	14	17	0.0104677	45.1613	54.8387	11	6	0.0301333	64.7059	35.2941	12	4	0.176565	75	25
KEGG_PATHWAY	rno05224:Breast cancer	27	17	0.0114409	61.3636	38.6364	13	12	0.0129987	52	48	14	21	0.000229068	40	60
KEGG_PATHWAY	rno01524:Platinum drug resistance	13	15	0.0119635	46.4286	53.5714	8	5	0.135799	61.5385	38.4615	12	7	0.0128101	63.1579	36.8421
KEGG_PATHWAY	rno04916:Melanogenesis	11	21	0.0119635	34.375	65.625	9	7	0.0694892	56.25	43.75	11	10	0.0169488	52.381	47.619
KEGG_PATHWAY	rno04727:GABAergic synapse	7	23	0.0119635	23.3333	76.6667			1			9		1
KEGG_PATHWAY	rno05166:Human T-cell leukemia virus 1 infection	54	13	0.0133299	80.597	19.403	6	27	0.0390978	18.1818	81.8182	8	26	0.234283	23.5294	76.4706
KEGG_PATHWAY	rno05210:Colorectal cancer	19	10	0.0165673	65.5172	34.4828	6	11	0.0200541	35.2941	64.7059	7	14	0.00675647	33.3333	66.6667
KEGG_PATHWAY	rno04970:Salivary secretion	5	22	0.0165673	18.5185	81.4815	9	3	0.204471	75	25	11	3	0.20146	78.5714	21.4286
KEGG_PATHWAY	rno00240:Pyrimidine metabolism	11	9	0.0171978	55	45			1			11	5	0.00433441	68.75	31.25
KEGG_PATHWAY	rno04964:Proximal tubule bicarbonate reclamation	1	10	0.0172251	9.09091	90.9091	8	1	0.00412744	88.8889	11.1111	8	1	0.00932289	88.8889	11.1111
KEGG_PATHWAY	rno04270:Vascular smooth muscle contraction	13	28	0.0172251	31.7073	68.2927	8	10	0.0853808	44.4444	55.5556	14	12	0.0243009	53.8462	46.1538
KEGG_PATHWAY	rno04370:VEGF signaling pathway	14	7	0.0172251	66.6667	33.3333	3	7	0.157142	30	70	4	10	0.0286995	28.5714	71.4286
KEGG_PATHWAY	rno05135:Yersinia infection	32	8	0.0172251	80	20		12	1				17	1
KEGG_PATHWAY	rno04064:NF-kappa B signaling pathway	26	5	0.0178732	83.871	16.129	4	14	0.0213173	22.2222	77.7778	4	18	0.00899153	18.1818	81.8182
KEGG_PATHWAY	rno05231:Choline metabolism in cancer	14	17	0.0178732	45.1613	54.8387	10	6	0.0645671	62.5	37.5	7	9	0.136689	43.75	56.25
KEGG_PATHWAY	rno04211:Longevity regulating pathway	20	9	0.0180986	68.9655	31.0345	3	11	0.123418	21.4286	78.5714	2	13	0.218353	13.3333	86.6667
KEGG_PATHWAY	rno04750:Inflammatory mediator regulation of TRP channels	17	18	0.0189278	48.5714	51.4286	6	11	0.102886	35.2941	64.7059	9	12	0.0606541	42.8571	57.1429
KEGG_PATHWAY	rno04390:Hippo signaling pathway	27	18	0.0204482	60	40	12	11	0.0507717	52.1739	47.8261	13	14	0.0528414	48.1481	51.8519
KEGG_PATHWAY	rno05142:Chagas disease	24	8	0.0231008	75	25	4	11	0.154148	26.6667	73.3333	4	14	0.125006	22.2222	77.7778
KEGG_PATHWAY	rno05226:Gastric cancer	23	20	0.0239606	53.4884	46.5116	12	11	0.0360251	52.1739	47.8261	15	22	6.02978e-05	40.5405	59.4595
KEGG_PATHWAY	rno00280:Valine, leucine and isoleucine degradation	0	20	0.0239606	0	100	7		1			12	0	0.0939654	100	0
KEGG_PATHWAY	rno05203:Viral carcinogenesis	50	9	0.0239606	84.7458	15.2542		16	1				21	1
KEGG_PATHWAY	rno04927:Cortisol synthesis and secretion	11	12	0.0245103	47.8261	52.1739	3	9	0.0945666	25	75	3	9	0.235157	25	75
KEGG_PATHWAY	rno05169:Epstein-Barr virus infection	53	7	0.0248497	88.3333	11.6667	4	22	0.219669	15.3846	84.6154		26	1
KEGG_PATHWAY	rno04910:Insulin signaling pathway	23	17	0.0258647	57.5	42.5	7	12	0.129873	36.8421	63.1579	9	16	0.0409997	36	64
KEGG_PATHWAY	rno04215:Apoptosis - multiple species	10	4	0.0258647	71.4286	28.5714			1					1
KEGG_PATHWAY	rno04936:Alcoholic liver disease	26	13	0.0264161	66.6667	33.3333	6	11	0.232813	35.2941	64.7059	8	14	0.125006	36.3636	63.6364
KEGG_PATHWAY	rno04931:Insulin resistance	22	11	0.0274296	66.6667	33.3333	8	12	0.0181414	40	60	7	15	0.0236106	31.8182	68.1818
KEGG_PATHWAY	rno05162:Measles	37	4	0.0274296	90.2439	9.7561		12	1				15	1
KEGG_PATHWAY	rno04730:Long-term depression	8	13	0.0274296	38.0952	61.9048			1					1
KEGG_PATHWAY	rno04216:Ferroptosis	13	3	0.0289858	81.25	18.75			1					1
KEGG_PATHWAY	rno04022:cGMP-PKG signaling pathway	17	30	0.0296985	36.1702	63.8298	13	14	0.0181414	48.1481	51.8519	16	15	0.0180988	51.6129	48.3871
KEGG_PATHWAY	rno04371:Apelin signaling pathway	21	18	0.0321775	53.8462	46.1538	9	13	0.0301333	40.9091	59.0909	8	14	0.136689	36.3636	63.6364
KEGG_PATHWAY	rno04650:Natural killer cell mediated cytotoxicity	22	8	0.0330693	73.3333	26.6667			1					1
KEGG_PATHWAY	rno04935:Growth hormone synthesis, secretion and action	20	14	0.0333276	58.8235	41.1765	6	12	0.0645671	33.3333	66.6667	5	16	0.064213	23.8095	76.1905
KEGG_PATHWAY	rno05410:Hypertrophic cardiomyopathy	19	9	0.0342318	67.8571	32.1429	5	9	0.129873	35.7143	64.2857	7	12	0.0279941	36.8421	63.1579
KEGG_PATHWAY	rno04723:Retrograde endocannabinoid signaling	8	34	0.0350005	19.0476	80.9524	12		1					1
KEGG_PATHWAY	rno04922:Glucagon signaling pathway	12	19	0.0358109	38.7097	61.2903	6	8	0.229041	42.8571	57.1429	9	8	0.125006	52.9412	47.0588
KEGG_PATHWAY	rno05144:Malaria	16	3	0.0368419	84.2105	15.7895	2	10	0.0330805	16.6667	83.3333	3	11	0.0201691	21.4286	78.5714
KEGG_PATHWAY	rno05213:Endometrial cancer	11	9	0.0368419	55	45	6	5	0.0916834	54.5455	45.4545	5	9	0.0316114	35.7143	64.2857
KEGG_PATHWAY	rno04657:IL-17 signaling pathway	24	4	0.0381358	85.7143	14.2857	2	14	0.0416212	12.5	87.5	4	18	0.00496778	18.1818	81.8182
KEGG_PATHWAY	rno04915:Estrogen signaling pathway	22	16	0.0394572	57.8947	42.1053	6	11	0.232813	35.2941	64.7059	7	16	0.0839429	30.4348	69.5652
KEGG_PATHWAY	rno04928:Parathyroid hormone synthesis, secretion and action	14	17	0.0394572	45.1613	54.8387	5	14	0.0196906	26.3158	73.6842	7	12	0.0849164	36.8421	63.1579
KEGG_PATHWAY	rno04924:Renin secretion	8	15	0.0416245	34.7826	65.2174			1					1
KEGG_PATHWAY	rno04218:Cellular senescence	38	11	0.0455194	77.551	22.449	7	19	0.046881	26.9231	73.0769	6	24	0.0646268	20	80
KEGG_PATHWAY	rno00760:Nicotinate and nicotinamide metabolism	5	9	0.0470212	35.7143	64.2857	3	3	0.227036	50	50	8	3	0.0201691	72.7273	27.2727
KEGG_PATHWAY	rno00564:Glycerophospholipid metabolism	14	15	0.0470212	48.2759	51.7241			1					1
KEGG_PATHWAY	rno00562:Inositol phosphate metabolism	11	12	0.047471	47.8261	52.1739			1					1
KEGG_PATHWAY	rno04070:Phosphatidylinositol signaling system	11	17	0.0476572	39.2857	60.7143			1					1
KEGG_PATHWAY	rno05034:Alcoholism	18	29	0.0479633	38.2979	61.7021			1					1
KEGG_PATHWAY	rno05215:Prostate cancer	22	7	0.0517387	75.8621	24.1379	6	11	0.0388052	35.2941	64.7059	8	17	0.00121366	32	68
KEGG_PATHWAY	rno00330:Arginine and proline metabolism	7	10	0.0683878	41.1765	58.8235			1			9	4	0.0269773	69.2308	30.7692
KEGG_PATHWAY	rno04310:Wnt signaling pathway	19	25	0.0685119	43.1818	56.8182	16	9	0.0339524	64	36	14	13	0.0897455	51.8519	48.1481
KEGG_PATHWAY	rno04012:ErbB signaling pathway	11	14	0.0719021	44	56			1			6	12	0.0290573	33.3333	66.6667
KEGG_PATHWAY	rno05218:Melanoma	15	7	0.0778665	68.1818	31.8182			1			7	12	0.00481253	36.8421	63.1579
KEGG_PATHWAY	rno04146:Peroxisome	4	21	0.0894017	16	84	10		1			17	3	0.0102531	85	15
KEGG_PATHWAY	rno00071:Fatty acid degradation	2	14	0.0902313	12.5	87.5			1			10	2	0.0452867	83.3333	16.6667
KEGG_PATHWAY	rno05219:Bladder cancer	11	3	0.0909602	78.5714	21.4286	3	5	0.158614	37.5	62.5	4	8	0.0157951	33.3333	66.6667
KEGG_PATHWAY	rno04913:Ovarian steroidogenesis	11	7	0.0981146	61.1111	38.8889	3	9	0.0390978	25	75	2	9	0.201451	18.1818	81.8182
KEGG_PATHWAY	rno04068:FoxO signaling pathway	22	13	0.114269	62.8571	37.1429	10	15	0.00412744	40	60	8	22	0.00190878	26.6667	73.3333
KEGG_PATHWAY	rno00480:Glutathione metabolism	7	13	0.16438	35	65	11	4	0.0185422	73.3333	26.6667	12	3	0.0560888	80	20
KEGG_PATHWAY	rno01522:Endocrine resistance	16	9	0.173485	64	36	5	8	0.229041	38.4615	61.5385	8	13	0.0103115	38.0952	61.9048
KEGG_PATHWAY	rno04060:Cytokine-cytokine receptor interaction	48	14	0.18973	77.4194	22.5806	3	32	0.0390978	8.57143	91.4286	6	33	0.108865	15.3846	84.6154
The percentage of upregulated DEGs is >75%
The percentage of downregulated DEGs is >75%
The number of DEGs was determined only for significant functional categories (padj<0,05)
