# Supplementary material for: ACTH-like Peptides Compensate Rat Brain Gene Expression Profile Disrupted by Ischemia a Day After Experimental Stroke
Source: Biomedicines. 2024 Dec 13;12(12):2830. doi: 10.3390/biomedicines12122830 (PMC11673339; doi:10.3390/biomedicines12122830)
Supplement: Supplementary file 1 [file biomedicines-12-02830-s001.zip › Supplementary Table S11.xlsx]

## Sheet: Лист5
Table S11. DEGs that associated with inflammatory activity in IS24-f vs. IR24-f or IA24-f vs. IR24-f pairwise comparisons
RefSeq ID	Gene symbol	Description	IR24-f vs. SO24-f			IS24-f vs. IR24-f			IA24-f vs. IR24-f			Attribute
			Ratio	±SE	Padj	Ratio	±SE	Padj	Ratio	±SE	Padj
NM_078621	Ackr2	atypical chemokine receptor 2 (Ackr2), mRNA	0.243873	0.102775	0.00022638	1.98376	0.840708	0.0745502	2.21117	0.960252	0.0305873	chemokines
NM_001024780	Prkra	protein kinase, interferon inducible double stranded RNA dependent activator (Prkra), mRNA	0.56399	0.0966113	0.00061643	1.88676	0.362484	0.000673926	2.01061	0.326614	0.000576023	interferons
NM_001108526	Sema4g	sema domain, immunoglobulin domain (Ig), transmembrane domain (TM) and short cytoplasmic domain, (semaphorin) 4G (Sema4g), mRNA	0.573074	0.153081	0.000971113	1.87527	0.52269	0.000673926	1.78581	0.497392	0.00327243	immunoglobulin
NM_017196	Aif1	allograft inflammatory factor 1 (Aif1), mRNA	0.948393	0.30435	0.801121	1.79113	0.570522	0.00176797	2.0709	0.70292	0.000576023	inflammatory factor
NM_001033882; NM_001033883; NM_022177	Cxcl12	no definition; chemokine (C-X-C motif) ligand 12 (Cxcl12), transcript variant 3, mRNA; chemokine (C-X-C motif) ligand 12 (Cxcl12), transcript variant 1, mRNA	0.344064	0.0837506	0.00022638	1.58572	0.432851	0.00768182	1.79689	0.43444	0.000576023	chemokines
NM_001008722	Irf8	interferon regulatory factor 8 (Irf8), mRNA	2.29953	0.478964	0.00022638	1.54902	0.355908	0.0315262	1.53681	0.341712	0.0355595	interferons
NM_001106586	Irf5	interferon regulatory factor 5 (Irf5), mRNA	0.793897	0.116217	0.236608	1.54176	0.233479	0.043159	1.4196	0.263984	0.10988	interferons
NM_001009625	Ifi35	interferon-induced protein 35 (Ifi35), mRNA	1.10981	0.0869411	0.729782	1.49439	0.126291	0.181698	1.81899	0.12016	0.0247076	interferons
NM_175763	Igsf1	immunoglobulin superfamily, member 1 (Igsf1), mRNA	0.505858	0.105274	0.00022638	1.39093	0.197649	0.0480717	1.61397	0.403379	0.000576023	immunoglobulin
NM_206846	Ifi27l2b	interferon, alpha-inducible protein 27 like 2B (Ifi27l2b), mRNA	3.13962	0.259928	0.00194911	1.38529	0.10355	0.291427	2.11888	0.132007	0.00515792	interferons
NM_134455	Cx3cl1	chemokine (C-X3-C motif) ligand 1 (Cx3cl1), mRNA	0.441296	0.0762816	0.00022638	1.334	0.225123	0.0253881	1.55098	0.304941	0.000576023	chemokines
NM_001108578	Aif1l	allograft inflammatory factor 1-like (Aif1l), mRNA	0.459294	0.107834	0.00022638	1.31721	0.226035	0.342674	2.06925	0.282932	0.00147435	inflammatory factor
NM_001170462	Sema4b	sema domain, immunoglobulin domain (Ig), transmembrane domain (TM) and short cytoplasmic domain, (semaphorin) 4B (Sema4b), mRNA	0.709071	0.0895945	0.0636287	1.28871	0.217212	0.287691	1.58078	0.361618	0.0275433	immunoglobulin
NM_001107256	Socs4	suppressor of cytokine signaling 4 (Socs4), mRNA	1.87257	0.299752	0.00457122	0.80364	0.217009	0.432532	0.561827	0.0959873	0.0210542	cytokines
NM_001106578	Sema3c	sema domain, immunoglobulin domain (Ig), short basic domain, secreted, (semaphorin) 3C (Sema3c), mRNA	1.79173	0.270194	0.00022638	0.773977	0.131245	0.0872753	0.637671	0.0924238	0.00147435	immunoglobulin
NM_145789	Il13ra1	interleukin 13 receptor, alpha 1 (Il13ra1), mRNA	5.36902	1.33809	0.00022638	0.709256	0.166541	0.0331249	0.523293	0.0871015	0.000576023	interleukins
NM_001107529	Prc1	protein regulator of cytokinesis 1 (Prc1), mRNA	4.17296	1.14367	0.00022638	0.696516	0.261241	0.221573	0.543606	0.164938	0.0250851	cytokines
NM_001008829	RT1-A2	RT1 class Ia, locus A2 (RT1-A2), mRNA	3.44174	0.608424	0.00022638	0.664723	0.0581146	0.0331249	0.922957	0.181875	0.738954	RT1 class
NM_001108859	Irf6	interferon regulatory factor 6 (Irf6), mRNA	1.32272	0.18025	0.192794	0.657847	0.0819889	0.109554	0.569347	0.071252	0.0307801	interferons
NM_022194	Il1rn	interleukin 1 receptor antagonist (Il1rn), mRNA	165.403	115.08	0.0102712	0.650676	0.358013	0.0212003	0.561162	0.21494	0.00223332	interleukins
NM_133624	Gbp2	guanylate binding protein 2, interferon-inducible (Gbp2), mRNA	9.05861	2.85428	0.00022638	0.640637	0.203279	0.00696907	0.442102	0.122598	0.000576023	interferons
NM_017020	Il6r	interleukin 6 receptor (Il6r), mRNA	3.29944	0.325916	0.00022638	0.637045	0.0704084	0.000673926	0.542854	0.0653677	0.000576023	interleukins
NM_001167840; NM_012968	Il1rap	interleukin 1 receptor accessory protein (Il1rap), transcript variant 2, mRNA; interleukin 1 receptor accessory protein (Il1rap), transcript variant 1, mRNA	2.35862	0.216436	0.00022638	0.609595	0.103154	0.000673926	0.623939	0.089253	0.00327243	interleukins
NM_001107883	Il17ra	interleukin 17 receptor A (Il17ra), mRNA	2.14521	0.316948	0.00022638	0.596792	0.112316	0.000673926	0.598914	0.0946294	0.000576023	interleukins
NM_022218	Cmklr1	chemokine-like receptor 1 (Cmklr1), mRNA	2.59469	0.430443	0.00022638	0.593047	0.108247	0.0353109	0.861301	0.229561	0.583545	chemokines
NM_001108101	Irak3	interleukin-1 receptor-associated kinase 3 (Irak3), mRNA	2.71065	0.460852	0.00022638	0.581039	0.107176	0.0494643	0.391523	0.0449402	0.00185143	interleukins
NM_001107197	Igsf9	immunoglobulin superfamily, member 9 (Igsf9), mRNA	9.40267	2.80554	0.00022638	0.57378	0.202387	0.00176797	0.151109	0.052155	0.000576023	immunoglobulin
NM_019242	Ifrd1	interferon-related developmental regulator 1 (Ifrd1), mRNA	3.37332	0.240155	0.00022638	0.571802	0.0895009	0.000673926	0.560399	0.0546845	0.000576023	interferons
NM_001025422	Irak2	interleukin-1 receptor-associated kinase 2 (Irak2), mRNA	2.72168	0.297129	0.00022638	0.55311	0.0603716	0.001254	0.603313	0.0742443	0.00515792	interleukins
NM_001008886	RT1-S3	RT1 class Ib, locus S3 (RT1-S3), mRNA	2.18354	0.566252	0.00022638	0.549826	0.141611	0.000673926	0.651347	0.155158	0.0103694	RT1 class
NM_133380	Il4r	interleukin 4 receptor (Il4r), mRNA	6.05892	0.748594	0.00022638	0.548618	0.131151	0.000673926	0.546777	0.148063	0.000576023	interleukins
NM_001012357	Ccl9	chemokine (C-C motif) ligand 9 (Ccl9), mRNA	3.97344	1.3369	0.00022638	0.54442	0.182765	0.0440725	0.545303	0.152808	0.0370645	chemokines
NM_001106631	Rbpj	recombination signal binding protein for immunoglobulin kappa J region (Rbpj), mRNA	3.68944	0.363257	0.00022638	0.534883	0.117433	0.000673926	0.377202	0.0449874	0.000576023	immunoglobulin
NM_001106314	Ifitm1	interferon induced transmembrane protein 1 (Ifitm1), mRNA	25.106	10.2422	0.0845911	0.534446	0.109458	0.0223402	0.516707	0.123192	0.0152486	interferons
NM_001271454	Igsf21	immunoglobin superfamily, member 21 (Igsf21), mRNA	1.62294	0.183534	0.00022638	0.531475	0.0738105	0.000673926	0.540323	0.0937256	0.000576023	immunoglobulin
NM_001008847	RT1-Da	RT1 class II, locus Da (RT1-Da), mRNA	7.53115	3.72802	0.00113878	0.530514	0.272538	0.0377862	0.787454	0.468885	0.448502	RT1 class
NM_001136124	Ifitm3	interferon induced transmembrane protein 3 (Ifitm3), mRNA	8.80687	1.0262	0.00022638	0.525758	0.125865	0.000673926	0.596453	0.126031	0.00223332	interferons
NM_001191868	Ifnlr1	interferon, lambda receptor 1 (Ifnlr1), mRNA	3.88281	1.0941	0.00470054	0.519944	0.113277	0.083666	0.25212	0.0717954	0.0110961	interferons
NM_001008850	RT1-M1-4	RT1 class I, locus M1, gene 4 (RT1-M1-4), mRNA	3.46941	2.37322	0.00415433	0.509217	0.284852	0.0623473	0.274464	0.113264	0.00515792	RT1 class
NM_001017478	Cxcl16	chemokine (C-X-C motif) ligand 16 (Cxcl16), mRNA	18.2239	3.94197	0.00022638	0.439681	0.111168	0.000673926	0.477863	0.132256	0.000576023	chemokines
NM_053565	Socs3	suppressor of cytokine signaling 3 (Socs3), mRNA	68.3898	14.3621	0.00022638	0.432667	0.148024	0.000673926	0.473235	0.169439	0.000576023	cytokines
NM_020542	Ccr1	chemokine (C-C motif) receptor 1 (Ccr1), mRNA	14.4917	6.88044	0.00793875	0.383601	0.223681	0.00805228	0.434458	0.236972	0.0108611	chemokines
NM_001008884	RT1-Db1	RT1 class II, locus Db1 (RT1-Db1), mRNA	4.03193	2.38165	0.0124062	0.355662	0.165685	0.0407432	0.509455	0.301551	0.114917	RT1 class
NM_001008510	Isg20	interferon stimulated exonuclease gene 20 (Isg20), mRNA	5.36672	1.75105	0.0467605	0.348256	0.114172	0.0315262	0.309341	0.117619	0.0222104	interferons
NM_145879	Socs1	suppressor of cytokine signaling 1 (Socs1), mRNA	4.36614	1.44695	0.00113878	0.336263	0.120777	0.00355337	0.228338	0.0762343	0.00185143	cytokines
NM_001008853	RT1-M6-2	RT1 class I, locus M6, gene 2 (RT1-M6-2), mRNA	6.75347	0.075718	0.00022638	0.317626	0.0644184	0.000673926	0.118637	0.041213	0.000576023	RT1 class
NM_001184973	Oscar	osteoclast associated, immunoglobulin-like receptor (Oscar), mRNA	6.42635	3.45479	0.00210998	0.304609	0.119224	0.00661216	0.168586	0.0778275	0.0154199	immunoglobulin
NM_001007612	Ccl7	chemokine (C-C motif) ligand 7 (Ccl7), mRNA	597.838	630.914	0.231159	0.259913	0.161305	0.000673926	0.197357	0.0845694	0.000576023	chemokines
NM_053727	Nfil3	nuclear factor, interleukin 3 regulated (Nfil3), mRNA	6.40936	0.742885	0.00022638	0.253952	0.0711098	0.000673926	0.34129	0.109485	0.000576023	interleukins
NM_001004202	Ccl6	chemokine (C-C motif) ligand 6 (Ccl6), mRNA	3.74579	2.26696	0.0607643	0.244882	0.111558	0.0326765	0.63148	0.386258	0.368204	chemokines
NM_019205	Ccl11	chemokine (C-C motif) ligand 11 (Ccl11), mRNA	10.3443	10.7178	0.00943787	0.23369	0.185964	0.0729758	0.313709	0.133075	0.048631	chemokines
NM_030845	Cxcl1	chemokine (C-X-C motif) ligand 1 (Cxcl1), mRNA	1	0.103061	0.00022638	0.23001	0.0752532	0.00805228	0.360802	0.0818211	0.0139786	chemokines
NM_031512	Il1b	interleukin 1 beta (Il1b), mRNA	12.2396	5.29579	0.0013047	0.214821	0.109998	0.002703	0.367975	0.191084	0.00831742	interleukins
NM_031530	Ccl2	chemokine (C-C motif) ligand 2 (Ccl2), mRNA	518.471	342.693	0.0453998	0.214568	0.105792	0.000673926	0.161747	0.0609716	0.000576023	chemokines
NM_012589	Il6	interleukin 6 (Il6), mRNA	1	0.236984	0.00022638	0.20489	0.0848793	0.000673926	0.109947	0.0356735	0.000576023	interleukins
NM_199489	Ccr7	chemokine (C-C motif) receptor 7 (Ccr7), mRNA	10.007	7.22748	0.0453998	0.185676	0.0846784	0.0154972	1	0.453534	0.000576023	chemokines
NM_053953	Il1r2	interleukin 1 receptor, type II (Il1r2), mRNA	148.068	161.258	0.232974	0.168225	0.110646	0.000673926	0.0788918	0.0563629	0.000576023	interleukins
NM_019233	Ccl20	chemokine (C-C motif) ligand 20 (Ccl20), mRNA	41.4532	46.9441	0.232974	0.132796	0.0979874	0.187997	0.0827929	0.0685818	0.0154199	chemokines
NM_207615	Clcf1	cardiotrophin-like cytokine factor 1 (Clcf1), mRNA	65.7692	40.3036	0.00022638	0.125129	0.058735	0.000673926	0.0970122	0.0363629	0.000576023	cytokines
NM_133519	Il11	interleukin 11 (Il11), mRNA	217.131	128.683	0.0624463	0.122352	0.0649469	0.000673926	0.130043	0.0605153	0.000576023	interleukins
NM_053647	Cxcl2	chemokine (C-X-C motif) ligand 2 (Cxcl2), mRNA	1	0.299714	0.00022638	0.104459	0.0383217	0.122349	0.302297	0.148428	0.0347579	chemokines
Only those genes that decrease the expression of more than 1.5-fold from the baseline value and whose padj-value lower 0.05 were selected for analysis.
Only those genes that increase the expression of more than 1.5-fold from the baseline value and whose padj-value lower 0.05 were selected for analysis.
