# Supplementary material for: ACTH-like Peptides Compensate Rat Brain Gene Expression Profile Disrupted by Ischemia a Day After Experimental Stroke
Source: Biomedicines. 2024 Dec 13;12(12):2830. doi: 10.3390/biomedicines12122830 (PMC11673339; doi:10.3390/biomedicines12122830)
Supplement: Supplementary file 1 [file biomedicines-12-02830-s001.zip › Supplementary Table S12.xlsx]

## Sheet: Лист6
Table S12. Upregulated DEGs that associated with neurogenesis, angiogenesis, protein kinase, differentiation and growth factors activity in IS24-f vs. IR24-f or IA24-f vs. IR24-f pairwise comparisons
RefSeq ID	Gene symbol	Description	IR24-f vs. SO24-f			IS24-f vs. IR24-f			IA24-f vs. IR24-f			Attribute
			Ratio	±SE	Padj	Ratio	±SE	Padj	Ratio	±SE	Padj
NM_024383	Hes5	hes family bHLH transcription factor 5 (Hes5), mRNA	0.0402753	0.0139697	0.00022638	14.3406	7.18915	0.000673926	20.4112	8.84008	0.00105466	differentiation
NM_053703	Map2k6	mitogen-activated protein kinase kinase 6 (Map2k6), mRNA	0.207616	0.0790941	0.00022638	4.10924	1.6636	0.000673926	4.60257	1.76024	0.000576023	protein kinase
NM_019218	Neurod1	neuronal differentiation 1 (Neurod1), mRNA	0.128541	0.0401015	0.00022638	3.49327	1.98034	0.000673926	3.99958	1.54276	0.000576023	neurogenesis, differentiation
NM_138849	Syt17	no definition	0.270148	0.0873824	0.00022638	2.62191	0.853062	0.000673926	2.77129	0.876453	0.000576023	differentiation
NM_001197023	RGD1307443	similar to mKIAA0319 protein (RGD1307443), mRNA	0.287465	0.0926395	0.00022638	2.61043	0.856482	0.000673926	2.86158	0.965343	0.000576023	neurogenesis
NM_021690	Rapgef3	Rap guanine nucleotide exchange factor (GEF) 3 (Rapgef3), mRNA	0.351886	0.0874873	0.00022638	2.5639	0.644976	0.000673926	2.19725	0.557077	0.000576023	angiogenesis
NM_133590	Rab7l1	RAB7, member RAS oncogene family-like 1 (Rab7l1), mRNA	0.364131	0.0753459	0.00022638	2.50434	0.498573	0.000673926	2.52206	0.506515	0.000576023	differentiation
NM_184045	Srpk3	SRSF protein kinase 3 (Srpk3), mRNA	0.24428	0.131678	0.00022638	2.43805	1.51912	0.024167	1.72245	0.915032	1	protein kinase
NM_001109237	Neurod6	neuronal differentiation 6 (Neurod6), mRNA	0.26492	0.151246	0.00022638	2.37522	1.40802	0.000673926	2.78506	1.58651	0.000576023	neurogenesis, differentiation
NM_012990	Nog	noggin (Nog), mRNA	0.256647	0.0652249	0.00022638	2.18747	0.53165	0.002703	2.13014	0.509165	0.000576023	differentiation
NM_001106877	Rfx2	regulatory factor X, 2 (influences HLA class II expression) (Rfx2), mRNA	0.760912	0.121349	1	2.08073	0.582831	1	2.28474	0.359321	0.00575193	differentiation
NM_019284; NM_133652	Cspg5	no definition; chondroitin sulfate proteoglycan 5 (neuroglycan C) (Cspg5), transcript variant 2, mRNA	0.297931	0.0955007	0.00022638	2.05272	0.666392	0.000673926	2.39717	0.798983	0.000576023	neurogenesis, differentiation
NM_017017	Hgf	hepatocyte growth factor (Hgf), mRNA	0.385815	0.18782	0.00194911	2.04105	1.02301	0.0390424	2.39162	1.17162	0.0113343	growth
NM_031317	Pdgfc	platelet derived growth factor C (Pdgfc), mRNA	0.798783	0.229441	0.394335	1.99233	0.592695	0.00907851	1.88192	0.586393	0.0158511	growth
NM_019122	Syt3	synaptotagmin III (Syt3), mRNA	0.441321	0.0728134	0.00022638	1.98947	0.424035	0.000673926	2.31753	0.424291	0.000576023	differentiation
NM_001013217	Trim54	tripartite motif-containing 54 (Trim54), mRNA	0.314175	0.0528083	0.00022638	1.98272	0.485898	0.00176797	2.00368	0.472372	0.00147435	differentiation
NM_022632	Slit2	slit homolog 2 (Drosophila) (Slit2), mRNA	0.276736	0.0334599	0.00022638	1.96548	0.233028	0.000673926	2.02315	0.217244	0.000576023	neurogenesis, differentiation
NM_019326	Neurod2	no definition	0.409271	0.14102	0.00022638	1.93168	0.678083	0.000673926	1.71715	0.631024	0.000576023	neurogenesis, differentiation
NM_001024780	Prkra	protein kinase, interferon inducible double stranded RNA dependent activator (Prkra), mRNA	0.56399	0.0966113	0.00061643	1.88676	0.362484	0.000673926	2.01061	0.326614	0.000576023	protein kinase
NM_053379	Dcx	doublecortin (Dcx), mRNA	0.49728	0.107008	0.00022638	1.88323	0.309743	0.000673926	1.63711	0.497555	0.00932058	neurogenesis, differentiation
NM_031054	Mmp2	no definition	1.16627	0.203581	0.487842	1.74162	0.213508	0.00907851	2.23871	0.284879	0.000576023	angiogenesis
NM_012802	Pdgfra	platelet derived growth factor receptor, alpha polypeptide (Pdgfra), mRNA	0.435792	0.100531	0.00022638	1.73058	0.376353	0.000673926	1.89909	0.451002	0.000576023	growth
NM_199115	Angptl4	angiopoietin-like 4 (Angptl4), mRNA	4.77142	0.851755	0.00022638	1.71687	0.75976	0.000673926	0.662763	0.201098	0.0144006	angiogenesis, differentiation
NM_001044226	Rita1	RBPJ interacting and tubulin associated 1 (Rita1), mRNA	0.509106	0.0818156	0.00022638	1.71307	0.289625	0.001254	1.68968	0.286301	0.00223332	neurogenesis
NM_001270589; NM_001270590; NM_001270591; NM_001270592; NM_001270593; NM_001270594; NM_134390	Tmem176b	transmembrane protein 176B (Tmem176b), transcript variant 2, mRNA; transmembrane protein 176B (Tmem176b), transcript variant 3, mRNA; transmembrane protein 176B (Tmem176b), transcript variant 4, mRNA; transmembrane protein 176B (Tmem176b), transcript variant 5, mRNA; transmembrane protein 176B (Tmem176b), transcript variant 6, mRNA; transmembrane protein 176B (Tmem176b), transcript variant 7, mRN…	0.602693	0.108025	0.00022638	1.69475	0.177977	0.000673926	2.13103	0.29572	0.000576023	differentiation
NM_032083	Chn1	chimerin 1 (Chn1), mRNA	0.364927	0.0663237	0.00022638	1.69074	0.278924	0.000673926	1.66671	0.270037	0.000576023	neurogenesis
NM_013001	Pax6	paired box 6 (Pax6), mRNA	0.585684	0.0818797	0.0132237	1.6779	0.253126	0.0411092	1.58668	0.131326	0.06087	differentiation
NM_001030020	Prkar2b	protein kinase, cAMP dependent regulatory, type II beta (Prkar2b), mRNA	0.487799	0.0938679	0.00022638	1.67357	0.313317	0.000673926	1.57384	0.336744	0.00223332	protein kinase
NM_012817	Igfbp5	insulin-like growth factor binding protein 5 (Igfbp5), mRNA	0.409751	0.114238	0.00022638	1.65834	0.639615	0.0289236	2.10141	0.611129	0.00105466	growth
NM_017347	Mapk3	mitogen activated protein kinase 3 (Mapk3), mRNA	0.621177	0.07511	0.00022638	1.65395	0.226996	0.000673926	1.79492	0.31266	0.000576023	protein kinase
NM_001104528	Ephb1	Eph receptor B1 (Ephb1), mRNA	0.399157	0.0862855	0.00022638	1.6382	0.351747	0.001254	1.75986	0.31598	0.000576023	neurogenesis
NM_134331	Epha7	Eph receptor A7 (Epha7), mRNA	0.563717	0.132818	0.00022638	1.63065	0.376827	0.000673926	1.66124	0.37694	0.00147435	neurogenesis
NM_031623	Grb14	growth factor receptor bound protein 14 (Grb14), mRNA	0.498477	0.015767	0.00022638	1.6271	0.0655363	0.00873807	1.73809	0.0581052	0.00327243	growth
NM_001010965	Mok	MOK protein kinase (Mok), mRNA	0.602659	0.15764	0.0215113	1.62543	0.445829	0.0534859	1.77811	0.437517	0.019168	protein kinase
NM_001113422; NM_145775	Nr1d1	nuclear receptor subfamily 1, group D, member 1 (Nr1d1), transcript variant 1, mRNA; nuclear receptor subfamily 1, group D, member 1 (Nr1d1), transcript variant 2, mRNA	0.48624	0.0654357	0.00359248	1.61557	0.225055	0.0742402	1.82584	0.40068	0.0429323	differentiation
NM_053471	Sema6b	sema domain, transmembrane domain (TM), and cytoplasmic domain, (semaphorin) 6B (Sema6b), mRNA	0.478898	0.0987688	0.00022638	1.61322	0.399281	0.000673926	1.72925	0.399467	0.000576023	neurogenesis, differentiation
NM_053887	Map3k1	mitogen activated protein kinase kinase kinase 1 (Map3k1), mRNA	0.910865	0.158659	0.653646	1.60822	0.261159	0.0173484	1.08311	0.202708	0.766553	protein kinase
NM_175754	Agrn	agrin (Agrn), mRNA	0.558852	0.114892	0.00022638	1.59687	0.344858	0.000673926	1.55592	0.285639	0.00147435	differentiation
NM_001037365	Bex1	brain expressed, X-linked 1 (Bex1), mRNA	0.463002	0.0924176	0.00022638	1.59362	0.310765	0.000673926	1.7549	0.40783	0.000576023	neurogenesis, differentiation
NM_133605	Camk2g	calcium/calmodulin-dependent protein kinase II gamma (Camk2g), mRNA	0.414395	0.110553	0.00022638	1.57832	0.433141	0.000673926	1.69038	0.492489	0.000576023	protein kinase, neurogenesis, differentiation
NM_001270579; NM_001270580; NM_001270581; NM_001270582; NM_001270583; NM_133511	Adcyap1r1	adenylate cyclase activating polypeptide 1 receptor 1 (Adcyap1r1), transcript variant 1, mRNA; adenylate cyclase activating polypeptide 1 receptor 1 (Adcyap1r1), transcript variant 3, mRNA; no definition; adenylate cyclase activating polypeptide 1 receptor 1 (Adcyap1r1), transcript variant 5, mRNA; adenylate cyclase activating polypeptide 1 receptor 1 (Adcyap1r1), transcript variant 6, mRNA; aden…	0.608945	0.107661	0.00022638	1.55236	0.242015	0.000673926	1.38484	0.229297	0.0247076	differentiation
NM_017301	S1pr1	sphingosine-1-phosphate receptor 1 (S1pr1), mRNA	0.418303	0.071593	0.00022638	1.5452	0.129301	0.000673926	1.68241	0.263922	0.000576023	angiogenesis
NM_053842	Mapk1	mitogen activated protein kinase 1 (Mapk1), mRNA	0.585101	0.119122	0.00022638	1.54475	0.313269	0.000673926	1.58894	0.317681	0.000576023	protein kinase
NM_031801	Deaf1	DEAF1 transcription factor (Deaf1), mRNA	0.565647	0.0709049	0.0013047	1.54137	0.239554	0.0384876	1.47627	0.191419	0.0796727	neurogenesis
NM_080885	Cdk5	cyclin-dependent kinase 5 (Cdk5), mRNA	0.584632	0.0692372	0.00022638	1.53184	0.190055	0.00312074	1.45762	0.217288	0.00884875	neurogenesis
NM_022266	Ctgf	connective tissue growth factor (Ctgf), mRNA	0.89767	0.171074	0.509333	1.50664	0.388526	0.0104313	1.11309	0.256508	0.593666	growth
NM_017203	Gdf11	growth differentiation factor 11 (Gdf11), mRNA	0.47928	0.0555841	0.00022638	1.50515	0.203635	0.0107931	1.83987	0.2081	0.000576023	growth
NM_173328	Lgr4	leucine-rich repeat-containing G protein-coupled receptor 4 (Lgr4), mRNA	0.668342	0.0506878	0.00373249	1.50429	0.127673	0.0113773	1.22589	0.181412	0.267646	differentiation
NM_017345	L1cam	L1 cell adhesion molecule (L1cam), mRNA	0.602234	0.105265	0.00022638	1.49342	0.243975	0.001254	1.52069	0.274192	0.00544954	neurogenesis, differentiation
NM_031024	Dbn1	drebrin 1 (Dbn1), mRNA	0.540383	0.0888748	0.00022638	1.47697	0.238424	0.00176797	1.50874	0.251516	0.00391827	neurogenesis, differentiation
NM_001109892; NM_001109893; NM_001109894; NM_001109895; NM_001109896; NM_012712	Fgfr2	fibroblast growth factor receptor 2 (Fgfr2), transcript variant b, mRNA; fibroblast growth factor receptor 2 (Fgfr2), transcript variant c, mRNA; fibroblast growth factor receptor 2 (Fgfr2), transcript variant d, mRNA; fibroblast growth factor receptor 2 (Fgfr2), transcript variant e, mRNA; fibroblast growth factor receptor 2 (Fgfr2), transcript variant f, mRNA; fibroblast growth factor receptor …	0.556173	0.12715	0.00022638	1.46392	0.332553	0.00439791	1.60239	0.374122	0.00147435	growth
NM_022953	Slit1	slit homolog 1 (Drosophila) (Slit1), mRNA	0.838504	0.207157	0.177314	1.40589	0.32016	0.00942743	1.53712	0.393686	0.00185143	neurogenesis, differentiation
NM_031022	Cspg4	chondroitin sulfate proteoglycan 4 (Cspg4), mRNA	0.724418	0.0726027	0.0171366	1.40333	0.127058	0.0299751	1.59691	0.203888	0.00147435	angiogenesis, differentiation
NM_001033987; NM_017246	Map2k5	mitogen activated protein kinase kinase 5 (Map2k5), transcript variant 1, mRNA; mitogen activated protein kinase kinase 5 (Map2k5), transcript variant 2, mRNA	0.627676	0.089506	0.00079891	1.37787	0.209085	0.0729036	1.53753	0.211818	0.00985947	protein kinase
NM_138837	Pou3f3	POU class 3 homeobox 3 (Pou3f3), mRNA	0.545989	0.138159	0.00022638	1.34604	0.409421	0.0471353	1.54087	0.43218	0.00294456	neurogenesis
NM_199114	Fgfrl1	fibroblast growth factor receptor-like 1 (Fgfrl1), mRNA	1.63288	0.411932	0.0013047	1.33652	0.366805	0.10044	1.54798	0.39852	0.0091112	growth
NM_001024776	Hipk4	homeodomain interacting protein kinase 4 (Hipk4), mRNA	0.435143	0.0810335	0.00022638	1.31262	0.258079	0.143391	1.54793	0.366312	0.0110961	protein kinase
NM_001040186; NM_012811	Mfge8	milk fat globule-EGF factor 8 protein (Mfge8), transcript variant 1, mRNA; milk fat globule-EGF factor 8 protein (Mfge8), transcript variant 2, mRNA	0.366583	0.0379938	0.00022638	1.31169	0.185116	0.050685	1.72519	0.304614	0.000576023	angiogenesis
NM_001270862; NM_001270863; NM_001270864; NM_133583	Ndrg2	NDRG family member 2 (Ndrg2), transcript variant 1, mRNA; NDRG family member 2 (Ndrg2), transcript variant 3, mRNA; NDRG family member 2 (Ndrg2), transcript variant 4, mRNA; NDRG family member 2 (Ndrg2), transcript variant 2, mRNA	0.477162	0.0962443	0.00022638	1.2346	0.141238	0.108887	1.50971	0.344615	0.00185143	neurogenesis, differentiation
NM_153626	Npas4	neuronal PAS domain protein 4 (Npas4), mRNA	1.45145	0.524439	0.0111221	0.322851	0.172711	0.000673926	2.17416	1.96715	0.000576023	neurogenesis, differentiation
Only those genes that decrease the expression of more than 1.5-fold from the baseline value and whose padj-value lower 0.05 were selected for analysis.
Only those genes that increase the expression of more than 1.5-fold from the baseline value and whose padj-value lower 0.05 were selected for analysis.
