# Supplementary material for: ACTH-like Peptides Compensate Rat Brain Gene Expression Profile Disrupted by Ischemia a Day After Experimental Stroke
Source: Biomedicines. 2024 Dec 13;12(12):2830. doi: 10.3390/biomedicines12122830 (PMC11673339; doi:10.3390/biomedicines12122830)
Supplement: Supplementary file 1 [file biomedicines-12-02830-s001.zip › Supplementary Table S13.xlsx]

## Sheet: Лист1
Table S13. DEGs in IA24-f vs. IS24-f and their differential expression in IS24-f vs. IR24-f and IA24-f vs. IR24-f pairwise comparisons
RefSeq ID	Gene symbol	Description	IA24-f vs. IS24-f			IS24-f vs. IR24-f			IA24-f vs. IR24-f
			Ratio	±SE	Padj	Ratio	±SE	Padj	Ratio	±SE	Padj
NM_001270807; NM_001270808; NM_001270809; NM_001270810; NM_001270811; NM_133386	Sphk1	sphingosine kinase 1 (Sphk1), mRNA	0.443676	0.214646	0.0200759	0.212203	0.105087	0.000673926	0.0944405	0.0365554	0.000576023
NM_001013861	FAM187A	family with sequence similarity 187, member A (FAM187A), mRNA	0.346289	0.0765589	0.034971	0.308827	0.109728	0.000673926	0.106929	0.0371664	0.000576023
NM_001107197	Igsf9	immunoglobulin superfamily, member 9 (Igsf9), mRNA	0.262546	0.0855136	0.0200759	0.57378	0.202387	0.00176797	0.151109	0.052155	0.000576023
NM_001191770	Plekhh2	pleckstrin homology domain containing, family H (with MyTH4 domain) member 2 (Plekhh2), mRNA	0.491945	0.128461	0.0200759	0.483233	0.0831319	0.000673926	0.237551	0.067746	0.000576023
NM_001107721	Abca4	ATP-binding cassette, subfamily A (ABC1), member 4 (Abca4), mRNA	0.364871	0.121598	0.0200759	0.653365	0.218158	0.034502	0.238516	0.0152993	0.000576023
NM_001107877	Adamts9	ADAM metallopeptidase with thrombospondin type 1 motif, 9 (Adamts9), mRNA	0.503206	0.283486	0.0200759	0.518912	0.273576	0.000673926	0.262209	0.108674	0.000576023
NM_001107053	Nags	N-acetylglutamate synthase (Nags), mRNA	0.165978	0.0652008	0.034971	1.61454	0.49822	0.101897	0.267548	0.0681887	0.00391827
NM_133391	Arntl2	no definition	0.377605	0.0928251	0.0200759	0.764077	0.17168	0.256676	0.288265	0.065756	0.000576023
NM_001170568	Baz1a	bromodomain adjacent to zinc finger domain, 1A (Baz1a), mRNA	0.517086	0.188561	0.0200759	0.750251	0.264298	0.144006	0.388148	0.047021	0.000576023
NM_001134597	Fam135a	family with sequence similarity 135, member A (Fam135a), mRNA	0.615462	0.138207	0.0200759	0.67325	0.182492	0.00518605	0.41377	0.108328	0.000576023
NM_031514	Jak2	Janus kinase 2 (Jak2), mRNA	0.537243	0.150126	0.0200759	0.839057	0.22951	0.247016	0.450744	0.0363523	0.000576023
NM_001256509	Fosb	FBJ osteosarcoma oncogene B (Fosb), mRNA	2.48313	1.62247	0.0200759	0.225965	0.107178	0.000673926	0.565036	0.375962	0.000576023
NM_053715	Slc5a3	no definition	0.475017	0.249467	0.0200759	1.25737	0.55138	0.283314	0.596802	0.193432	0.0113343
NM_001107545	Ipo7	importin 7 (Ipo7), mRNA	0.658057	0.121771	0.0492773	0.913623	0.143758	0.584703	0.601002	0.0585661	0.000576023
NM_001171981	Sh3bp1	SH3-domain binding protein 1 (Sh3bp1), mRNA	0.57938	0.144592	0.034971	1.08902	0.261495	0.69994	0.6323	0.137946	0.0101131
NM_001258011	Snhg11	small nucleolar RNA host gene 11 (non-protein coding) (Snhg11), mRNA	0.644511	0.245566	0.034971	1.00271	0.271857	0.991007	0.645487	0.200745	0.00294456
NM_199115	Angptl4	angiopoietin-like 4 (Angptl4), mRNA	0.384826	0.190523	0.0200759	1.71687	0.75976	0.000673926	0.662763	0.201098	0.0144006
NM_024388	Nr4a1	nuclear receptor subfamily 4, group A, member 1 (Nr4a1), mRNA	2.44939	1.12893	0.0200759	0.593427	0.27562	0.000673926	1.45423	0.918469	0.0288796
NM_053457	Cldn11	claudin 11 (Cldn11), mRNA	1.52783	0.453128	0.0200759	1.06911	0.339791	0.712406	1.63667	0.313028	0.000576023
NM_153626	Npas4	neuronal PAS domain protein 4 (Npas4), mRNA	6.75867	6.34629	0.0200759	0.322851	0.172711	0.000673926	2.17416	1.96715	0.000576023
NM_019137	Egr4	early growth response 4 (Egr4), mRNA	3.50703	2.14754	0.0200759	0.374415	0.170325	0.000673926	1.3202	0.855161	0.13556
NM_053883	Dusp6	dual specificity phosphatase 6 (Dusp6), mRNA	1.78134	0.535682	0.0200759	0.442102	0.0751416	0.000673926	0.789783	0.23851	0.1391
NM_031549	Tagln	transgelin (Tagln), mRNA	2.54464	0.615124	0.0200759	0.500897	0.0964751	0.000673926	1.27718	0.256079	0.140954
NM_001014254	Clk2	CDC-like kinase 2 (Clk2), mRNA	0.0197736	0.0194066	0.0200759	39.9123	39.064	0.000673926	0.788713	0.0686961	0.224748
NM_053633	Egr2	early growth response 2 (Egr2), mRNA	5.58718	3.70109	0.0200759	0.141529	0.0800714	0.000673926	0.79537	0.565118	0.240234
NM_022197	Fos	FBJ osteosarcoma oncogene (Fos), mRNA	2.10839	1.05924	0.0200759	0.401277	0.16959	0.000673926	0.848273	0.401671	0.348864
NM_001108275	P4ha2	prolyl 4-hydroxylase, alpha polypeptide II (P4ha2), mRNA	0.577309	0.121944	0.0200759	1.49993	0.311522	0.00907851	0.867006	0.0353679	0.458283
NM_019361	Arc	activity-regulated cytoskeleton-associated protein (Arc), mRNA	2.19695	1.23721	0.0200759	0.517137	0.185219	0.000673926	1.13509	0.709607	0.522979
NM_001110055	RGD1564664	no definition	1.86608	1.00499	0.0200759	0.571339	0.170138	0.000673926	1.07139	0.535963	0.738954
NM_031628	Nr4a3	nuclear receptor subfamily 4, group A, member 3 (Nr4a3), mRNA	1.87796	0.898862	0.0200759	0.495456	0.135749	0.000673926	0.936112	0.501272	0.777369
NM_012551	Egr1	early growth response 1 (Egr1), mRNA	2.58297	1.06965	0.0200759	0.365864	0.0973793	0.000673926	0.948277	0.434652	0.789149
NM_021836	Junb	jun B proto-oncogene (Junb), mRNA	1.88677	0.745186	0.0200759	0.526427	0.107657	0.000673926	0.996001	0.394769	0.983506
Only those genes that decrease the expression of more than 1.5-fold from the baseline value and whose padj-value lower 0.05 were selected for analysis.
Only those genes that increase the expression of more than 1.5-fold from the baseline value and whose padj-value lower 0.05 were selected for analysis.
