# Supplementary material for: ACTH-like Peptides Compensate Rat Brain Gene Expression Profile Disrupted by Ischemia a Day After Experimental Stroke
Source: Biomedicines. 2024 Dec 13;12(12):2830. doi: 10.3390/biomedicines12122830 (PMC11673339; doi:10.3390/biomedicines12122830)
Supplement: Supplementary file 1 [file biomedicines-12-02830-s001.zip › Supplementary Table S2.xlsx]

## Sheet: S2
Table S2. DEGs in IR24-f vs. SO24-f pairwise comparison
RefSeq ID	Gene symbol	Description	Ratio	±SE	Padj
NM_031530	Ccl2	chemokine (C-C motif) ligand 2 (Ccl2), mRNA	518.471	342.693	0.0453998
NM_053819	Timp1	TIMP metallopeptidase inhibitor 1 (Timp1), mRNA	311.721	146.65	0.0465022
NR_027324; NR_032754	H19	no definition; no definition	196.513	84.7762	0.00344969
NM_022194	Il1rn	interleukin 1 receptor antagonist (Il1rn), mRNA	165.403	115.08	0.0102712
NM_021744	Cd14	CD14 molecule (Cd14), mRNA	136.746	39.8422	0.00022638
NM_031970	Hspb1	heat shock protein B1 (Hspb1), mRNA	133.661	22.9863	0.00022638
NM_133555	Csf2rb	colony stimulating factor 2 receptor, beta, low-affinity (granulocyte-macrophage) (Csf2rb), mRNA	82.059	16.1822	0.00022638
NM_013026	Sdc1	syndecan 1 (Sdc1), mRNA	72.9239	44.5636	0.00022638
NM_012881	Spp1	secreted phosphoprotein 1 (Spp1), mRNA	72.9002	13.8714	0.00022638
NM_053565	Socs3	suppressor of cytokine signaling 3 (Socs3), mRNA	68.3898	14.3621	0.00022638
NM_031971; NM_212504	Hspa1a	heat shock 70kD protein 1A (Hspa1a), mRNA; heat shock 70kD protein 1B (mapped) (Hspa1b), mRNA	67.3418	19.538	0.038609
NM_173141	Tfpi2	tissue factor pathway inhibitor 2 (Tfpi2), mRNA	65.8449	48.5315	0.00496718
NM_207615	Clcf1	cardiotrophin-like cytokine factor 1 (Clcf1), mRNA	65.7692	40.3036	0.00022638
NM_012924	Cd44	Cd44 molecule (Cd44), mRNA	62.9847	14.933	0.00022638
NM_021864	Sprr1a	small proline-rich protein 1A (Sprr1a), mRNA	62.1025	26.3116	0.00022638
NM_031832	Lgals3	lectin, galactoside-binding, soluble, 3 (Lgals3), mRNA	59.826	15.5031	0.00022638
NM_012580	Hmox1	heme oxygenase (decycling) 1 (Hmox1), mRNA	59.316	16.0147	0.00022638
NM_130741	Lcn2	lipocalin 2 (Lcn2), mRNA	58.3508	12.8185	0.00043076
NM_144750	Aspg	asparaginase (Aspg), mRNA	54.9425	12.4547	0.00079891
NM_013046	Trh	thyrotropin releasing hormone (Trh), mRNA	49.3186	17.0941	0.00022638
NM_001130573	Maff	v-maf avian musculoaponeurotic fibrosarcoma oncogene homolog F (Maff), mRNA	44.4934	8.96819	0.00022638
NM_181086	Tnfrsf12a	tumor necrosis factor receptor superfamily, member 12a (Tnfrsf12a), mRNA	43.8556	10.4999	0.00022638
NM_012912	Atf3	activating transcription factor 3 (Atf3), mRNA	39.1902	16.4313	0.00022638
NM_001270807; NM_001270808; NM_001270809; NM_001270810; NM_001270811; NM_133386	Sphk1	sphingosine kinase 1 (Sphk1), transcript variant 2, mRNA; sphingosine kinase 1 (Sphk1), transcript variant 3, mRNA; sphingosine kinase 1 (Sphk1), transcript variant 4, mRNA; sphingosine kinase 1 (Sphk1), transcript variant 5, mRNA; sphingosine kinase 1 (Sphk1), transcript variant 1, mRNA; sphingosine kinase 1 (Sphk1), transcript variant 6, mRNA	38.0969	12.0742	0.00022638
NM_001109422	Bcl3	B-cell CLL/lymphoma 3 (Bcl3), mRNA	36.5085	10.5626	0.0075854
NM_031659	Tgm1	transglutaminase 1 (Tgm1), mRNA	35.2446	24.143	0.0102712
NM_017128	Inhba	inhibin beta-A (Inhba), mRNA	33.0063	8.28774	0.00022638
NM_033237	Gal	galanin/GMAP prepropeptide (Gal), mRNA	32.6622	19.2302	0.00043076
NM_013085	Plau	plasminogen activator, urokinase (Plau), mRNA	28.345	12.4768	0.00022638
NM_019336	Rgs1	regulator of G-protein signaling 1 (Rgs1), mRNA	27.0624	10.6663	0.0075854
NM_001025675	Tubb6	tubulin, beta 6 class V (Tubb6), mRNA	24.8441	4.61203	0.00022638
NM_133306	Olr1	oxidized low density lipoprotein (lectin-like) receptor 1 (Olr1), mRNA	23.8691	5.93762	0.00022638
NM_001025733	Procr	protein C receptor, endothelial (Procr), mRNA	23.3191	11.3281	0.00022638
NM_012940	Cyp1b1	cytochrome P450, family 1, subfamily b, polypeptide 1 (Cyp1b1), mRNA	23.24	13.3322	0.00022638
NM_001107877	Adamts9	ADAM metallopeptidase with thrombospondin type 1 motif, 9 (Adamts9), mRNA	22.9174	6.35356	0.00022638
NM_012843	Emp1	epithelial membrane protein 1 (Emp1), mRNA	21.8996	6.56702	0.00022638
NM_012603	Myc	myelocytomatosis oncogene (Myc), mRNA	20.734	5.55419	0.00022638
NM_001106081	Tll1	tolloid-like 1 (Tll1), mRNA	20.3126	6.71308	0.00022638
NM_052806	Chrnb4	cholinergic receptor, nicotinic, beta 4 (neuronal) (Chrnb4), mRNA	19.8135	11.2093	0.0075854
NM_053455	Fgl2	fibrinogen-like 2 (Fgl2), mRNA	19.7519	5.47884	0.00022638
NM_012967	Icam1	intercellular adhesion molecule 1 (Icam1), mRNA	19.6022	6.74178	0.00022638
NM_001013062	Thbs1	thrombospondin 1 (Thbs1), mRNA	18.5389	10.5165	0.00022638
NM_001017478	Cxcl16	chemokine (C-X-C motif) ligand 16 (Cxcl16), mRNA	18.2239	3.94197	0.00022638
NM_001107721	Abca4	ATP-binding cassette, subfamily A (ABC1), member 4 (Abca4), mRNA	16.9183	1.32064	0.00022638
NM_001034199	Nptx2	neuronal pentraxin II (Nptx2), mRNA	16.7149	4.66521	0.00022638
NM_001109535	Rab20	RAB20, member RAS oncogene family (Rab20), mRNA	16.6312	5.89991	0.00079891
NM_012715	Adm	adrenomedullin (Adm), mRNA	16.2869	9.47031	0.00022638
NM_012714	Gipr	gastric inhibitory polypeptide receptor (Gipr), mRNA	15.0237	9.03086	0.00022638
NM_001108950	Gnat2	guanine nucleotide binding protein (G protein), alpha transducing activity polypeptide 2 (Gnat2), mRNA	14.8301	9.63792	0.0453998
NM_012790	Dspp	dentin sialophosphoprotein (Dspp), mRNA	14.7976	5.28874	0.00079891
NM_001007738	Tmem252	transmembrane protein 252 (Tmem252), mRNA	14.7409	2.88944	0.00022638
NM_001025420	Lsp1	no definition	14.723	2.48875	0.00022638
NM_001012475	Rxfp2	relaxin/insulin-like family peptide receptor 2 (Rxfp2), mRNA	14.5182	11.4547	0.00022638
NM_020542	Ccr1	chemokine (C-C motif) receptor 1 (Ccr1), mRNA	14.4917	6.88044	0.00793875
NM_001108563	Sypl2	synaptophysin-like 2 (Sypl2), mRNA	14.4673	4.07376	0.00022638
NM_012711	Itgam	integrin, alpha M (Itgam), mRNA	13.9695	3.52311	0.00022638
NM_024127	Gadd45a	growth arrest and DNA-damage-inducible, alpha (Gadd45a), mRNA	13.7703	1.34314	0.00022638
NM_001106637	Gem	GTP binding protein overexpressed in skeletal muscle (Gem), mRNA	13.7558	3.40867	0.00022638
NM_017350	Plaur	plasminogen activator, urokinase receptor (Plaur), transcript variant 2, mRNA	13.6119	4.62879	0.00022638
NM_203334	Slc6a5	no definition	13.5395	5.02463	0.00022638
NM_001109377	Clec5a	C-type lectin domain family 5, member A (Clec5a), mRNA	13.478	4.58081	0.00022638
NM_024400	Adamts1	ADAM metallopeptidase with thrombospondin type 1 motif, 1 (Adamts1), mRNA	13.4084	1.41149	0.00022638
NM_013133	Glra1	glycine receptor, alpha 1 (Glra1), mRNA	13.2364	8.69081	0.0097927
NM_138879	Sele	selectin E (Sele), mRNA	13.2222	3.2359	0.00893163
NM_139342	Ripk3	receptor-interacting serine-threonine kinase 3 (Ripk3), mRNA	13.1869	3.99616	0.00022638
NM_001005384	Osmr	oncostatin M receptor (Osmr), mRNA	13.0283	2.38095	0.00022638
NM_138524	A3galt2	alpha 1,3-galactosyltransferase 2 (A3galt2), mRNA	12.9165	3.38616	0.00022638
NM_001009965	Tsku	tsukushi, small leucine rich proteoglycan (Tsku), mRNA	12.8443	2.29112	0.00022638
NM_175758	Slc1a5	solute carrier family 1 (neutral amino acid transporter), member 5 (Slc1a5), mRNA	12.7289	3.40855	0.00022638
NM_053802	Tgfbi	transforming growth factor, beta induced (Tgfbi), mRNA	12.5492	3.28148	0.00022638
NM_001033955; NM_001033956; NM_017338	Calca	calcitonin-related polypeptide alpha (Calca), transcript variant 2, mRNA; calcitonin-related polypeptide alpha (Calca), transcript variant 3, mRNA; calcitonin-related polypeptide alpha (Calca), transcript variant 1, mRNA	12.538	4.14073	0.00022638
NM_031055	Mmp9	matrix metallopeptidase 9 (Mmp9), mRNA	12.4943	2.37126	0.00022638
NM_053861	Tnc	tenascin C (Tnc), mRNA	12.3724	2.27455	0.00022638
NM_023987	Birc3	baculoviral IAP repeat-containing 3 (Birc3), mRNA	12.3368	4.33417	0.00022638
NM_031512	Il1b	interleukin 1 beta (Il1b), mRNA	12.2396	5.29579	0.0013047
NM_001127304	Ncf4	neutrophil cytosolic factor 4 (Ncf4), mRNA	12.0999	4.27234	0.00022638
NM_053687	Slfn3	schlafen 3 (Slfn3), mRNA	12.0335	6.48472	0.00022638
NM_001007713	Tmbim1	transmembrane BAX inhibitor motif containing 1 (Tmbim1), mRNA	12.0291	3.35146	0.00022638
NM_130819	Dhrs9	dehydrogenase/reductase (SDR family) member 9 (Dhrs9), mRNA	11.6891	3.37947	0.00226624
NM_001007144	Plin2	perilipin 2 (Plin2), mRNA	11.6342	3.22037	0.00022638
NM_001106045	Sox7	SRY (sex determining region Y)-box 7 (Sox7), mRNA	11.584	2.28857	0.00022638
NM_001191862	Flnc	filamin C, gamma (Flnc), mRNA	11.5719	3.4077	0.00022638
NM_207601	Plp2	proteolipid protein 2 (colonic epithelium-enriched) (Plp2), mRNA	11.3728	3.12977	0.00022638
NM_134454	Angpt2	angiopoietin 2 (Angpt2), mRNA	11.2493	2.42432	0.00022638
NM_019358	Pdpn	podoplanin (Pdpn), mRNA	11.1615	1.78129	0.00022638
NM_001106028	Cdkn3	no definition	10.9143	3.82513	0.0164843
NM_053805	Snai1	snail family zinc finger 1 (Snai1), mRNA	10.8708	3.27754	0.00022638
NM_181382	Gldn	gliomedin (Gldn), mRNA	10.8329	3.65964	0.00022638
NM_138826	Mt1a	metallothionein 1a (Mt1a), mRNA	10.7415	3.34473	0.00022638
NM_012945	Hbegf	heparin-binding EGF-like growth factor (Hbegf), mRNA	10.7335	2.51911	0.00022638
NM_017009	Gfap	glial fibrillary acidic protein (Gfap), mRNA	10.7062	2.32313	0.00022638
NM_019205	Ccl11	chemokine (C-C motif) ligand 11 (Ccl11), mRNA	10.3443	10.7178	0.00943787
NM_001191778	Aldh1l2	no definition	10.2597	6.3384	0.000971113
NM_001100984	Ncf2	neutrophil cytosolic factor 2 (Ncf2), mRNA	10.2053	1.64487	0.00022638
NM_001107680	Mlf1	myeloid leukemia factor 1 (Mlf1), mRNA	10.1289	6.78199	0.00496718
NM_001110099; NM_012643	Ret	no definition; no definition	10.1143	1.82601	0.00022638
NM_001106472	Dkk2	dickkopf WNT signaling pathway inhibitor 2 (Dkk2), mRNA	10.0174	5.13763	0.00022638
NM_199489	Ccr7	chemokine (C-C motif) receptor 7 (Ccr7), mRNA	10.007	7.22748	0.0453998
NM_001109372	Fam150b	family with sequence similarity 150, member B (Fam150b), mRNA	9.97205	4.33474	0.00022638
NM_001271143	S1pr3	sphingosine-1-phosphate receptor 3 (S1pr3), mRNA	9.96963	1.77421	0.00022638
NM_001107845	Gsap	gamma-secretase activating protein (Gsap), mRNA	9.81147	4.83365	0.00146622
NM_001017479	Tmem100	transmembrane protein 100 (Tmem100), mRNA	9.70817	1.09731	0.00022638
NM_133290	Zfp36	zinc finger protein 36 (Zfp36), mRNA	9.68834	1.63929	0.00022638
NM_019905	Anxa2	annexin A2 (Anxa2), mRNA	9.58494	2.51209	0.00022638
NM_053619	C5ar1	complement component 5a receptor 1 (C5ar1), mRNA	9.44938	4.65703	0.00022638
NM_013154	Cebpd	CCAAT/enhancer binding protein (C/EBP), delta (Cebpd), mRNA	9.40475	1.94595	0.00022638
NM_001107197	Igsf9	immunoglobulin superfamily, member 9 (Igsf9), mRNA	9.40267	2.80554	0.00022638
NM_001024348	LOC500567	similar to RIKEN cDNA 1700029M20 (LOC500567), mRNA	9.39049	3.51791	0.00272441
NM_001002807	Clic1	chloride intracellular channel 1 (Clic1), mRNA	9.36196	0.912315	0.00022638
NM_001256509	Fosb	FBJ osteosarcoma oncogene B (Fosb), mRNA	9.30993	3.68428	0.00022638
NM_001047858	Srxn1	no definition	9.2978	1.02689	0.00022638
NM_001134716	Clec12a	C-type lectin domain family 12, member A (Clec12a), mRNA	9.22386	0.855061	0.0115673
NM_001191735	Elf4	E74-like factor 4 (ets domain transcription factor) (Elf4), mRNA	9.21089	2.83562	0.00022638
NM_001107909	Map3k6	mitogen-activated protein kinase kinase kinase 6 (Map3k6), mRNA	9.10292	2.6165	0.00022638
NM_012953	Fosl1	fos-like antigen 1 (Fosl1), mRNA	9.0713	2.6374	0.00022638
NM_133624	Gbp2	guanylate binding protein 2, interferon-inducible (Gbp2), mRNA	9.05861	2.85428	0.00022638
NM_001011936	Bag3	Bcl2-associated athanogene 3 (Bag3), mRNA	9.00646	0.817643	0.00022638
NM_001077640	Gadd45g	growth arrest and DNA-damage-inducible, gamma (Gadd45g), mRNA	8.81579	0.840033	0.00022638
NM_001136124	Ifitm3	interferon induced transmembrane protein 3 (Ifitm3), mRNA	8.80687	1.0262	0.00022638
NM_001008321	Gadd45b	growth arrest and DNA-damage-inducible, beta (Gadd45b), mRNA	8.77726	1.15166	0.00022638
NM_019386	Tgm2	transglutaminase 2 (Tgm2), mRNA	8.73417	2.06411	0.00022638
NM_001100841	Lamb3	laminin, beta 3 (Lamb3), mRNA	8.6141	3.44992	0.00022638
NM_001108118	Itga5	integrin, alpha 5 (fibronectin receptor, alpha polypeptide) (Itga5), mRNA	8.53381	2.16872	0.00022638
NM_001024971	Haus8	HAUS augmin-like complex, subunit 8 (Haus8), mRNA	8.49392	2.40298	0.00022638
NM_013153	Has2	hyaluronan synthase 2 (Has2), mRNA	8.40979	2.79339	0.00022638
NM_080782	Cdkn1a	cyclin-dependent kinase inhibitor 1A (Cdkn1a), mRNA	8.31289	1.90884	0.00022638
NM_017097	Ctsc	cathepsin C (Ctsc), mRNA	8.27466	4.17636	0.00022638
NM_023970	Trpv4	transient receptor potential cation channel, subfamily V, member 4 (Trpv4), mRNA	8.21625	1.81212	0.000971113
NM_080889	Il2rg	interleukin 2 receptor, gamma (Il2rg), mRNA	8.18277	3.16211	0.00022638
NM_001109049	Ccdc103	coiled-coil domain containing 103 (Ccdc103), mRNA	8.14463	5.54665	0.00302282
NM_017034	Pim1	Pim-1 proto-oncogene, serine/threonine kinase (Pim1), mRNA	8.10448	1.32002	0.00022638
NM_138882	Pla1a	phospholipase A1 member A (Pla1a), mRNA	8.03234	1.82634	0.00022638
NM_133578	Dusp5	dual specificity phosphatase 5 (Dusp5), mRNA	7.96161	2.07426	0.00022638
NM_017076	PVR	poliovirus receptor (PVR), mRNA	7.94981	2.0212	0.00022638
NM_001100640	Lamc2	laminin, gamma 2 (Lamc2), mRNA	7.93219	2.61109	0.00022638
NM_001025415	Ch25h	cholesterol 25-hydroxylase (Ch25h), mRNA	7.8538	2.5569	0.00022638
NM_053382	Tnfaip6	tumor necrosis factor alpha induced protein 6 (Tnfaip6), mRNA	7.81443	1.37187	0.00022638
NM_020081	Cd86	CD86 molecule (Cd86), mRNA	7.70839	2.7198	0.00022638
NM_001008847	RT1-Da	RT1 class II, locus Da (RT1-Da), mRNA	7.53115	3.72802	0.00113878
NM_001191848	Wnt2b	wingless-type MMTV integration site family, member 2B (Wnt2b), mRNA	7.50608	4.13257	0.0211833
NM_001270630; NM_001270631; NM_001270632; NM_001270633; NM_001270634; NM_001270635; NM_001270636; NM_001270637; NM_001270638; NM_012513	Bdnf	brain-derived neurotrophic factor (Bdnf), transcript variant 1, mRNA; brain-derived neurotrophic factor (Bdnf), transcript variant 3, mRNA; brain-derived neurotrophic factor (Bdnf), transcript variant 4, mRNA; brain-derived neurotrophic factor (Bdnf), transcript variant 5, mRNA; brain-derived neurotrophic factor (Bdnf), transcript variant 6, mRNA; brain-derived neurotrophic factor (Bdnf), transcr…	7.43457	3.83251	0.00022638
NM_001108068	Sbno2	strawberry notch homolog 2 (Drosophila) (Sbno2), mRNA	7.399	0.797642	0.00022638
NM_031140	Vim	vimentin (Vim), mRNA	7.30989	0.720442	0.00022638
NM_001168285	RGD1559482	similar to immunoglobulin superfamily, member 7 (RGD1559482), mRNA	7.21185	4.60137	0.00162725
NM_012778	Aqp1	aquaporin 1 (Aqp1), mRNA	7.20496	2.64296	0.00022638
NM_001008560	Prss35	protease, serine, 35 (Prss35), mRNA	7.16293	3.60662	0.00022638
NM_001108786	Csrnp1	cysteine-serine-rich nuclear protein 1 (Csrnp1), mRNA	7.15827	1.44417	0.00022638
NM_001024771	Tnip2	TNFAIP3 interacting protein 2 (Tnip2), mRNA	7.14191	1.36136	0.00022638
NM_133416	Bcl2a1	BCL2-related protein A1 (Bcl2a1), mRNA	6.95124	3.61426	0.00022638
NM_022190	Acan	aggrecan (Acan), mRNA	6.92748	3.615	0.00022638
NM_001109514	Pmp2	peripheral myelin protein 2 (Pmp2), mRNA	6.90892	2.97513	0.024595
NM_019370	Enpp3	ectonucleotide pyrophosphatase/phosphodiesterase 3 (Enpp3), mRNA	6.84282	1.87098	0.00022638
NM_031560	Ctsk	cathepsin K (Ctsk), mRNA	6.80285	1.74887	0.00022638
NM_001105714	Wnt1	wingless-type MMTV integration site family, member 1 (Wnt1), mRNA	6.75689	2.03728	0.00022638
NM_001008853	RT1-M6-2	RT1 class I, locus M6, gene 2 (RT1-M6-2), mRNA	6.75347	0.075718	0.00022638
NM_024145	Fgr	feline Gardner-Rasheed sarcoma viral oncogene (Fgr), mRNA	6.73226	1.19601	0.00022638
NM_022667	Slco2a1	solute carrier organic anion transporter family, member 2a1 (Slco2a1), mRNA	6.71599	2.46234	0.00022638
NM_022230	Stc2	stanniocalcin 2 (Stc2), mRNA	6.71329	1.40961	0.00022638
NM_001191805	Mcm3	minichromosome maintenance complex component 3 (Mcm3), mRNA	6.70027	1.21204	0.00022638
NM_024356	Gch1	GTP cyclohydrolase 1 (Gch1), mRNA	6.63102	1.46417	0.000971113
NM_001170568	Baz1a	bromodomain adjacent to zinc finger domain, 1A (Baz1a), mRNA	6.60395	0.501139	0.00022638
NM_013069	Cd74	Cd74 molecule, major histocompatibility complex, class II invariant chain (Cd74), mRNA	6.57513	3.97727	0.00022638
NM_181476	Niacr1	niacin receptor 1 (Niacr1), mRNA	6.56056	2.46967	0.00302282
NM_001106170	Mcm5	minichromosome maintenance complex component 5 (Mcm5), mRNA	6.52646	1.82332	0.00022638
NM_001105668	Mdfic	MyoD family inhibitor domain containing (Mdfic), mRNA	6.5223	0.930548	0.00022638
NM_012987	Nes	nestin (Nes), mRNA	6.48848	1.91372	0.00022638
NM_001184973	Oscar	osteoclast associated, immunoglobulin-like receptor (Oscar), mRNA	6.42635	3.45479	0.00210998
NM_001004095	S100a11	S100 calcium binding protein A11 (S100a11), mRNA	6.42519	2.07389	0.0085682
NM_053727	Nfil3	nuclear factor, interleukin 3 regulated (Nfil3), mRNA	6.40936	0.742885	0.00022638
NM_017244	Crabp2	cellular retinoic acid binding protein 2 (Crabp2), mRNA	6.39569	2.41148	0.00022638
NM_017232	Ptgs2	prostaglandin-endoperoxide synthase 2 (Ptgs2), mRNA	6.37396	1.24093	0.00022638
NM_199093	Serping1	serpin peptidase inhibitor, clade G (C1 inhibitor), member 1 (Serping1), mRNA	6.36862	1.11342	0.00022638
NM_012515	Tspo	translocator protein (Tspo), mRNA	6.33248	2.35231	0.00022638
NM_053338	Rrad	Ras-related associated with diabetes (Rrad), mRNA	6.27615	2.81071	0.00022638
NM_031327	Cyr61	cysteine-rich, angiogenic inducer, 61 (Cyr61), mRNA	6.1819	1.97359	0.00022638
NM_133298	Gpnmb	glycoprotein (transmembrane) nmb (Gpnmb), mRNA	6.12768	1.14367	0.00022638
NM_030847	Emp3	epithelial membrane protein 3 (Emp3), mRNA	6.09734	2.19748	0.00022638
NM_012955	Cenpi	centromere protein I (Cenpi), mRNA	6.07246	1.66209	0.00022638
NM_012610	Ngfr	nerve growth factor receptor (Ngfr), mRNA	6.07073	2.0436	0.00022638
NM_133380	Il4r	interleukin 4 receptor (Il4r), mRNA	6.05892	0.748594	0.00022638
NM_021578	Tgfb1	transforming growth factor, beta 1 (Tgfb1), mRNA	6.03934	1.13387	0.00022638
NM_031771	Thbd	thrombomodulin (Thbd), mRNA	6.01982	0.91311	0.00022638
NM_001277055	Ngf	nerve growth factor (beta polypeptide) (Ngf), mRNA	5.96747	1.56406	0.00022638
NM_001013086	Capg	capping protein (actin filament), gelsolin-like (Capg), mRNA	5.95227	0.920557	0.00022638
NM_001100836	Fcgr1a	Fc fragment of IgG, high affinity Ia, receptor (CD64) (Fcgr1a), mRNA	5.94003	1.84534	0.00022638
NM_030863	Msn	moesin (Msn), mRNA	5.93587	1.4689	0.00022638
NM_012904	Anxa1	annexin A1 (Anxa1), mRNA	5.90407	1.25178	0.00022638
NM_017061	Lox	lysyl oxidase (Lox), mRNA	5.87794	2.57763	0.00194911
NM_001271261	Pxdn	no definition	5.86467	1.505	0.00022638
NM_012944	Drd4	dopamine receptor D4 (Drd4), mRNA	5.85391	4.46372	0.0220254
NM_001037780	Itgb2	integrin, beta 2 (Itgb2), mRNA	5.84936	1.18375	0.00022638
NM_001191770	Plekhh2	pleckstrin homology domain containing, family H (with MyTH4 domain) member 2 (Plekhh2), mRNA	5.82775	2.0721	0.00022638
NM_001110860; NM_001271101; NM_001271102; NM_001271245; NM_001271246; NM_001271247; NM_001271248; NM_017334	Crem	cAMP responsive element modulator (Crem), transcript variant 3, mRNA; no definition; no definition; no definition; no definition; no definition; no definition; no definition	5.82372	1.59698	0.00022638
NM_001109495	Myl4	myosin, light chain 4 (Myl4), mRNA	5.81267	2.62768	0.00022638
NM_012704	Ptger3	prostaglandin E receptor 3 (subtype EP3) (Ptger3), mRNA	5.80916	3.59813	0.00079891
NM_030834	Slc16a3	solute carrier family 16 (monocarboxylate transporter), member 3 (Slc16a3), mRNA	5.7887	1.26302	0.00022638
NM_001106192	Cdt1	chromatin licensing and DNA replication factor 1 (Cdt1), mRNA	5.76923	0.773189	0.00022638
NM_001005540	Ppm1j	protein phosphatase, Mg2+/Mn2+ dependent, 1J (Ppm1j), mRNA	5.75434	1.76663	0.00022638
NM_133391	Arntl2	no definition	5.73618	2.41387	0.00022638
NM_001025670	Agpat9	1-acylglycerol-3-phosphate O-acyltransferase 9 (Agpat9), mRNA	5.72998	2.16878	0.00022638
NM_144755	Trib3	tribbles pseudokinase 3 (Trib3), mRNA	5.72276	1.66348	0.0364334
NM_001109127	Cbln1	cerebellin 1 precursor (Cbln1), mRNA	5.71732	1.71528	0.00022638
NM_017365	Pdlim1	PDZ and LIM domain 1 (Pdlim1), mRNA	5.69604	2.12916	0.00022638
NM_175756	Fcgr2b	Fc fragment of IgG, low affinity IIb, receptor (CD32) (Fcgr2b), mRNA	5.68855	1.09701	0.00022638
NM_001013127	Tagln2	transgelin 2 (Tagln2), mRNA	5.60432	0.908496	0.00022638
NM_001109585	Trim47	tripartite motif-containing 47 (Trim47), mRNA	5.58822	1.29098	0.00022638
NM_001011947	Rai14	retinoic acid induced 14 (Rai14), mRNA	5.58253	1.11538	0.00022638
NM_017125	Cd63	Cd63 molecule (Cd63), mRNA	5.56357	0.868874	0.00022638
NM_001105973	Slamf8	SLAM family member 8 (Slamf8), mRNA	5.47793	1.76022	0.00022638
NM_017325	Runx1	runt-related transcription factor 1 (Runx1), mRNA	5.43007	1.30726	0.00022638
NM_001107887	Cd163	CD163 molecule (Cd163), mRNA	5.4207	2.62135	0.00022638
NM_153727	Gpr3	G protein-coupled receptor 3 (Gpr3), mRNA	5.40768	2.88652	0.00022638
NM_053485	S100a6	S100 calcium binding protein A6 (S100a6), mRNA	5.37282	1.19411	0.00022638
NM_053629	Fstl3	follistatin-like 3 (secreted glycoprotein) (Fstl3), mRNA	5.372	1.48653	0.0112229
NM_145789	Il13ra1	interleukin 13 receptor, alpha 1 (Il13ra1), mRNA	5.36902	1.33809	0.00022638
NM_001008510	Isg20	interferon stimulated exonuclease gene 20 (Isg20), mRNA	5.36672	1.75105	0.0467605
NM_053897	F2rl1	coagulation factor II (thrombin) receptor-like 1 (F2rl1), mRNA	5.33405	0.998388	0.00022638
NM_001034934	Arid5a	AT rich interactive domain 5A (Mrf1 like) (Arid5a), mRNA	5.28129	0.830781	0.00022638
NM_001108829	Kdm6b	lysine (K)-specific demethylase 6B (Kdm6b), mRNA	5.23787	1.03423	0.00022638
NM_023096	Kcnk10	potassium channel, subfamily K, member 10 (Kcnk10), mRNA	5.18747	1.66137	0.00022638
NM_017074	Cth	cystathionine gamma-lyase (Cth), mRNA	5.18208	1.94176	0.00022638
NM_012747	Stat3	signal transducer and activator of transcription 3 (acute-phase response factor) (Stat3), mRNA	5.15692	0.19613	0.00022638
NM_138526	Ccrn4l	CCR4 carbon catabolite repression 4-like (S. cerevisiae) (Ccrn4l), mRNA	5.12112	1.33048	0.00022638
NM_017043	Ptgs1	prostaglandin-endoperoxide synthase 1 (Ptgs1), mRNA	5.08265	1.67551	0.00022638
NM_016999	Cyp4b1	cytochrome P450, family 4, subfamily b, polypeptide 1 (Cyp4b1), mRNA	5.07543	0.779438	0.0154776
NM_133569	Angptl2	angiopoietin-like 2 (Angptl2), mRNA	5.04526	1.00601	0.00022638
NM_001077200	Piezo1	family with sequence similarity 38, member A (Fam38a), mRNA	5.00969	0.922977	0.00022638
NM_173136	Akr1b8	aldo-keto reductase family 1, member B8 (Akr1b8), mRNA	4.97632	0.487098	0.0172484
NM_181370	Hs3st2	heparan sulfate (glucosamine) 3-O-sulfotransferase 2 (Hs3st2), mRNA	4.96709	1.03206	0.00022638
NM_017143	F10	coagulation factor X (F10), mRNA	4.9567	2.04775	0.00272441
NM_001030025	Upp1	uridine phosphorylase 1 (Upp1), mRNA	4.95079	0.824525	0.00022638
NM_001109624	LOC691141	hypothetical protein LOC691141 (LOC691141), mRNA	4.93726	2.40562	0.00782523
NM_022669	Scg2	secretogranin II (Scg2), mRNA	4.91871	1.12516	0.00022638
NM_001008328	Parp3	poly (ADP-ribose) polymerase family, member 3 (Parp3), mRNA	4.89249	0.345598	0.00022638
NM_013064	Hcrtr1	hypocretin (orexin) receptor 1 (Hcrtr1), mRNA	4.86096	1.12869	0.00022638
NM_212505	Ier3	immediate early response 3 (Ier3), mRNA	4.82072	0.531661	0.00022638
NM_001270961; NM_012532	Cp	no definition; ceruloplasmin (ferroxidase) (Cp), transcript variant 1, mRNA	4.81451	1.05726	0.00022638
NM_199115	Angptl4	angiopoietin-like 4 (Angptl4), mRNA	4.77142	0.851755	0.00022638
NM_001007691	Prss23	protease, serine, 23 (Prss23), mRNA	4.76984	0.528538	0.00022638
NM_001105882	Tmprss7	transmembrane protease, serine 7 (Tmprss7), mRNA	4.76815	1.02453	0.00022638
NM_001107189	Tnn	tenascin N (Tnn), mRNA	4.76211	1.48686	0.00022638
NM_001014071	Errfi1	no definition	4.73751	0.474393	0.00022638
NM_012922	Casp3	caspase 3 (Casp3), mRNA	4.72734	1.00848	0.00022638
NM_001109334	Rnf225	similar to chromosome 6 open reading frame 148 (RGD1561909), mRNA	4.71746	0.865298	0.00022638
NM_001005882	Rbm47	RNA binding motif protein 47 (Rbm47), mRNA	4.71645	1.46215	0.000971113
NM_001106367	Sorcs3	sortilin-related VPS10 domain containing receptor 3 (Sorcs3), mRNA	4.69596	0.65815	0.00022638
NM_001025692	Sdcbp2	syndecan binding protein (syntenin) 2 (Sdcbp2), mRNA	4.66773	1.92172	0.00576981
NM_012907	Apobec1	apolipoprotein B mRNA editing enzyme, catalytic polypeptide 1 (Apobec1), mRNA	4.64816	1.59998	0.0173601
NM_001109885	Fam129b	family with sequence similarity 129, member B (Fam129b), mRNA	4.58697	0.611387	0.00022638
NM_001104527	Prr15	proline rich 15 (Prr15), mRNA	4.57236	3.18719	0.00022638
NM_153720	Itgb3	no definition	4.55048	0.371315	0.00146622
NM_022197	Fos	FBJ osteosarcoma oncogene (Fos), mRNA	4.54758	1.41164	0.00022638
NM_001031638	Cd68	Cd68 molecule (Cd68), mRNA	4.53097	1.4804	0.00022638
NM_001191691	Trpc7	transient receptor potential cation channel, subfamily C, member 7 (Trpc7), mRNA	4.51185	1.20852	0.00022638
NM_181368	Mustn1	musculoskeletal, embryonic nuclear protein 1 (Mustn1), mRNA	4.48921	1.46702	0.00022638
NM_001031658	Slc11a1	solute carrier family 11 (proton-coupled divalent metal ion transporter), member 1 (Slc11a1), mRNA	4.47491	1.26279	0.00022638
NM_053669	Sh2b2	SH2B adaptor protein 2 (Sh2b2), mRNA	4.45622	0.551459	0.00022638
NM_021587	Ltbp1	latent transforming growth factor beta binding protein 1 (Ltbp1), mRNA	4.4453	1.61637	0.00022638
NM_001107807	Pmepa1	prostate transmembrane protein, androgen induced 1 (Pmepa1), mRNA	4.44086	0.60637	0.00022638
NM_030997	Vgf	VGF nerve growth factor inducible (Vgf), mRNA	4.42636	1.06099	0.00022638
NM_033485	Pawr	PRKC, apoptosis, WT1, regulator (Pawr), mRNA	4.42314	0.681002	0.00022638
NM_212545	Krt17	keratin 17 (Krt17), mRNA	4.40719	3.43121	0.00344969
NM_001033998	Itgal	integrin, alpha L (Itgal), mRNA	4.40451	1.21971	0.00022638
NR_031925	Mir212	no definition	4.39999	4.34253	0.0453998
NM_212526	Kcne4	potassium voltage-gated channel, Isk-related family, member 4 (Kcne4), mRNA	4.37411	1.24256	0.0195009
NM_001108003	Rnf19b	ring finger protein 19B (Rnf19b), mRNA	4.37154	0.350278	0.00022638
NM_001077644	Ptgir	prostaglandin I2 (prostacyclin) receptor (IP) (Ptgir), mRNA	4.36808	0.940104	0.0128699
NM_145879	Socs1	suppressor of cytokine signaling 1 (Socs1), mRNA	4.36614	1.44695	0.00113878
NM_001108108	Ano6	anoctamin 6 (Ano6), mRNA	4.35798	0.60172	0.00022638
NM_001011922	Nedd9	neural precursor cell expressed, developmentally down-regulated 9 (Nedd9), mRNA	4.3138	1.00258	0.00022638
NM_053715	Slc5a3	no definition	4.31273	0.627572	0.00022638
NM_013123	Il1r1	interleukin 1 receptor, type I (Il1r1), mRNA	4.30144	1.02137	0.00022638
NM_181384	Tnfsf9	tumor necrosis factor (ligand) superfamily, member 9 (Tnfsf9), mRNA	4.27374	1.16146	0.00022638
NM_001012044	Lcp1	lymphocyte cytosolic protein 1 (Lcp1), mRNA	4.26853	0.946413	0.00022638
NM_001276477	Rps27l	ribosomal protein S27-like (Rps27l), mRNA	4.25347	0.543316	0.00022638
NM_001109398	Mthfd2	methylenetetrahydrofolate dehydrogenase (NADP+ dependent) 2, methenyltetrahydrofolate cyclohydrolase (Mthfd2), mRNA	4.24493	0.755879	0.00022638
NM_001191569	Dennd2c	DENN/MADD domain containing 2C (Dennd2c), mRNA	4.2389	1.40212	0.00022638
NM_001105735	Litaf	lipopolysaccharide-induced TNF factor (Litaf), mRNA	4.23676	0.509288	0.00022638
NM_001108353	Plac8	placenta-specific 8 (Plac8), mRNA	4.20475	2.24212	0.0264518
NM_001137564	Mt2A	metallothionein 2A (Mt2A), mRNA	4.20396	1.40076	0.00022638
NM_053383	Cd93	no definition	4.19686	0.973528	0.00022638
NM_001107181	Pkp1	plakophilin 1 (Pkp1), mRNA	4.1806	1.98582	0.00022638
NM_001107529	Prc1	protein regulator of cytokinesis 1 (Prc1), mRNA	4.17296	1.14367	0.00022638
NM_133307	Prkcd	protein kinase C, delta (Prkcd), mRNA	4.13458	0.347565	0.00022638
NM_133551	Pla2g4a	phospholipase A2, group IVA (cytosolic, calcium-dependent) (Pla2g4a), mRNA	4.13226	0.855248	0.00022638
NM_001100869	LOC499781	similar to CG17122-PA (LOC499781), mRNA	4.12788	1.52674	0.00022638
NM_001106461	Rhoc	ras homolog family member C (Rhoc), mRNA	4.11055	0.39733	0.00022638
NM_053736	Casp4	caspase 4, apoptosis-related cysteine peptidase (Casp4), mRNA	4.1071	1.50098	0.00022638
NM_001105879	Arhgap31	Rho GTPase activating protein 31 (Arhgap31), mRNA	4.10175	1.37352	0.00022638
NM_001170434	Lrrc32	leucine rich repeat containing 32 (Lrrc32), mRNA	4.0828	0.293552	0.00022638
NM_031088	Ptger2	prostaglandin E receptor 2 (subtype EP2) (Ptger2), mRNA	4.08249	0.521995	0.00022638
NM_001107110	Cbr3	carbonyl reductase 3 (Cbr3), mRNA	4.08227	1.13679	0.00022638
NM_019285	Adcy4	adenylate cyclase 4 (Adcy4), mRNA	4.06473	0.96059	0.00022638
NM_172323	Has1	hyaluronan synthase 1 (Has1), mRNA	4.06298	1.02256	0.00022638
NM_024125	Cebpb	CCAAT/enhancer binding protein (C/EBP), beta (Cebpb), mRNA	4.05297	1.35631	0.00022638
NM_001012109	Galnt14	polypeptide N-acetylgalactosaminyltransferase 14 (Galnt14), mRNA	4.05092	0.390624	0.00022638
NM_001108495	Relt	RELT tumor necrosis factor receptor (Relt), mRNA	4.04542	0.672491	0.00022638
NM_001109887; NM_001109888; NM_001109889; NM_001109890; NM_138507	Ptprc	protein tyrosine phosphatase, receptor type, C (Ptprc), transcript variant 3, mRNA; protein tyrosine phosphatase, receptor type, C (Ptprc), transcript variant 5, mRNA; protein tyrosine phosphatase, receptor type, C (Ptprc), transcript variant 2, mRNA; protein tyrosine phosphatase, receptor type, C (Ptprc), transcript variant 1, mRNA; protein tyrosine phosphatase, receptor type, C (Ptprc), transcr…	4.04458	1.04904	0.00022638
NM_001009717	Lrg1	leucine-rich alpha-2-glycoprotein 1 (Lrg1), mRNA	4.03828	0.820513	0.00022638
NM_001109358	Sesn2	sestrin 2 (Sesn2), mRNA	4.0345	1.06308	0.00022638
NM_001008884	RT1-Db1	RT1 class II, locus Db1 (RT1-Db1), mRNA	4.03193	2.38165	0.0124062
NM_012795	Gp5	glycoprotein V (platelet) (Gp5), mRNA	4.02188	0.91977	0.00022638
NM_053654	Pafah1b3	platelet-activating factor acetylhydrolase 1b, catalytic subunit 3 (Pafah1b3), mRNA	4.00774	0.555329	0.00022638
NM_001106268	Chsy1	chondroitin sulfate synthase 1 (Chsy1), mRNA	4.00105	0.663602	0.00022638
NM_053758	Plce1	phospholipase C, epsilon 1 (Plce1), mRNA	3.9959	0.578397	0.00022638
NM_138541	Epcam	epithelial cell adhesion molecule (Epcam), mRNA	3.98674	2.48788	0.0108801
NM_021776	Ecel1	endothelin converting enzyme-like 1 (Ecel1), mRNA	3.98622	1.39411	0.00022638
NM_001004424	Tacc3	transforming, acidic coiled-coil containing protein 3 (Tacc3), mRNA	3.98461	1.74889	0.00022638
NM_001014182	Mall	mal, T-cell differentiation protein-like (Mall), mRNA	3.97954	1.80722	0.00022638
NM_001012357	Ccl9	chemokine (C-C motif) ligand 9 (Ccl9), mRNA	3.97344	1.3369	0.00022638
NM_001007694	Ifit3	interferon-induced protein with tetratricopeptide repeats 3 (Ifit3), mRNA	3.96863	0.920884	0.00022638
NM_017062	Pdlim4	PDZ and LIM domain 4 (Pdlim4), mRNA	3.95797	0.43144	0.00022638
NM_031114	S100a10	S100 calcium binding protein A10 (S100a10), mRNA	3.9303	0.738686	0.00022638
NM_057135	Pfkfb3	6-phosphofructo-2-kinase/fructose-2,6-biphosphatase 3 (Pfkfb3), mRNA	3.90586	0.402257	0.00022638
NM_001271259	LOC100359977	sialomucin core protein 24-like (LOC100359977), mRNA	3.90207	1.0723	0.00022638
NM_178094	Itpkc	inositol-trisphosphate 3-kinase C (Itpkc), mRNA	3.89858	0.370303	0.00022638
NM_012618	S100a4	S100 calcium-binding protein A4 (S100a4), mRNA	3.89545	0.816253	0.00022638
NM_001191868	Ifnlr1	interferon, lambda receptor 1 (Ifnlr1), mRNA	3.88281	1.0941	0.00470054
NM_001077674	Hlx	H2.0-like homeobox (Hlx), mRNA	3.87837	1.56957	0.00022638
NM_001146125	Fpgs	no definition	3.87104	0.719349	0.00022638
NM_001107095	Nfkbiz	nuclear factor of kappa light polypeptide gene enhancer in B-cells inhibitor, zeta (Nfkbiz), mRNA	3.84851	1.07695	0.00022638
NM_001047842	Shmt1	serine hydroxymethyltransferase 1 (soluble) (Shmt1), mRNA	3.83974	1.41562	0.00022638
NM_053346	Nrn1	neuritin 1 (Nrn1), mRNA	3.83278	0.943295	0.00022638
NM_022531	Des	desmin (Des), mRNA	3.83137	0.739418	0.00022638
NM_001007759	March3	membrane-associated ring finger (C3HC4) 3, E3 ubiquitin protein ligase (March3), mRNA	3.82837	0.698036	0.00022638
NM_053917	Inpp4b	inositol polyphosphate-4-phosphatase, type II (Inpp4b), mRNA	3.82042	1.15481	0.00022638
NM_031758	Mchr1	melanin-concentrating hormone receptor 1 (Mchr1), mRNA	3.81907	1.12862	0.00022638
NM_001110491	Fbxo27	no definition	3.81267	0.991795	0.00022638
NM_013091	Tnfrsf1a	tumor necrosis factor receptor superfamily, member 1a (Tnfrsf1a), mRNA	3.80831	0.425391	0.00022638
NM_001134713	Shq1	SHQ1, H/ACA ribonucleoprotein assembly factor (Shq1), mRNA	3.7929	0.639069	0.00022638
NM_031056	Mmp14	matrix metallopeptidase 14 (membrane-inserted) (Mmp14), mRNA	3.78499	0.462555	0.00022638
NM_024485	Chrna1	cholinergic receptor, nicotinic, alpha 1 (muscle) (Chrna1), mRNA	3.76696	0.387215	0.00242442
NM_001106375	Papss2	3'-phosphoadenosine 5'-phosphosulfate synthase 2 (Papss2), mRNA	3.76544	0.434094	0.00022638
NM_001003403	Apold1	apolipoprotein L domain containing 1 (Apold1), mRNA	3.75885	1.52059	0.00022638
NM_001008384	Rac2	ras-related C3 botulinum toxin substrate 2 (rho family, small GTP binding protein Rac2) (Rac2), mRNA	3.75861	0.318086	0.00022638
NM_001105793	Aloxe3	arachidonate lipoxygenase 3 (Aloxe3), mRNA	3.75676	1.70199	0.00022638
NM_001100474	Ccnf	cyclin F (Ccnf), mRNA	3.74369	0.82968	0.00022638
NM_001107159	Mmp19	matrix metallopeptidase 19 (Mmp19), mRNA	3.73198	1.06076	0.00022638
NM_012588	Igfbp3	insulin-like growth factor binding protein 3 (Igfbp3), mRNA	3.72758	0.937015	0.00022638
NM_001105949	C1ql2	complement component 1, q subcomponent-like 2 (C1ql2), mRNA	3.72593	2.2049	0.00682611
NM_001034949	Tmco4	transmembrane and coiled-coil domains 4 (Tmco4), mRNA	3.71904	1.02652	0.00022638
NM_001106631	Rbpj	recombination signal binding protein for immunoglobulin kappa J region (Rbpj), mRNA	3.68944	0.363257	0.00022638
NM_001024869	Wwtr1	WW domain containing transcription regulator 1 (Wwtr1), mRNA	3.68933	0.624392	0.00022638
NM_001107067; NM_001270834	Rhbdf2	rhomboid 5 homolog 2 (Drosophila) (Rhbdf2), transcript variant 1, mRNA; rhomboid 5 homolog 2 (Drosophila) (Rhbdf2), transcript variant 2, mRNA	3.66931	0.896261	0.00022638
NM_001013064	Fbxo17	F-box protein 17 (Fbxo17), mRNA	3.65997	0.815875	0.00194911
NM_022393	Clec10a	C-type lectin domain family 10, member A (Clec10a), mRNA	3.65837	1.25785	0.00043076
NM_053633	Egr2	early growth response 2 (Egr2), mRNA	3.65827	1.96893	0.00022638
NM_001009671	Coq10b	coenzyme Q10 homolog B (S. cerevisiae) (Coq10b), mRNA	3.6573	1.03515	0.00022638
NM_012591	Irf1	interferon regulatory factor 1 (Irf1), mRNA	3.64498	0.917792	0.00022638
NM_013174	Tgfb3	transforming growth factor, beta 3 (Tgfb3), mRNA	3.64409	1.3098	0.00022638
NM_001135009	Col4a1	collagen, type IV, alpha 1 (Col4a1), mRNA	3.63446	0.609091	0.00022638
NM_001135030	Tctex1d1	Tctex1 domain containing 1 (Tctex1d1), mRNA	3.62522	1.46424	0.00113878
NM_001108393	Zmiz1	zinc finger, MIZ-type containing 1 (Zmiz1), mRNA	3.61707	0.675408	0.00022638
NM_017287	Mcm6	minichromosome maintenance complex component 6 (Mcm6), mRNA	3.61358	0.812851	0.00022638
NM_173314	Zfp455	zinc finger protein 455 (Zfp455), mRNA	3.61348	0.747718	0.00022638
NM_001107596	Tmem2	transmembrane protein 2 (Tmem2), mRNA	3.59649	0.509971	0.00022638
NM_001191784	Srgap1	SLIT-ROBO Rho GTPase activating protein 1 (Srgap1), mRNA	3.59477	0.680194	0.00022638
NM_001025680	Gpr4	G protein-coupled receptor 4 (Gpr4), mRNA	3.59335	0.204688	0.00022638
NM_001012089	Dusp2	dual specificity phosphatase 2 (Dusp2), mRNA	3.59236	0.962834	0.00022638
NM_001246183	Lyzl4	lysozyme-like 4 (Lyzl4), mRNA	3.59104	1.09704	0.00022638
NM_001007735	Sertad1	SERTA domain containing 1 (Sertad1), mRNA	3.5843	0.468131	0.00022638
NM_001014216	Nabp1	nucleic acid binding protein 1 (Nabp1), mRNA	3.58169	0.490451	0.00022638
NM_023959	Adamts4	ADAM metallopeptidase with thrombospondin type 1 motif, 4 (Adamts4), mRNA	3.57881	0.875205	0.00022638
NM_031004	Acta2	no definition	3.5713	0.8828	0.00022638
NM_001105720	Nfkbia	nuclear factor of kappa light polypeptide gene enhancer in B-cells inhibitor, alpha (Nfkbia), mRNA	3.56665	0.124619	0.00022638
NM_001127543	Fermt3	fermitin family member 3 (Fermt3), mRNA	3.55446	0.441701	0.00022638
NM_001129880	Lbh	limb bud and heart development (Lbh), mRNA	3.54904	1.7718	0.00022638
NM_052809	Cdo1	cysteine dioxygenase type 1 (Cdo1), mRNA	3.53218	0.493972	0.00022638
NM_022627	Prkab2	protein kinase, AMP-activated, beta 2 non-catalytic subunit (Prkab2), mRNA	3.52663	0.347674	0.00022638
NM_001270688; NM_001270689; NM_021909	Fxyd5	FXYD domain-containing ion transport regulator 5 (Fxyd5), transcript variant 2, mRNA; FXYD domain-containing ion transport regulator 5 (Fxyd5), transcript variant 3, mRNA; FXYD domain-containing ion transport regulator 5 (Fxyd5), transcript variant 1, mRNA	3.52656	0.721235	0.00022638
NM_001005562	Creb3l1	cAMP responsive element binding protein 3-like 1 (Creb3l1), mRNA	3.52401	0.794548	0.00022638
NM_001108933	Dse	dermatan sulfate epimerase (Dse), mRNA	3.51599	0.533479	0.00022638
NM_001008555	Slc10a4	solute carrier family 10, member 4 (Slc10a4), mRNA	3.50509	1.10405	0.00022638
NM_001271340	RGD1563365	similar to DNA segment, Chr 10, Wayne State University 102, expressed (RGD1563365), mRNA	3.50052	0.655239	0.00022638
NM_021693	Sik1	salt-inducible kinase 1 (Sik1), mRNA	3.48754	1.18631	0.00022638
NM_001025750	Plek	pleckstrin (Plek), mRNA	3.48713	0.902106	0.00022638
NM_001013146; NM_012954	Fosl2	fos-like antigen 2 (Fosl2), transcript variant 2, mRNA; fos-like antigen 2 (Fosl2), transcript variant 1, mRNA	3.48587	0.381745	0.00022638
NM_001135033	Trim16	tripartite motif-containing 16 (Trim16), mRNA	3.47798	0.750151	0.00022638
NM_053522	Rhoq	ras homolog family member Q (Rhoq), mRNA	3.47687	0.37202	0.00022638
NM_022259	Cd244	Cd244 molecule, natural killer cell receptor 2B4 (Cd244), mRNA	3.47437	1.2651	0.0107585
NM_021835	Jun	jun proto-oncogene (Jun), mRNA	3.47425	0.55891	0.00022638
NM_001039345	Eqtn	equatorin, sperm acrosome associated (Eqtn), mRNA	3.47415	2.38608	0.0449379
NM_001008850	RT1-M1-4	RT1 class I, locus M1, gene 4 (RT1-M1-4), mRNA	3.46941	2.37322	0.00415433
NM_001008829	RT1-A2	RT1 class Ia, locus A2 (RT1-A2), mRNA	3.44174	0.608424	0.00022638
NM_012612	Nppa	natriuretic peptide A (Nppa), mRNA	3.43417	1.00702	0.00022638
NM_199501	Cdk2	cyclin dependent kinase 2 (Cdk2), mRNA	3.43398	0.352014	0.00022638
NM_031514	Jak2	Janus kinase 2 (Jak2), mRNA	3.42977	0.210056	0.00022638
NM_013151	Plat	plasminogen activator, tissue (Plat), mRNA	3.42858	0.29826	0.00022638
NM_001107764	Pla2g4b	phospholipase A2, group IVB (cytosolic) (Pla2g4b), mRNA	3.41125	0.541286	0.00022638
NM_012935	Cryab	crystallin, alpha B (Cryab), mRNA	3.4077	1.06668	0.00022638
NM_053396	Adcy7	adenylate cyclase 7 (Adcy7), mRNA	3.40742	0.385634	0.00022638
NM_001008773	Eif1a	eukaryotic translation initiation factor 1A (Eif1a), mRNA	3.39994	0.322538	0.00022638
NM_001106690	Grhl3	grainyhead-like 3 (Drosophila) (Grhl3), mRNA	3.38994	1.14456	0.000971113
NM_080400	Chek1	checkpoint kinase 1 (Chek1), mRNA	3.38839	0.558581	0.00022638
NM_001106700	Isg15	ISG15 ubiquitin-like modifier (Isg15), mRNA	3.38787	1.39653	0.00257971
NM_031517	Met	MET proto-oncogene, receptor tyrosine kinase (Met), mRNA	3.38583	0.392334	0.00022638
NM_012740	Th	tyrosine hydroxylase (Th), mRNA	3.38332	0.590145	0.00022638
NM_021838	Nos3	nitric oxide synthase 3, endothelial cell (Nos3), mRNA	3.37477	0.556248	0.00022638
NM_019242	Ifrd1	interferon-related developmental regulator 1 (Ifrd1), mRNA	3.37332	0.240155	0.00022638
NM_001108215	Mfsd9	major facilitator superfamily domain containing 9 (Mfsd9), mRNA	3.36778	0.903836	0.00022638
NM_001011898	Hcls1	hematopoietic cell specific Lyn substrate 1 (Hcls1), mRNA	3.35555	0.602093	0.00022638
NM_145673	Mafk	v-maf avian musculoaponeurotic fibrosarcoma oncogene homolog K (Mafk), mRNA	3.34461	0.406505	0.00022638
NM_198130	Myd88	myeloid differentiation primary response 88 (Myd88), mRNA	3.34406	0.735426	0.00022638
NM_053287	B4galt1	UDP-Gal:betaGlcNAc beta 1,4- galactosyltransferase, polypeptide 1 (B4galt1), mRNA	3.33272	0.5764	0.00022638
NM_012687	Tbxas1	thromboxane A synthase 1, platelet (Tbxas1), mRNA	3.32529	0.718854	0.00022638
NM_019305	Fgf2	fibroblast growth factor 2 (Fgf2), mRNA	3.3069	0.55941	0.00022638
NM_001100684	Sh3bp2	SH3-domain binding protein 2 (Sh3bp2), mRNA	3.30472	0.611766	0.00022638
NM_017020	Il6r	interleukin 6 receptor (Il6r), mRNA	3.29944	0.325916	0.00022638
NM_001270889; NM_019144	Acp5	acid phosphatase 5, tartrate resistant (Acp5), transcript variant 2, mRNA; acid phosphatase 5, tartrate resistant (Acp5), transcript variant 1, mRNA	3.29512	1.43543	0.00146622
NM_001134599	Flna	filamin A, alpha (Flna), mRNA	3.29222	0.52984	0.00022638
NM_053310	Homer3	homer homolog 3 (Drosophila) (Homer3), mRNA	3.29185	0.571388	0.00022638
NM_013185	Hck	hemopoietic cell kinase (Hck), mRNA	3.29062	0.574657	0.00022638
NM_031135	Klf10	Kruppel-like factor 10 (Klf10), mRNA	3.27935	0.797696	0.00022638
NM_001145456	Lims1	LIM and senescent cell antigen-like domains 1 (Lims1), mRNA	3.27077	0.571796	0.00022638
NM_133546	Ppp1r15a	protein phosphatase 1, regulatory subunit 15A (Ppp1r15a), mRNA	3.2664	0.324851	0.00022638
NM_001270548; NM_001270549; NM_199397	Panx1	no definition; no definition; Pannexin 1 (Panx1), transcript variant 1, mRNA	3.24779	0.531589	0.00022638
NM_030833	Ifitm2	interferon induced transmembrane protein 2 (Ifitm2), mRNA	3.24076	1.02117	0.00022638
NM_019359	Cnn3	calponin 3, acidic (Cnn3), mRNA	3.2379	0.347077	0.00022638
NM_001105874	Mylk	myosin light chain kinase (Mylk), mRNA	3.2353	0.200331	0.00022638
NM_023968	Npy2r	neuropeptide Y receptor Y2 (Npy2r), mRNA	3.23353	2.02637	0.0243806
NM_001012005	Nid2	nidogen 2 (osteonidogen) (Nid2), mRNA	3.22912	1.8965	0.00022638
NM_001109344	Dok5	docking protein 5 (Dok5), mRNA	3.22232	0.400906	0.00022638
NM_001077675	Trim72	tripartite motif-containing 72 (Trim72), mRNA	3.22207	1.5361	0.00022638
NM_012649	Sdc4	syndecan 4 (Sdc4), mRNA	3.21942	0.718788	0.00022638
NM_001109509	Gpr84	G protein-coupled receptor 84 (Gpr84), mRNA	3.20575	0.709184	0.00022638
NM_001025643	Fbl	fibrillarin (Fbl), mRNA	3.20155	0.405686	0.00022638
NM_001009645	Kif22	kinesin family member 22 (Kif22), mRNA	3.20106	1.17546	0.00316273
NM_017173	Serpinh1	serpin peptidase inhibitor, clade H (heat shock protein 47), member 1, (collagen binding protein 1) (Serpinh1), mRNA	3.17547	0.574237	0.00022638
NM_017035	Plcd1	phospholipase C, delta 1 (Plcd1), mRNA	3.17239	0.47346	0.00022638
NM_080767	Psmb8	proteasome (prosome, macropain) subunit, beta type, 8 (Psmb8), mRNA	3.16944	0.539145	0.00022638
NM_001012133	Sp140	no definition	3.14572	0.48978	0.00022638
NM_183330	Ctsz	cathepsin Z (Ctsz), mRNA	3.14149	0.735941	0.00022638
NM_001008320	Rhoj	ras homolog family member J (Rhoj), mRNA	3.14086	0.215867	0.00022638
NM_206846	Ifi27l2b	interferon, alpha-inducible protein 27 like 2B (Ifi27l2b), mRNA	3.13962	0.259928	0.00194911
NM_001013045	Ccl24	chemokine (C-C motif) ligand 24 (Ccl24), mRNA	3.1381	1.61689	0.00210998
NM_134351	Mat2a	methionine adenosyltransferase II, alpha (Mat2a), mRNA	3.13618	0.719902	0.00022638
NM_001025740	Rrm2	ribonucleotide reductase M2 (Rrm2), mRNA	3.13564	0.970403	0.00043076
NM_001270762; NM_001270763; NM_139105	Rnh1	ribonuclease/angiogenin inhibitor 1 (Rnh1), transcript variant 1, mRNA; ribonuclease/angiogenin inhibitor 1 (Rnh1), transcript variant 3, mRNA; ribonuclease/angiogenin inhibitor 1 (Rnh1), transcript variant 2, mRNA	3.13086	0.486734	0.00022638
NM_053990	Ptpn2	no definition	3.12215	0.545838	0.00022638
NM_001108487	Aen	apoptosis enhancing nuclease (Aen), mRNA	3.11592	0.346356	0.00022638
NM_001109053	Dtx3l	deltex 3 like, E3 ubiquitin ligase (Dtx3l), mRNA	3.10803	0.63323	0.00022638
NM_145674	Ggta1	no definition	3.10786	0.766951	0.00022638
NM_013062	Kdr	kinase insert domain receptor (Kdr), mRNA	3.09202	0.668409	0.00022638
NM_031614	Txnrd1	thioredoxin reductase 1 (Txnrd1), mRNA	3.08647	0.381999	0.00022638
NM_001128155	Tmem88	transmembrane protein 88 (Tmem88), mRNA	3.07842	0.234836	0.0336753
NM_001109636	Tmem202	transmembrane protein 202 (Tmem202), mRNA	3.07629	1.12718	0.00387532
NM_001134711; NM_001134712	Fam60a	family with sequence similarity 60, member A (Fam60a), transcript variant 1, mRNA; family with sequence similarity 60, member A (Fam60a), transcript variant 2, mRNA	3.066	0.566863	0.00043076
NM_001108733	Dot1l	DOT1-like histone H3K79 methyltransferase (Dot1l), mRNA	3.06208	0.515057	0.00022638
NM_012721	P2rx6	purinergic receptor P2X, ligand-gated ion channel, 6 (P2rx6), mRNA	3.05614	0.562254	0.00022638
NM_001024334	LOC500300	similar to hypothetical protein MGC6835 (LOC500300), mRNA	3.05455	1.20311	0.0260317
NM_001107760	Dll4	delta-like 4 (Drosophila) (Dll4), mRNA	3.05286	0.74745	0.00022638
NM_013149	Ahr	aryl hydrocarbon receptor (Ahr), mRNA	3.05235	0.895976	0.00022638
NM_001008363	Zfand2a	zinc finger, AN1-type domain 2A (Zfand2a), mRNA	3.04806	0.20246	0.00022638
NM_031818	Clic4	chloride intracellular channel 4 (Clic4), mRNA	3.04502	0.418627	0.00022638
NM_138827	Slc2a1	solute carrier family 2 (facilitated glucose transporter), member 1 (Slc2a1), mRNA	3.04046	0.562314	0.00022638
NM_031315	Acot1	acyl-CoA thioesterase 1 (Acot1), mRNA	3.03972	0.9353	0.00113878
NM_053349	Sox11	SRY (sex determining region Y)-box 11 (Sox11), mRNA	3.03907	1.48042	0.00022638
NM_001077671	Zc3h12a	zinc finger CCCH type containing 12A (Zc3h12a), mRNA	3.03162	1.26125	0.00022638
NM_022715	Mvp	major vault protein (Mvp), mRNA	3.03129	0.52562	0.00022638
NM_001108229	Slc16a14	solute carrier family 16, member 14 (Slc16a14), mRNA	3.02757	0.494063	0.00022638
NM_001173437	Chac1	ChaC, cation transport regulator homolog 1 (E. coli) (Chac1), mRNA	3.02455	0.631443	0.00022638
NM_080886	Msmo1	methylsterol monooxygenase 1 (Msmo1), mRNA	3.02203	0.561256	0.00022638
NM_012615	Odc1	ornithine decarboxylase 1 (Odc1), mRNA	3.02101	0.438721	0.00022638
NM_017087	Bgn	biglycan (Bgn), mRNA	3.0209	0.353827	0.00022638
NM_178097	Sla	src-like adaptor (Sla), mRNA	3.02034	0.813046	0.00022638
NM_001037201	Ddx21	DEAD (Asp-Glu-Ala-Asp) box helicase 21 (Ddx21), mRNA	3.01831	0.219208	0.00022638
NM_133621	Hopx	HOP homeobox (Hopx), mRNA	3.01814	0.505862	0.00022638
NM_001134559	Gpatch2l	G patch domain containing 2-like (Gpatch2l), mRNA	3.01615	0.30287	0.00022638
NM_001012042	Xkr6	XK, Kell blood group complex subunit-related family, member 6 (Xkr6), mRNA	3.01519	0.835903	0.00022638
NM_001024275	Rassf4	Ras association (RalGDS/AF-6) domain family member 4 (Rassf4), mRNA	2.99871	0.706243	0.00043076
NM_001034068; NM_001034069; NM_001034070; NM_001034071; NM_001034072; NM_001034073; NM_001034074; NM_001034075; NM_019131	Tpm1	tropomyosin 1, alpha (Tpm1), transcript variant 1, mRNA; no definition; no definition; no definition; tropomyosin 1, alpha (Tpm1), transcript variant 5, mRNA; tropomyosin 1, alpha (Tpm1), transcript variant 7, mRNA; tropomyosin 1, alpha (Tpm1), transcript variant 8, mRNA; no definition; no definition	2.99304	0.0527066	0.00022638
NM_139183	Crhbp	corticotropin releasing hormone binding protein (Crhbp), mRNA	2.99022	1.02044	0.00022638
NM_001271239	Tmem117	transmembrane protein 117 (Tmem117), mRNA	2.98837	0.491834	0.00022638
NM_021576	Nt5e	5' nucleotidase, ecto (Nt5e), mRNA	2.98066	0.67645	0.00022638
NM_001107608	Hectd2	HECT domain containing E3 ubiquitin protein ligase 2 (Hectd2), mRNA	2.97857	0.710268	0.00022638
NM_001107712	Cttnbp2nl	CTTNBP2 N-terminal like (Cttnbp2nl), mRNA	2.97479	0.231559	0.00022638
NM_001109364	Sowahc	sosondowah ankyrin repeat domain family member C (Sowahc), mRNA	2.97137	0.441079	0.00022638
NM_053453	Rgs2	regulator of G-protein signaling 2 (Rgs2), mRNA	2.96611	0.633625	0.00022638
NM_001012065	Adck4	aarF domain containing kinase 4 (Adck4), mRNA	2.966	0.416863	0.00022638
NM_053612	Hspb8	heat shock protein B8 (Hspb8), mRNA	2.96514	0.379767	0.00022638
NM_022242	Fam129a	family with sequence similarity 129, member A (Fam129a), mRNA	2.9645	0.638291	0.00022638
NM_001134545	Ssc5d	scavenger receptor cysteine rich family, 5 domains (Ssc5d), mRNA	2.9635	0.850039	0.00022638
NM_001108913	LOC365238	similar to CG15432-PA (LOC365238), mRNA	2.9622	0.656668	0.00022638
NM_212525	Tyrobp	Tyro protein tyrosine kinase binding protein (Tyrobp), mRNA	2.9573	0.602657	0.00022638
NM_057127	Slc26a2	solute carrier family 26 (anion exchanger), member 2 (Slc26a2), mRNA	2.95165	0.284524	0.00022638
NM_024359	Hif1a	hypoxia-inducible factor 1, alpha subunit (basic helix-loop-helix transcription factor) (Hif1a), mRNA	2.95011	0.327024	0.00022638
NM_053857	Eif4ebp1	eukaryotic translation initiation factor 4E binding protein 1 (Eif4ebp1), mRNA	2.94768	0.601656	0.00022638
NM_001271323	Snrpa1	small nuclear ribonucleoprotein polypeptide A' (Snrpa1), mRNA	2.94701	0.379556	0.00022638
NM_001012127	Mapkapk3	mitogen-activated protein kinase-activated protein kinase 3 (Mapkapk3), mRNA	2.9436	0.516049	0.00022638
NM_001106152	Slc25a2	solute carrier family 25 (mitochondrial carrier, ornithine transporter) member 2 (Slc25a2), mRNA	2.94292	0.13656	0.00272441
NM_032069	Grip1	glutamate receptor interacting protein 1 (Grip1), mRNA	2.93138	0.462325	0.00022638
NM_053843	Fcgr2a	Fc fragment of IgG, low affinity IIa, receptor (Fcgr2a), mRNA	2.92961	0.999085	0.00022638
NM_001173334	Slc25a32	solute carrier family 25 (mitochondrial folate carrier) , member 32 (Slc25a32), mRNA	2.92923	0.740363	0.00022638
NM_001077649	Ctrc	chymotrypsin C (caldecrin) (Ctrc), mRNA	2.91936	0.88388	0.000971113
NM_001007802	Cmtm6	CKLF-like MARVEL transmembrane domain containing 6 (Cmtm6), mRNA	2.91208	0.524433	0.00022638
NM_001127689; NM_013037	Il1rl1	interleukin 1 receptor-like 1 (Il1rl1), transcript variant 2, mRNA; no definition	2.90861	1.51093	0.00226624
NM_022225	Htr1b	5-hydroxytryptamine (serotonin) receptor 1B, G protein-coupled (Htr1b), mRNA	2.90545	0.688666	0.00022638
NM_001134562	Rasal3	RAS protein activator like 3 (Rasal3), mRNA	2.902	0.708621	0.00022638
NM_001191585	Lonrf3	LON peptidase N-terminal domain and ring finger 3 (Lonrf3), mRNA	2.89883	0.589967	0.00022638
NM_133608	Slco4a1	solute carrier organic anion transporter family, member 4a1 (Slco4a1), mRNA	2.89552	0.727258	0.000971113
NM_138900	C1s	complement component 1, s subcomponent (C1s), mRNA	2.89439	0.29704	0.00022638
NM_001107994	Spsb1	splA/ryanodine receptor domain and SOCS box containing 1 (Spsb1), mRNA	2.8901	0.275828	0.00022638
NM_001005543	Nasp	nuclear autoantigenic sperm protein (histone-binding) (Nasp), mRNA	2.88554	0.518462	0.00022638
NM_012998	P4hb	prolyl 4-hydroxylase, beta polypeptide (P4hb), mRNA	2.88336	0.178556	0.00022638
NM_021863	Hspa2	heat shock protein 2 (Hspa2), mRNA	2.88276	0.313723	0.00022638
NM_001008524	C1qc	complement component 1, q subcomponent, C chain (C1qc), mRNA	2.87845	0.264802	0.00022638
NM_001107031	Slfn2	schlafen 2 (Slfn2), mRNA	2.87749	0.437365	0.00022638
NM_017178	Bmp2	bone morphogenetic protein 2 (Bmp2), mRNA	2.87573	0.772496	0.00401673
NM_001271080	Shkbp1	Sh3kbp1 binding protein 1 (Shkbp1), mRNA	2.86912	0.84474	0.00022638
NM_001107873	Mcm2	minichromosome maintenance complex component 2 (Mcm2), mRNA	2.86851	0.467838	0.00022638
NM_012852	Htr1d	5-hydroxytryptamine (serotonin) receptor 1D, G protein-coupled (Htr1d), mRNA	2.85668	1.5663	0.0350961
NM_001014221	LOC363337	similar to RIKEN cDNA 1700081O22 (LOC363337), mRNA	2.85494	0.433731	0.00022638
NM_207603	Fcgr3a	Fc fragment of IgG, low affinity IIIa, receptor (Fcgr3a), mRNA	2.84504	0.55531	0.00022638
NM_001109328	Rab7b	no definition	2.84266	0.756292	0.00022638
NM_145878	Fabp5	fatty acid binding protein 5, epidermal (Fabp5), mRNA	2.8413	0.171992	0.00022638
NM_198775	P4ha3	prolyl 4-hydroxylase, alpha polypeptide III (P4ha3), mRNA	2.84055	0.322308	0.00022638
NM_016994	C3	complement component 3 (C3), mRNA	2.83807	0.851972	0.00022638
NM_001134597	Fam135a	family with sequence similarity 135, member A (Fam135a), mRNA	2.83673	0.695075	0.00022638
NM_001108568	Dapp1	dual adaptor of phosphotyrosine and 3-phosphoinositides (Dapp1), mRNA	2.83431	0.966544	0.00022638
NM_032055	Tap1	transporter 1, ATP-binding cassette, sub-family B (MDR/TAP) (Tap1), mRNA	2.82819	0.610529	0.00022638
NM_001134577	Slc39a1	solute carrier family 39 (zinc transporter), member 1 (Slc39a1), mRNA	2.82451	0.226362	0.00022638
NM_001106978	Glis2	GLIS family zinc finger 2 (Glis2), mRNA	2.82298	0.331563	0.00022638
NM_053662	Ccnl1	cyclin L1 (Ccnl1), mRNA	2.81993	0.818058	0.00022638
NM_138518	Crispld2	cysteine-rich secretory protein LCCL domain containing 2 (Crispld2), mRNA	2.81825	0.381368	0.00022638
NM_001025053	Galnt4	no definition	2.81683	0.590746	0.00022638
NM_053596	Ece1	endothelin converting enzyme 1 (Ece1), mRNA	2.81347	0.232548	0.00022638
NM_181091	Gmfg	glia maturation factor, gamma (Gmfg), mRNA	2.79109	0.78579	0.00330517
NM_012708	Psmb9	proteasome (prosome, macropain) subunit, beta type, 9 (Psmb9), mRNA	2.78665	0.289283	0.00043076
NM_001107495	Cyp2s1	cytochrome P450, family 2, subfamily s, polypeptide 1 (Cyp2s1), mRNA	2.78061	0.639435	0.00043076
NM_001127640	PCOLCE2	procollagen C-endopeptidase enhancer 2 (PCOLCE2), mRNA	2.77431	0.854338	0.00415433
NM_001106206	Fbxo5	F-box protein 5 (Fbxo5), mRNA	2.76586	0.703607	0.0114567
NM_023965	Cybb	cytochrome b-245, beta polypeptide (Cybb), mRNA	2.76567	1.69295	0.0121784
NM_053681	S100a3	S100 calcium binding protein A3 (S100a3), mRNA	2.76565	0.393551	0.00113878
NM_001013182	Hn1l	hematological and neurological expressed 1-like (Hn1l), mRNA	2.76379	0.532909	0.00022638
NM_001000507	Olr337	olfactory receptor 337 (Olr337), mRNA	2.75586	0.862943	0.0240979
NM_001014110	Prickle3	prickle homolog 3 (Drosophila) (Prickle3), mRNA	2.7557	1.20013	0.0128699
NM_001277232; NM_182953	Nek6	no definition; no definition	2.75543	0.275287	0.00022638
NM_001107275	Slc39a14	solute carrier family 39 (zinc transporter), member 14 (Slc39a14), mRNA	2.75175	0.457288	0.00022638
NM_012959	Gfra1	GDNF family receptor alpha 1 (Gfra1), mRNA	2.75112	0.224591	0.00022638
NM_001169102	Tma16	translation machinery associated 16 homolog (S. cerevisiae) (Tma16), mRNA	2.75112	0.352699	0.00022638
NM_001109411	Ppapdc1b	phosphatidic acid phosphatase type 2 domain containing 1B (Ppapdc1b), mRNA	2.74802	0.506837	0.00022638
NM_012862	Mgp	matrix Gla protein (Mgp), mRNA	2.74626	0.596532	0.00022638
NM_001107930	Zfp189	zinc finger protein 189 (Zfp189), mRNA	2.74535	0.661775	0.00022638
NM_001025719	Pxdc1	PX domain containing 1 (Pxdc1), mRNA	2.74428	0.888292	0.00022638
NM_001014269	Lrrfip1	leucine rich repeat (in FLII) interacting protein 1 (Lrrfip1), mRNA	2.74191	0.424046	0.00022638
NM_001103351	Parp9	poly (ADP-ribose) polymerase family, member 9 (Parp9), mRNA	2.74113	0.48032	0.00022638
NM_001011987	Glipr1	GLI pathogenesis-related 1 (Glipr1), mRNA	2.73807	0.995547	0.00113878
NM_024160	Cyba	cytochrome b-245, alpha polypeptide (Cyba), mRNA	2.73665	0.351207	0.00022638
NM_001033079	Slc6a17	solute carrier family 6 (neutral amino acid transporter), member 17 (Slc6a17), mRNA	2.7364	0.423374	0.00022638
NM_138529	Nav2	neuron navigator 2 (Nav2), mRNA	2.73202	0.573047	0.00022638
NM_145683	Ptpn7	protein tyrosine phosphatase, non-receptor type 7 (Ptpn7), mRNA	2.73041	0.330664	0.00387532
NM_001011901	Hsph1	heat shock 105/110 protein 1 (Hsph1), mRNA	2.72814	0.0725805	0.00022638
NM_023985	Trib1	tribbles pseudokinase 1 (Trib1), mRNA	2.72735	0.876367	0.00022638
NM_001109115	Ctla2a	cytotoxic T lymphocyte-associated protein 2 alpha (Ctla2a), mRNA	2.72627	0.78737	0.0151412
NM_001025422	Irak2	interleukin-1 receptor-associated kinase 2 (Irak2), mRNA	2.72168	0.297129	0.00022638
NM_001033864; NM_057138	Cflar	CASP8 and FADD-like apoptosis regulator (Cflar), transcript variant 1, mRNA; no definition	2.71935	0.293382	0.00022638
NM_031005	Actn1	actinin, alpha 1 (Actn1), mRNA	2.71285	0.401093	0.00022638
NM_001108101	Irak3	interleukin-1 receptor-associated kinase 3 (Irak3), mRNA	2.71065	0.460852	0.00022638
NM_001008349	Nfkb2	nuclear factor of kappa light polypeptide gene enhancer in B-cells 2, p49/p100 (Nfkb2), mRNA	2.70547	0.337764	0.00022638
NM_001270860; NM_001270861; NM_058211	Slc4a7	no definition; solute carrier family 4, sodium bicarbonate cotransporter, member 7 (Slc4a7), transcript variant 3, mRNA; solute carrier family 4, sodium bicarbonate cotransporter, member 7 (Slc4a7), transcript variant 1, mRNA	2.69624	0.796373	0.00022638
NM_022215	Gpd1	glycerol-3-phosphate dehydrogenase 1 (soluble) (Gpd1), mRNA	2.6962	0.574009	0.00022638
NM_139087	Cgref1	cell growth regulator with EF hand domain 1 (Cgref1), mRNA	2.69365	0.30045	0.00022638
NM_001277235	Sec23b	no definition	2.68256	0.514498	0.00022638
NM_001271058; NM_001271059; NM_001271060; NM_001271061; NM_001271062; NM_173096	Mx1	myxovirus (influenza virus) resistance 1 (Mx1), transcript variant 2, mRNA; myxovirus (influenza virus) resistance 1 (Mx1), transcript variant 3, mRNA; myxovirus (influenza virus) resistance 1 (Mx1), transcript variant 4, mRNA; myxovirus (influenza virus) resistance 1 (Mx1), transcript variant 5, mRNA; myxovirus (influenza virus) resistance 1 (Mx1), transcript variant 6, mRNA; myxovirus (influenz…	2.67875	0.73309	0.00043076
NM_001108155	Kif23	kinesin family member 23 (Kif23), mRNA	2.67782	0.557852	0.00022638
NM_001108948	Tuft1	tuftelin 1 (Tuft1), mRNA	2.67699	0.374069	0.00022638
NM_001013996	Slc25a37	solute carrier family 25 (mitochondrial iron transporter), member 37 (Slc25a37), mRNA	2.66941	0.555036	0.00022638
NM_001008322	Shmt2	serine hydroxymethyltransferase 2 (mitochondrial) (Shmt2), mRNA	2.66889	0.390112	0.00022638
NM_053667	P3h1	leucine proline-enriched proteoglycan (leprecan) 1 (Lepre1), mRNA	2.66209	0.533816	0.00022638
NM_001135017	Myl12a	myosin, light chain 12A, regulatory, non-sarcomeric (Myl12a), mRNA	2.66001	0.444527	0.00022638
NM_001191707	Plch1	phospholipase C, eta 1 (Plch1), mRNA	2.65658	0.725226	0.00022638
NM_019153	Fbln5	fibulin 5 (Fbln5), mRNA	2.65106	0.402208	0.00022638
NM_001191066	Rbl1	retinoblastoma-like 1 (p107) (Rbl1), mRNA	2.65057	0.392366	0.00146622
NM_173045	Zc3hav1	zinc finger CCCH type, antiviral 1 (Zc3hav1), mRNA	2.6462	0.487368	0.00022638
NM_001164142; NM_001164143; NM_020543	Cnr2	no definition; no definition; cannabinoid receptor 2 (macrophage) (Cnr2), transcript variant 3, mRNA	2.6435	0.744636	0.00022638
NM_001108237	Lama1	laminin, alpha 1 (Lama1), mRNA	2.64196	0.289642	0.00022638
NM_001105710	Cad	carbamoyl-phosphate synthetase 2, aspartate transcarbamylase, and dihydroorotase (Cad), mRNA	2.64182	0.207841	0.00022638
NM_001109077	Arhgap30	Rho GTPase activating protein 30 (Arhgap30), mRNA	2.63657	0.417786	0.00022638
NM_001007617	Nuak2	NUAK family, SNF1-like kinase, 2 (Nuak2), mRNA	2.63288	0.553704	0.00022638
NM_001014083	RGD1307947	similar to RIKEN cDNA C430008C19 (RGD1307947), mRNA	2.63175	0.391981	0.00022638
NM_001010968	Eng	no definition	2.6291	0.518136	0.00022638
NM_001039002	Fam43a	family with sequence similarity 43, member A (Fam43a), mRNA	2.62806	0.308638	0.00022638
NM_001134756; NM_001134757	Gnpnat1	glucosamine-phosphate N-acetyltransferase 1 (Gnpnat1), transcript variant 2, mRNA; glucosamine-phosphate N-acetyltransferase 1 (Gnpnat1), transcript variant 1, mRNA	2.6243	0.651659	0.00022638
NM_017031	Pde4b	phosphodiesterase 4B, cAMP specific (Pde4b), mRNA	2.62351	0.202323	0.00022638
NM_012757	Mas1	MAS1 proto-oncogene, G protein-coupled receptor (Mas1), mRNA	2.62122	1.35859	0.00022638
NM_001037791	Wdr43	WD repeat domain 43 (Wdr43), mRNA	2.6205	0.139339	0.00022638
NM_001008765	Igtp	no definition	2.61654	0.849474	0.00022638
NM_031979	Ybx3	Y box binding protein 3 (Ybx3), mRNA	2.61148	0.456511	0.00022638
NM_001083337	Pinx1	PIN2/TERF1 interacting, telomerase inhibitor 1 (Pinx1), mRNA	2.60671	0.273629	0.00022638
NM_001025767	Blnk	B-cell linker (Blnk), mRNA	2.60313	0.22281	0.00022638
NM_053985	H3f3b	H3 histone, family 3B (H3f3b), mRNA	2.60288	0.205198	0.00022638
NM_024129	Dcn	decorin (Dcn), mRNA	2.60249	1.00801	0.00043076
NM_001193568; NM_001193569; NM_019232	Sgk1	serum/glucocorticoid regulated kinase 1 (Sgk1), transcript variant 1, mRNA; serum/glucocorticoid regulated kinase 1 (Sgk1), transcript variant 2, mRNA; serum/glucocorticoid regulated kinase 1 (Sgk1), transcript variant 3, mRNA	2.60221	0.243842	0.00022638
NM_031549	Tagln	transgelin (Tagln), mRNA	2.59848	0.450418	0.00022638
NM_013216	Rheb	Ras homolog enriched in brain (Rheb), mRNA	2.59742	0.43499	0.00022638
NM_001034009; NM_023983	Mcam	no definition; melanoma cell adhesion molecule (Mcam), transcript variant 1, mRNA	2.59605	0.310617	0.00022638
NM_022218	Cmklr1	chemokine-like receptor 1 (Cmklr1), mRNA	2.59469	0.430443	0.00022638
NM_001105719	Mip	major intrinsic protein of lens fiber (Mip), mRNA	2.58696	0.360217	0.00022638
NM_001005891	Clec4a3	C-type lectin domain family 4, member A3 (Clec4a3), mRNA	2.58652	1.12113	0.00316273
NM_130426	Tnfrsf1b	tumor necrosis factor receptor superfamily, member 1b (Tnfrsf1b), mRNA	2.57639	0.761222	0.00022638
NM_001012147	Pxn	paxillin (Pxn), mRNA	2.57546	0.48265	0.00022638
NM_001015020	Tgif1	TGFB-induced factor homeobox 1 (Tgif1), mRNA	2.57401	0.32934	0.00022638
NM_017180	Phlda1	pleckstrin homology-like domain, family A, member 1 (Phlda1), mRNA	2.57344	0.418115	0.00022638
NM_001011997	Tmod3	tropomodulin 3 (Tmod3), mRNA	2.57195	0.248665	0.00022638
NM_173101	Myo1e	no definition	2.56901	0.32529	0.00022638
NM_001105734	Dusp10	dual specificity phosphatase 10 (Dusp10), mRNA	2.55898	0.372354	0.00022638
NM_001077589	Rgs16	regulator of G-protein signaling 16 (Rgs16), mRNA	2.55476	0.622086	0.00022638
NM_013007	Pnoc	prepronociceptin (Pnoc), mRNA	2.5508	0.60914	0.00022638
NM_024159	Dab2	disabled 2, mitogen-responsive phosphoprotein (Dab2), mRNA	2.54638	0.594842	0.00022638
NM_001007619	Tmed5	transmembrane emp24 protein transport domain containing 5 (Tmed5), mRNA	2.53919	0.207422	0.00022638
NM_001107084	Bcl6	B-cell CLL/lymphoma 6 (Bcl6), mRNA	2.53918	0.500498	0.00022638
NM_001191792	Ubash3b	ubiquitin associated and SH3 domain containing, B (Ubash3b), mRNA	2.53692	0.508927	0.00022638
NM_001031656	Serinc2	serine incorporator 2 (Serinc2), mRNA	2.53504	0.52481	0.00022638
NM_001107979	Fhl3	four and a half LIM domains 3 (Fhl3), mRNA	2.53162	0.602362	0.00061643
NM_001014104	Metrnl	meteorin, glial cell differentiation regulator-like (Metrnl), mRNA	2.52992	0.785786	0.00022638
NM_001108022	RGD1304624	similar to RIKEN cDNA 2700097O09 (RGD1304624), mRNA	2.52901	0.68283	0.00344969
NM_053539	Idi1	isopentenyl-diphosphate delta isomerase 1 (Idi1), mRNA	2.52492	0.552351	0.00022638
NM_001107564	Ano1	anoctamin 1, calcium activated chloride channel (Ano1), mRNA	2.52342	0.581457	0.00022638
NM_031123	Stc1	stanniocalcin 1 (Stc1), mRNA	2.5227	0.663108	0.00022638
NM_183056	Stk40	serine/threonine kinase 40 (Stk40), mRNA	2.5226	0.221924	0.00022638
NM_001108049	Gpr68	G protein-coupled receptor 68 (Gpr68), mRNA	2.52223	0.328209	0.00022638
NM_001198589	Tead1	TEA domain family member 1 (Tead1), mRNA	2.51868	0.639366	0.00022638
NM_001014145	Cdyl	chromodomain protein, Y-like (Cdyl), mRNA	2.50701	0.237613	0.00022638
NM_024146	Fgfr1	Fibroblast growth factor receptor 1 (Fgfr1), mRNA	2.50554	0.378018	0.00022638
NM_001082477; NM_001082478; NM_001082479; NM_178866	Igf1	no definition; no definition; insulin-like growth factor 1 (Igf1), transcript variant 4, mRNA; insulin-like growth factor 1 (Igf1), transcript variant 2, mRNA	2.50443	0.434125	0.00022638
NM_001191834	Bend7	BEN domain containing 7 (Bend7), mRNA	2.49877	0.623752	0.000971113
NM_001105881	Naa50	N(alpha)-acetyltransferase 50, NatE catalytic subunit (Naa50), mRNA	2.49775	0.344218	0.00022638
NM_019262	C1qb	complement component 1, q subcomponent, B chain (C1qb), mRNA	2.48899	0.185644	0.00022638
NM_019357	Ezr	ezrin (Ezr), mRNA	2.48794	0.280869	0.00022638
NM_001106434	Tm4sf1	transmembrane 4 L six family member 1 (Tm4sf1), mRNA	2.48406	0.420683	0.00022638
NM_001107566	Tpcn2	two pore segment channel 2 (Tpcn2), mRNA	2.48299	0.345596	0.00022638
NM_001170565	Il17rc	interleukin 17 receptor C (Il17rc), mRNA	2.47947	1.12987	0.00401673
NM_001024882	Ccdc19	coiled-coil domain containing 19 (Ccdc19), mRNA	2.47787	0.751931	0.00429663
NM_001007797	Arrdc3	arrestin domain containing 3 (Arrdc3), mRNA	2.46782	0.319876	0.00022638
NM_017022	Itgb1	integrin, beta 1 (Itgb1), mRNA	2.46133	0.539703	0.00022638
NM_001108366	Vrk2	vaccinia related kinase 2 (Vrk2), mRNA	2.46113	1.2975	0.038609
NM_012759	Vav1	no definition	2.4574	0.400683	0.00022638
NM_022277	Casp8	caspase 8 (Casp8), mRNA	2.45477	0.686886	0.00496718
NR_002704	Gas5	no definition	2.45122	0.323546	0.00022638
NM_001108707	Twistnb	TWIST neighbor (Twistnb), mRNA	2.44793	0.235759	0.00022638
NM_001107195	Olfml2b	olfactomedin-like 2B (Olfml2b), mRNA	2.44752	0.380994	0.00022638
NM_001173427	Dram1	DNA-damage regulated autophagy modulator 1 (Dram1), mRNA	2.44689	0.640348	0.00257971
NM_053966	Lamc1	laminin, gamma 1 (Lamc1), mRNA	2.44447	0.219793	0.00022638
NM_001012061	Cnksr3	Cnksr family member 3 (Cnksr3), mRNA	2.44044	0.350908	0.00022638
NM_022187	Plk3	polo-like kinase 3 (Plk3), mRNA	2.43914	0.473332	0.00022638
NM_001025011	RGD1305464	similar to human chromosome 15 open reading frame 39 (RGD1305464), mRNA	2.43366	0.548761	0.00022638
NM_001191828	Scyl3	SCY1-like 3 (S. cerevisiae) (Scyl3), mRNA	2.43279	0.358013	0.00022638
NM_001080151	Cep85	centrosomal protein 85kDa (Cep85), mRNA	2.43102	0.451429	0.00022638
NM_001191930	Uap1	UDP-N-acteylglucosamine pyrophosphorylase 1 (Uap1), mRNA	2.43068	0.317498	0.00022638
NM_001008385	Pmaip1	phorbol-12-myristate-13-acetate-induced protein 1 (Pmaip1), mRNA	2.42991	0.397192	0.0179798
NM_053489	Col18a1	collagen, type XVIII, alpha 1 (Col18a1), mRNA	2.42704	0.590847	0.00022638
NM_001191118	Siah3	siah E3 ubiquitin protein ligase family member 3 (Siah3), mRNA	2.42387	1.21481	0.0122985
NM_001164060; NM_053517	Shc1	SHC (Src homology 2 domain containing) transforming protein 1 (Shc1), transcript variant 1, mRNA; SHC (Src homology 2 domain containing) transforming protein 1 (Shc1), transcript variant 2, mRNA	2.41933	0.50454	0.00022638
NM_001033691	Irf7	interferon regulatory factor 7 (Irf7), mRNA	2.41791	0.897019	0.00043076
NM_001039174	LOC654482	hypothetical protein LOC654482 (LOC654482), mRNA	2.41692	0.499367	0.00373249
NM_012678	Tpm4	tropomyosin 4 (Tpm4), mRNA	2.41555	0.335492	0.00022638
NM_030869	Nrp2	neuropilin 2 (Nrp2), mRNA	2.41523	0.46437	0.00022638
NM_199099	Impdh2	IMP (inosine 5'-monophosphate) dehydrogenase 2 (Impdh2), mRNA	2.41237	0.242595	0.00022638
NM_001108902	Rab32	RAB32, member RAS oncogene family (Rab32), mRNA	2.40712	0.442798	0.00061643
NM_147211	Wipf3	WAS/WASL interacting protein family, member 3 (Wipf3), mRNA	2.40706	0.316393	0.00022638
NM_053563	Ddx39a	no definition	2.40612	0.26673	0.00022638
NM_001106450	Etv3	ets variant 3 (Etv3), mRNA	2.40301	0.767138	0.00022638
NM_001037208	Creld2	cysteine-rich with EGF-like domains 2 (Creld2), mRNA	2.40144	0.311789	0.00022638
NM_019315	Kcnn3	potassium intermediate/small conductance calcium-activated channel, subfamily N, member 3 (Kcnn3), mRNA	2.39991	0.533843	0.00022638
NM_001025419	Tax1bp3	Tax1 (human T-cell leukemia virus type I) binding protein 3 (Tax1bp3), mRNA	2.39585	0.258397	0.00022638
NM_024403	Atf4	activating transcription factor 4 (Atf4), mRNA	2.3932	0.316062	0.00022638
NM_001013219	St3gal1	ST3 beta-galactoside alpha-2,3-sialyltransferase 1 (St3gal1), mRNA	2.39302	0.309237	0.00022638
NM_001107206	Aff1	AF4/FMR2 family, member 1 (Aff1), mRNA	2.39116	0.267178	0.00022638
NM_177927	Serpinf1	serpin peptidase inhibitor, clade F (alpha-2 antiplasmin, pigment epithelium derived factor), member 1 (Serpinf1), mRNA	2.39078	0.385355	0.00022638
NM_001106427	Spry1	sprouty homolog 1, antagonist of FGF signaling (Drosophila) (Spry1), mRNA	2.39076	0.708511	0.00415433
NM_001109416	Cd3eap	CD3e molecule, epsilon associated protein (Cd3eap), mRNA	2.3878	0.398564	0.00113878
NM_001013124	Ung	no definition	2.38771	0.541605	0.0013047
NM_001007754; NM_001037555	Rassf1	Ras association (RalGDS/AF-6) domain family member 1 (Rassf1), transcript variant 2, mRNA; Ras association (RalGDS/AF-6) domain family member 1 (Rassf1), transcript variant 1, mRNA	2.38594	0.326967	0.00022638
NM_001024891	Rhbdd1	rhomboid domain containing 1 (Rhbdd1), mRNA	2.38474	0.30125	0.00226624
NM_001109204	Rad51	RAD51 recombinase (Rad51), mRNA	2.3831	0.543961	0.0118131
NM_181478	Rdh10	retinol dehydrogenase 10 (all-trans) (Rdh10), mRNA	2.37916	0.173193	0.00022638
NM_033651	Mcm4	minichromosome maintenance complex component 4 (Mcm4), mRNA	2.37713	0.293303	0.00022638
NM_031528	Rara	retinoic acid receptor, alpha (Rara), mRNA	2.37708	0.350794	0.00022638
NM_134378	Sulf1	sulfatase 1 (Sulf1), mRNA	2.37494	0.875036	0.00022638
NM_001047853	Arrdc4	arrestin domain containing 4 (Arrdc4), mRNA	2.37388	0.658353	0.00523916
NM_001108373	Mapk1ip1l	mitogen-activated protein kinase 1 interacting protein 1-like (Mapk1ip1l), mRNA	2.37061	0.321412	0.00022638
NM_175580	Gnl3	guanine nucleotide binding protein-like 3 (nucleolar) (Gnl3), mRNA	2.37028	0.212121	0.00022638
NM_001047889	Wdr75	WD repeat domain 75 (Wdr75), mRNA	2.36946	0.110579	0.00022638
NM_021754	Nop58	NOP58 ribonucleoprotein (Nop58), mRNA	2.36498	0.368657	0.00022638
NM_139096	Lgals3bp	lectin, galactoside-binding, soluble, 3 binding protein (Lgals3bp), mRNA	2.36233	0.261911	0.00022638
NM_001172150	Ap1s3	adaptor-related protein complex 1, sigma 3 subunit (Ap1s3), mRNA	2.35937	0.785482	0.00576981
NM_001167840; NM_012968	Il1rap	interleukin 1 receptor accessory protein (Il1rap), transcript variant 2, mRNA; interleukin 1 receptor accessory protein (Il1rap), transcript variant 1, mRNA	2.35862	0.216436	0.00022638
NR_033180	Aoc2-ps1	no definition	2.35809	0.862283	0.00344969
NM_001107255	Wdhd1	WD repeat and HMG-box DNA binding protein 1 (Wdhd1), mRNA	2.35783	0.585784	0.00022638
NM_001108475	Vasp	vasodilator-stimulated phosphoprotein (Vasp), mRNA	2.35378	0.140067	0.00022638
NM_001109128	Fbxl8	F-box and leucine-rich repeat protein 8 (Fbxl8), mRNA	2.35213	0.595643	0.0085682
NM_001025066	Apol9a	apolipoprotein L 9a (Apol9a), mRNA	2.35145	1.13707	0.0307359
NM_001013427	Rarres2	retinoic acid receptor responder (tazarotene induced) 2 (Rarres2), mRNA	2.35089	0.676442	0.00576981
NM_001107996	Klhl21	kelch-like family member 21 (Klhl21), mRNA	2.34902	0.372254	0.00022638
NM_017255	P2ry2	purinergic receptor P2Y, G-protein coupled, 2 (P2ry2), mRNA	2.34778	0.606764	0.00113878
NM_001033062	Cldn23	claudin 23 (Cldn23), mRNA	2.34754	0.939593	0.027275
NM_053649	Kremen1	kringle containing transmembrane protein 1 (Kremen1), mRNA	2.34751	0.428707	0.00022638
NM_001109199	Ifih1	interferon induced with helicase C domain 1 (Ifih1), mRNA	2.34731	0.397951	0.00022638
NM_053713	Klf4	Kruppel-like factor 4 (gut) (Klf4), mRNA	2.34398	0.604524	0.00022638
NM_053689	Gtpbp4	GTP binding protein 4 (Gtpbp4), mRNA	2.34231	0.365799	0.00022638
NM_001025279	Reep4	receptor accessory protein 4 (Reep4), mRNA	2.33113	0.488123	0.0145542
NM_001170336	Ltbp4	latent transforming growth factor beta binding protein 4 (Ltbp4), mRNA	2.33023	0.675807	0.00022638
NM_001107652	Snx18	sorting nexin 18 (Snx18), mRNA	2.33013	0.248366	0.00022638
NM_139324	Ehd4	EH-domain containing 4 (Ehd4), mRNA	2.32927	0.292125	0.00022638
NM_012735	Hk2	hexokinase 2 (Hk2), mRNA	2.32797	0.400604	0.00022638
NM_001106827	Celf6	CUGBP, Elav-like family member 6 (Celf6), mRNA	2.32669	0.296532	0.00022638
NM_001002016	Lmna	lamin A/C (Lmna), mRNA	2.32511	0.134568	0.00022638
NM_001012041	Irf9	interferon regulatory factor 9 (Irf9), mRNA	2.32382	0.375044	0.00022638
NM_001108452	Cotl1	coactosin-like F-actin binding protein 1 (Cotl1), mRNA	2.32321	0.170431	0.00022638
NM_001024306	Gar1	GAR1 ribonucleoprotein (Gar1), mRNA	2.32072	0.360211	0.00022638
NM_134374	Rnf39	ring finger protein 39 (Rnf39), mRNA	2.32001	0.69489	0.00733062
NM_019143	Fn1	no definition	2.31818	0.443644	0.00022638
NM_001014120	Fkbp10	FK506 binding protein 10 (Fkbp10), mRNA	2.31683	0.230235	0.00022638
NM_001037285; NM_001037286; NM_001037287; NM_022397	Hnrnpf	heterogeneous nuclear ribonucleoprotein F (Hnrnpf), transcript variant 2, mRNA; heterogeneous nuclear ribonucleoprotein F (Hnrnpf), transcript variant 1, mRNA; heterogeneous nuclear ribonucleoprotein F (Hnrnpf), transcript variant 4, mRNA; heterogeneous nuclear ribonucleoprotein F (Hnrnpf), transcript variant 3, mRNA	2.31679	0.250825	0.00022638
NM_001106112	Gmnn	geminin (Gmnn), mRNA	2.31317	0.327267	0.00178864
NM_001173357	Dmkn	no definition	2.31205	0.664609	0.00043076
NM_001191954	Cd274	CD274 molecule (Cd274), mRNA	2.30992	0.226294	0.00287509
NM_024142	Mepe	matrix extracellular phosphoglycoprotein (Mepe), mRNA	2.30899	0.538199	0.00429663
NM_001005892	Spi1	Spi-1 proto-oncogene (Spi1), mRNA	2.30831	0.284596	0.00061643
NM_001108079	Chst11	carbohydrate (chondroitin 4) sulfotransferase 11 (Chst11), mRNA	2.30771	0.374913	0.00022638
NM_053635	St14	suppression of tumorigenicity 14 (colon carcinoma) (St14), mRNA	2.30497	0.312679	0.00079891
NM_021654	Gja4	gap junction protein, alpha 4 (Gja4), mRNA	2.30089	0.430015	0.00162725
NM_001008722	Irf8	interferon regulatory factor 8 (Irf8), mRNA	2.29953	0.478964	0.00022638
NM_198769	Tlr2	toll-like receptor 2 (Tlr2), mRNA	2.29944	0.734348	0.00022638
NM_001109412	Haus3	HAUS augmin-like complex, subunit 3 (Haus3), mRNA	2.29931	0.389912	0.00022638
NM_032060	C3ar1	complement component 3a receptor 1 (C3ar1), mRNA	2.29846	0.618376	0.00470054
NM_022226	Lgmn	legumain (Lgmn), mRNA	2.29768	0.384369	0.00022638
NM_001191923	Pik3r5	phosphoinositide-3-kinase, regulatory subunit 5 (Pik3r5), mRNA	2.29676	0.332541	0.0051008
NM_001109183	Lhfp	lipoma HMGIC fusion partner (Lhfp), mRNA	2.29538	0.293677	0.00022638
NM_022381	Pcna	proliferating cell nuclear antigen (Pcna), mRNA	2.29371	0.272642	0.00022638
NM_021740	Ptma	prothymosin alpha (Ptma), mRNA	2.29358	0.127771	0.00022638
NM_001137646	Zfp259	zinc finger protein 259 (Zfp259), mRNA	2.29132	0.146857	0.00022638
NM_001106271	Akap13	A kinase (PRKA) anchor protein 13 (Akap13), mRNA	2.28954	0.151641	0.00022638
NM_001037648	Fam105a	family with sequence similarity 105, member A (Fam105a), mRNA	2.28682	0.212166	0.00022638
NM_001014108	Gpc4	glypican 4 (Gpc4), mRNA	2.28425	0.360811	0.00022638
NM_022260	Casp7	caspase 7 (Casp7), mRNA	2.28368	0.112193	0.00022638
NM_001191917	Btaf1	BTAF1 RNA polymerase II, B-TFIID transcription factor-associated, 170kDa (Btaf1), mRNA	2.27957	0.231981	0.00022638
NM_001109986; NM_024134	Ddit3	DNA-damage inducible transcript 3 (Ddit3), transcript variant 1, mRNA; no definition	2.27938	0.318624	0.0129818
NM_001173384	Lsm11	LSM11, U7 small nuclear RNA associated (Lsm11), mRNA	2.27796	0.508316	0.00022638
NM_001039587	Wdr45b	WD repeat domain 45B (Wdr45b), mRNA	2.27761	0.217331	0.00022638
NM_012855	Jak3	Janus kinase 3 (Jak3), mRNA	2.27744	0.376551	0.00022638
NM_131914	Cav2	caveolin 2 (Cav2), mRNA	2.27702	0.258227	0.00022638
NM_001025018	Dram2	DNA-damage regulated autophagy modulator 2 (Dram2), mRNA	2.27643	0.355445	0.00022638
NM_021846	Mcl1	no definition	2.27464	0.198961	0.00022638
NM_001131001	Fcer1g	Fc fragment of IgE, high affinity I, receptor for; gamma polypeptide (Fcer1g), mRNA	2.27434	0.446899	0.00022638
NM_001107253	Kctd6	potassium channel tetramerization domain containing 6 (Kctd6), mRNA	2.26908	0.40989	0.00022638
NM_001100842	Col9a1	no definition	2.26885	0.77565	0.000971113
NM_001108531	Bicc1	BicC family RNA binding protein 1 (Bicc1), mRNA	2.26879	0.353003	0.00272441
NM_001172103	Pim2	pim-2 oncogene (Pim2), mRNA	2.26845	0.387844	0.00022638
NM_001033693	Slc31a2	solute carrier family 31 (copper transporter), member 2 (Slc31a2), mRNA	2.26679	0.556593	0.00022638
NM_175762	Ldlr	low density lipoprotein receptor (Ldlr), mRNA	2.26668	0.33462	0.00022638
NM_001108488	Fes	FES proto-oncogene, tyrosine kinase (Fes), mRNA	2.26658	0.43197	0.00146622
NM_138847	Nip7	NIP7, nucleolar pre-rRNA processing protein (Nip7), mRNA	2.26602	0.256313	0.00022638
NM_001007667	Sat1	spermidine/spermine N1-acetyl transferase 1 (Sat1), mRNA	2.26522	0.522969	0.00022638
NM_001007634	Pelo	pelota homolog (Drosophila) (Pelo), mRNA	2.26015	0.172687	0.00022638
NM_001106595	Smyd1	SET and MYND domain containing 1 (Smyd1), mRNA	2.25777	1.24523	0.0100266
NM_001110055	RGD1564664	no definition	2.25743	0.420414	0.00022638
NM_053018	Cd9	CD9 molecule (Cd9), mRNA	2.25726	0.551406	0.00022638
NM_001191934	Pkd2	polycystic kidney disease 2 (autosomal dominant) (Pkd2), mRNA	2.25397	0.27239	0.00022638
NM_001107504	Chst8	carbohydrate (N-acetylgalactosamine 4-0) sulfotransferase 8 (Chst8), mRNA	2.248	0.46933	0.00022638
NM_001134572	RGD1306058	similar to RIKEN cDNA 1110007C09 (RGD1306058), mRNA	2.24737	0.269612	0.00113878
NM_001109602	Alyref	Aly/REF export factor (Alyref), mRNA	2.24717	0.147861	0.00022638
NM_001031648	Efhd2	EF-hand domain family, member D2 (Efhd2), mRNA	2.24491	0.173614	0.00022638
NM_152790	Carhsp1	calcium regulated heat stable protein 1 (Carhsp1), mRNA	2.24415	0.449952	0.00022638
NM_001108549	Spata5	spermatogenesis associated 5 (Spata5), mRNA	2.24143	0.32515	0.00022638
NM_001127379	Api5	apoptosis inhibitor 5 (Api5), mRNA	2.24101	0.150704	0.00022638
NM_024364	Hr	no definition	2.2409	0.27289	0.00022638
NM_001008315	Ltbr	lymphotoxin beta receptor (TNFR superfamily, member 3) (Ltbr), mRNA	2.23975	0.205884	0.00022638
NM_153724	Rcan1	regulator of calcineurin 1 (Rcan1), mRNA	2.23867	0.187831	0.00022638
NM_001271181	Ociad2	OCIA domain containing 2 (Ociad2), mRNA	2.23831	0.385575	0.00022638
NM_053847	Map3k8	mitogen-activated protein kinase kinase kinase 8 (Map3k8), mRNA	2.23772	0.764218	0.00820588
NM_053960	Ccr5	no definition	2.2367	0.825812	0.00022638
NM_019331	Furin	furin (paired basic amino acid cleaving enzyme) (Furin), mRNA	2.23459	0.198146	0.00022638
NM_001106368	Pik3ap1	phosphoinositide-3-kinase adaptor protein 1 (Pik3ap1), mRNA	2.2344	0.237068	0.00079891
NM_001105841	Ptrf	polymerase I and transcript release factor (Ptrf), mRNA	2.23265	0.617903	0.00022638
NM_001033898; NM_022535	Calu	calumenin (Calu), transcript variant 2, mRNA; calumenin (Calu), transcript variant 1, mRNA	2.23265	0.314111	0.00022638
NM_001107113	Bach1	BTB and CNC homology 1, basic leucine zipper transcription factor 1 (Bach1), mRNA	2.2323	0.128131	0.00022638
NM_001108965	Rbm38	RNA binding motif protein 38 (Rbm38), mRNA	2.22857	0.626096	0.000971113
NM_001108523	Noc3l	nucleolar complex associated 3 homolog (S. cerevisiae) (Noc3l), mRNA	2.2282	0.181009	0.00022638
NM_173840	Lat2	linker for activation of T cells family, member 2 (Lat2), mRNA	2.22434	0.538109	0.0254534
NM_001134983	Tgif2	TGFB-induced factor homeobox 2 (Tgif2), mRNA	2.22428	0.270822	0.00719937
NM_001004215	Ppic	peptidylprolyl isomerase C (Ppic), mRNA	2.22251	0.844349	0.01134
NM_001030026	Ifi30	interferon gamma inducible protein 30 (Ifi30), mRNA	2.22179	0.444687	0.00022638
NM_057124	P2ry6	pyrimidinergic receptor P2Y, G-protein coupled, 6 (P2ry6), mRNA	2.21806	0.380624	0.00022638
NM_001005907; NM_001277341; NM_001277346	Efemp2	EGF-containing fibulin-like extracellular matrix protein 2 (Efemp2), transcript variant 2, mRNA; no definition; no definition	2.21679	0.238595	0.00022638
NM_053761	Zyx	zyxin (Zyx), mRNA	2.21634	0.144812	0.00022638
NM_181380	Rtn4rl2	reticulon 4 receptor-like 2 (Rtn4rl2), mRNA	2.21491	0.318485	0.00022638
NM_001012051	Zfp367	zinc finger protein 367 (Zfp367), mRNA	2.21427	0.290917	0.00022638
NM_001109382	Vasn	vasorin (Vasn), mRNA	2.2135	0.197511	0.00695572
NM_198134	Bst2	bone marrow stromal cell antigen 2 (Bst2), mRNA	2.21273	0.54086	0.000971113
NM_001106569	Psmd5	proteasome (prosome, macropain) 26S subunit, non-ATPase, 5 (Psmd5), mRNA	2.212	0.138367	0.00022638
NM_001008849	RT1-M1-2	RT1 class I, locus M1, gene 2 (RT1-M1-2), mRNA	2.20112	0.916678	0.00549956
NM_001109176	Fyb	FYN binding protein (Fyb), mRNA	2.20085	0.545742	0.00257971
NM_001106040	Nop9	NOP9 nucleolar protein (Nop9), mRNA	2.20004	0.300622	0.00022638
NM_001108099	Mdm2	MDM2 proto-oncogene, E3 ubiquitin protein ligase (Mdm2), mRNA	2.19829	0.272562	0.00022638
NM_001108620	Nup205	nucleoporin 205 (Nup205), mRNA	2.19801	0.162896	0.00022638
NM_001025682	Cdr2	cerebellar degeneration-related protein 2 (Cdr2), mRNA	2.19782	0.540858	0.00022638
NM_001134703	Iffo2	no definition	2.19096	0.527389	0.00022638
NM_001013152	Rcl1	RNA terminal phosphate cyclase-like 1 (Rcl1), mRNA	2.18615	0.154954	0.00022638
NM_031825	Fbn1	fibrillin 1 (Fbn1), mRNA	2.18415	0.345676	0.00022638
NM_001024887	Sigirr	single immunoglobulin and toll-interleukin 1 receptor (TIR) domain (Sigirr), mRNA	2.18397	0.605304	0.00793875
NM_001008886	RT1-S3	RT1 class Ib, locus S3 (RT1-S3), mRNA	2.18354	0.566252	0.00022638
NM_001009678	RGD1311458	similar to cDNA sequence BC027231; hypothetical protein MGC27931 (RGD1311458), mRNA	2.18331	0.498813	0.00113878
NM_171992	Ccnd1	cyclin D1 (Ccnd1), mRNA	2.18091	0.145452	0.00022638
NM_001271079	Ppm1h	protein phosphatase, Mg2+/Mn2+ dependent, 1H (Ppm1h), mRNA	2.18071	0.314046	0.00022638
NM_001009633	Fam175a	family with sequence similarity 175, member A (Fam175a), mRNA	2.18067	0.358314	0.0167106
NM_001190459	LOC100361087	hypothetical LOC100361087 (LOC100361087), mRNA	2.18031	0.974943	0.00415433
NM_053908	Ptpn6	protein tyrosine phosphatase, non-receptor type 6 (Ptpn6), mRNA	2.17873	0.364529	0.00022638
NM_183332	Myadm	myeloid-associated differentiation marker (Myadm), mRNA	2.17744	0.529665	0.00022638
NM_001004090	Tspan5	tetraspanin 5 (Tspan5), mRNA	2.17739	0.190618	0.00022638
NM_001025710	Fam126b	family with sequence similarity 126, member B (Fam126b), mRNA	2.17225	0.425438	0.00022638
NM_172019	Ifi47	interferon gamma inducible protein 47 (Ifi47), mRNA	2.17129	0.424213	0.00344969
NM_001106310	Fuom	fucose mutarotase (Fuom), mRNA	2.17123	0.283443	0.00022638
NM_031318	Dynlt1	dynein light chain Tctex-type 1 (Dynlt1), mRNA	2.16825	0.25464	0.00022638
NM_022585	Azin1	antizyme inhibitor 1 (Azin1), mRNA	2.16367	0.258889	0.00022638
NM_001127546	Kdelr3	KDEL (Lys-Asp-Glu-Leu) endoplasmic reticulum protein retention receptor 3 (Kdelr3), mRNA	2.16277	0.496737	0.0153621
NM_177928	Nampt	nicotinamide phosphoribosyltransferase (Nampt), mRNA	2.16138	0.189613	0.00022638
NM_031804	Cish	cytokine inducible SH2-containing protein (Cish), mRNA	2.161	0.633678	0.00061643
NM_198750	Cry1	cryptochrome circadian clock 1 (Cry1), mRNA	2.15938	0.2758	0.00022638
NM_001009695	Wnt7b	wingless-type MMTV integration site family, member 7B (Wnt7b), mRNA	2.15807	0.447952	0.00022638
NM_001106204	Rnf217	ring finger protein 217 (Rnf217), mRNA	2.15792	0.206383	0.00022638
NM_017269	Ptprj	no definition	2.15708	0.19593	0.00022638
NM_053458	Rab9a	RAB9A, member RAS oncogene family (Rab9a), mRNA	2.15702	0.312318	0.00022638
NM_053490	Xpo1	exportin 1 (Xpo1), mRNA	2.15651	0.241926	0.00022638
NM_001037793	Dock8	dedicator of cytokinesis 8 (Dock8), mRNA	2.15536	0.29197	0.00022638
NM_001012188	Creb3l2	cAMP responsive element binding protein 3-like 2 (Creb3l2), mRNA	2.15482	0.40795	0.00022638
NM_013057	F3	coagulation factor III (thromboplastin, tissue factor) (F3), mRNA	2.15415	0.471858	0.00022638
NM_031642	Klf6	no definition	2.15311	0.171449	0.00022638
NM_001107336	Dok3	docking protein 3 (Dok3), mRNA	2.15026	0.936191	0.0286631
NM_001025418	Ppp2r1b	protein phosphatase 2, regulatory subunit A, beta (Ppp2r1b), mRNA	2.14951	0.116178	0.00022638
NM_001107883	Il17ra	interleukin 17 receptor A (Il17ra), mRNA	2.14521	0.316948	0.00022638
NM_001033653; NM_057103	Akap12	A kinase (PRKA) anchor protein 12 (Akap12), transcript variant 2, mRNA; A kinase (PRKA) anchor protein 12 (Akap12), transcript variant 1, mRNA	2.14429	0.230176	0.00022638
NM_080907	Ppp4r1	protein phosphatase 4, regulatory subunit 1 (Ppp4r1), mRNA	2.14393	0.247067	0.00022638
NM_001109156	Prss53	protease, serine, 53 (Prss53), mRNA	2.14374	0.575328	0.00022638
NM_001107750	Tspan18	tetraspanin 18 (Tspan18), mRNA	2.1437	0.258538	0.0013047
NM_053559	Trpc6	transient receptor potential cation channel, subfamily C, member 6 (Trpc6), mRNA	2.14202	0.281905	0.00022638
NM_019269	Slc22a5	solute carrier family 22 (organic cation/carnitine transporter), member 5 (Slc22a5), mRNA	2.1388	0.537372	0.00022638
NM_001106820	Ddx10	DEAD (Asp-Glu-Ala-Asp) box polypeptide 10 (Ddx10), mRNA	2.13396	0.335645	0.00022638
NM_001012346	Npepo	aminopeptidase O (Npepo), mRNA	2.13237	0.345516	0.00022638
NM_001012056	Ces5a	carboxylesterase 5A (Ces5a), mRNA	2.13053	0.579256	0.0321426
NM_182824	Cd276	Cd276 molecule (Cd276), mRNA	2.12904	0.12466	0.00022638
NM_001009541	Ier2	immediate early response 2 (Ier2), mRNA	2.12753	0.371624	0.00022638
NM_017257	Psme2	no definition	2.12669	0.324937	0.00022638
NM_001105806	Emc6	ER membrane protein complex subunit 6 (Emc6), mRNA	2.12452	0.170211	0.00022638
NM_023953	Cd200r1	CD200 receptor 1 (Cd200r1), mRNA	2.12329	0.472935	0.00470054
NM_001012218	Trim55	tripartite motif-containing 55 (Trim55), mRNA	2.12245	0.195359	0.0111221
NM_001191861	Cdk6	cyclin-dependent kinase 6 (Cdk6), mRNA	2.12157	0.426579	0.0413337
NM_001107813	Zfp217	zinc finger protein 217 (Zfp217), mRNA	2.12061	0.45392	0.00287509
NM_001098216	Tead3	TEA domain family member 3 (Tead3), mRNA	2.11883	0.27596	0.00443649
NM_001134979	Ezh2	enhancer of zeste 2 polycomb repressive complex 2 subunit (Ezh2), mRNA	2.11794	0.310324	0.00061643
NM_147142	LOC257650	hippyragranin (LOC257650), mRNA	2.11781	0.613411	0.00061643
NM_001127298	Wdr91	WD repeat domain 91 (Wdr91), mRNA	2.11256	0.171227	0.00022638
NM_001191659	Parp14	poly (ADP-ribose) polymerase family, member 14 (Parp14), mRNA	2.10992	0.363652	0.00022638
NM_138848	Podxl	podocalyxin-like (Podxl), mRNA	2.10935	0.259146	0.00022638
NM_181363	Nudt6	nudix (nucleoside diphosphate linked moiety X)-type motif 6 (Nudt6), mRNA	2.10871	0.28016	0.00079891
NM_001127544	Slc25a24	solute carrier family 25 (mitochondrial carrier, phosphate carrier), member 24 (Slc25a24), mRNA	2.10723	0.319719	0.00061643
NM_012523	Cd53	Cd53 molecule (Cd53), mRNA	2.10709	0.61571	0.00022638
NM_012815	Gclc	glutamate-cysteine ligase, catalytic subunit (Gclc), mRNA	2.10542	0.134012	0.00022638
NM_022251	Enpep	no definition	2.10491	0.453798	0.00022638
NM_001007686	Cln8	ceroid-lipofuscinosis, neuronal 8 (epilepsy, progressive with mental retardation) (Cln8), mRNA	2.10153	0.23041	0.00022638
NM_001047916	Syncrip	synaptotagmin binding, cytoplasmic RNA interacting protein (Syncrip), mRNA	2.09833	0.205632	0.00022638
NM_001012014	Ftsj3	FtsJ homolog 3 (E. coli) (Ftsj3), mRNA	2.09568	0.228281	0.00022638
NM_030989	Tp53	tumor protein p53 (Tp53), mRNA	2.09557	0.225764	0.00022638
NM_001108489	Iqgap1	IQ motif containing GTPase activating protein 1 (Iqgap1), mRNA	2.09337	0.13683	0.00022638
NM_017025	Ldha	lactate dehydrogenase A (Ldha), mRNA	2.09317	0.128568	0.00022638
NM_019206	Stk10	serine/threonine kinase 10 (Stk10), mRNA	2.09188	0.131805	0.00022638
NM_031788	Rest	RE1-silencing transcription factor (Rest), mRNA	2.0912	0.559387	0.00043076
NM_031080	Pde7a	phosphodiesterase 7A (Pde7a), mRNA	2.09117	0.262152	0.00022638
NM_001271089; NM_019283	Slc3a2	solute carrier family 3 (amino acid transporter heavy chain), member 2 (Slc3a2), transcript variant 2, mRNA; solute carrier family 3 (amino acid transporter heavy chain), member 2 (Slc3a2), transcript variant 1, mRNA	2.09039	0.159716	0.00022638
NM_001105777	Rars	arginyl-tRNA synthetase (Rars), mRNA	2.08969	0.0834029	0.00022638
NM_001100563	Gorab	golgin, RAB6-interacting (Gorab), mRNA	2.08962	0.288906	0.00022638
NM_001013144	Slc12a7	solute carrier family 12 (potassium/chloride transporter), member 7 (Slc12a7), mRNA	2.08837	0.139811	0.00022638
NM_001013938	Vwa1	von Willebrand factor A domain containing 1 (Vwa1), mRNA	2.08784	0.311297	0.00022638
NM_001024238	Eprs	glutamyl-prolyl-tRNA synthetase (Eprs), mRNA	2.08706	0.129898	0.00022638
NM_001107673	Slc7a11	solute carrier family 7 (anionic amino acid transporter light chain, xc- system), member 11 (Slc7a11), mRNA	2.08652	0.101241	0.00022638
NM_001106624	Dusp16	dual specificity phosphatase 16 (Dusp16), mRNA	2.08454	0.258495	0.00022638
NM_001135014	Ankrd39	ankyrin repeat domain 39 (Ankrd39), mRNA	2.0834	0.319678	0.0191695
NM_001107293	Eaf1	ELL associated factor 1 (Eaf1), mRNA	2.08154	0.227138	0.00022638
NM_031325	Ugdh	UDP-glucose 6-dehydrogenase (Ugdh), mRNA	2.08109	0.486635	0.00022638
NM_001039339	Zdhhc18	zinc finger, DHHC-type containing 18 (Zdhhc18), mRNA	2.08079	0.218996	0.00022638
NM_001100538	Pabpc4	poly(A) binding protein, cytoplasmic 4 (Pabpc4), mRNA	2.07792	0.179745	0.00022638
NM_001191994	Slc37a2	solute carrier family 37 (glucose-6-phosphate transporter), member 2 (Slc37a2), mRNA	2.07585	0.394042	0.00617077
NM_001107359	Mtpap	mitochondrial poly(A) polymerase (Mtpap), mRNA	2.07533	0.28017	0.00022638
NM_001191096	Mtmr11	myotubularin related protein 11 (Mtmr11), mRNA	2.07441	0.337236	0.00043076
NM_001109268	Gmeb1	glucocorticoid modulatory element binding protein 1 (Gmeb1), mRNA	2.07153	0.255477	0.00022638
NM_001191577	Midn	midnolin (Midn), mRNA	2.07119	0.385435	0.00022638
NM_001107879	Rybp	RING1 and YY1 binding protein (Rybp), mRNA	2.07097	0.159753	0.00022638
NM_012762	Casp1	caspase 1 (Casp1), mRNA	2.06955	0.239693	0.00782523
NM_001037352	Eif6	eukaryotic translation initiation factor 6 (Eif6), mRNA	2.06785	0.224055	0.00022638
NM_031557	Ptgis	prostaglandin I2 (prostacyclin) synthase (Ptgis), mRNA	2.06758	0.706343	0.0173601
NM_001014793	Kpna4	karyopherin alpha 4 (importin alpha 3) (Kpna4), mRNA	2.06312	0.229082	0.00022638
NM_022684	Bid	BH3 interacting domain death agonist (Bid), mRNA	2.06299	0.41962	0.0013047
NM_001144991	Spns2	spinster homolog 2 (Spns2), mRNA	2.06272	0.44146	0.00022638
NM_012992	Npm1	nucleophosmin (nucleolar phosphoprotein B23, numatrin) (Npm1), mRNA	2.06271	0.120763	0.00022638
NM_199372	Eif4a1	eukaryotic translation initiation factor 4A1 (Eif4a1), mRNA	2.06254	0.144248	0.00022638
NM_024150	Arf2	ADP-ribosylation factor 2 (Arf2), mRNA	2.06155	0.225297	0.00022638
NM_019165	Il18	interleukin 18 (Il18), mRNA	2.06122	0.465212	0.0127701
NM_198783	Ndufaf4	NADH dehydrogenase (ubiquinone) complex I, assembly factor 4 (Ndufaf4), mRNA	2.06042	0.203992	0.00022638
NM_001011925	Nup93	nucleoporin 93 (Nup93), mRNA	2.05975	0.205419	0.00022638
NM_053812	Bak1	BCL2-antagonist/killer 1 (Bak1), mRNA	2.05771	0.152678	0.00022638
NM_057115	Ptpn12	protein tyrosine phosphatase, non-receptor type 12 (Ptpn12), mRNA	2.0566	0.255064	0.00022638
NM_053374	Il18bp	interleukin 18 binding protein (Il18bp), mRNA	2.05607	0.338927	0.0048338
NM_001009694	LOC314140	ribose-phosphate pyrophosphokinase I -like (LOC314140), mRNA	2.05522	0.29081	0.00079891
NM_012733	Rbp1	retinol binding protein 1, cellular (Rbp1), mRNA	2.05453	0.376227	0.00287509
NM_031515	Kras	Kirsten rat sarcoma viral oncogene (Kras), mRNA	2.05398	0.276973	0.00022638
NM_001134555	C1r	no definition	2.05393	0.326257	0.00022638
NM_001013984	Npl	N-acetylneuraminate pyruvate lyase (Npl), mRNA	2.05364	0.446118	0.00061643
NM_053554	Picalm	no definition	2.05364	0.0974558	0.00022638
NM_001106765	RGD1310212	similar to KIAA1111-like protein (RGD1310212), mRNA	2.05302	0.439851	0.00415433
NM_001108076	Myo1f	myosin IF (Myo1f), mRNA	2.05201	0.317376	0.00061643
NM_001008521	Twf1	twinfilin actin-binding protein 1 (Twf1), mRNA	2.05036	0.164947	0.00022638
NM_001044288	Kti12	no definition	2.04988	0.17967	0.0112229
NM_001278483; NM_001278484	Runx2	runt-related transcription factor 2 (Runx2), transcript variant 1, mRNA; runt-related transcription factor 2 (Runx2), transcript variant 2, mRNA	2.04829	0.420696	0.00022638
NM_001107938	Polr1e	polymerase (RNA) I polypeptide E (Polr1e), mRNA	2.04819	0.0993344	0.00022638
NM_013152	Slc18a1	solute carrier family 18 (vesicular monoamine transporter), member 1 (Slc18a1), mRNA	2.04762	0.569544	0.0169241
NM_053744	Dlk1	delta-like 1 homolog (Drosophila) (Dlk1), mRNA	2.04723	0.644053	0.00733062
NM_001014135	Wdr1	WD repeat domain 1 (Wdr1), mRNA	2.04706	0.132019	0.00022638
NM_001106726	G2e3	no definition	2.04691	0.662088	0.00022638
NM_031720	Dio2	no definition	2.04618	0.6916	0.00022638
NM_001024761	Lrrfip2	leucine rich repeat (in FLII) interacting protein 2 (Lrrfip2), mRNA	2.04504	0.131827	0.00022638
NM_001127659	Mars	methionyl-tRNA synthetase (Mars), mRNA	2.04401	0.130519	0.00022638
NM_133563	Giot1	gonadotropin inducible ovarian transcription factor 1 (Giot1), mRNA	2.04372	1.06559	0.0271798
NM_001034137	Sp110	SP110 nuclear body protein (Sp110), mRNA	2.04235	0.394171	0.00373249
NM_001008559	Hapln3	hyaluronan and proteoglycan link protein 3 (Hapln3), mRNA	2.03658	0.883915	0.00695572
NM_001005883	Pi4k2b	phosphatidylinositol 4-kinase type 2 beta (Pi4k2b), mRNA	2.03537	0.411427	0.00457122
NM_021658	Hcn4	hyperpolarization activated cyclic nucleotide-gated potassium channel 4 (Hcn4), mRNA	2.03317	1.04491	0.00022638
NM_001107779	Trmt6	tRNA methyltransferase 6 homolog (S. cerevisiae) (Trmt6), mRNA	2.03258	0.0795152	0.00022638
NM_173125	Pdlim7	PDZ and LIM domain 7 (Pdlim7), mRNA	2.03089	0.178924	0.00022638
NM_001101008	LOC683722	no definition	2.03077	0.294862	0.00022638
NM_031563	Ybx1	Y box binding protein 1 (Ybx1), mRNA	2.03052	0.21675	0.00022638
NM_001004444	Zbtb1	zinc finger and BTB domain containing 1 (Zbtb1), mRNA	2.03045	0.272961	0.0132237
NM_001100970	Aebp1	AE binding protein 1 (Aebp1), mRNA	2.03001	0.0716826	0.00022638
NM_001025773	Tnfrsf9	tumor necrosis factor receptor superfamily, member 9 (Tnfrsf9), mRNA	2.02925	0.593183	0.0406004
NM_001007701	Tram1	translocation associated membrane protein 1 (Tram1), mRNA	2.02508	0.351228	0.00022638
NM_139186	Nifk	nucleolar protein interacting with the FHA domain of MKI67 (Nifk), mRNA	2.02411	0.0840285	0.00022638
NM_022511	Pfn1	profilin 1 (Pfn1), mRNA	2.02169	0.132054	0.00022638
NM_001191826	Gramd1c	GRAM domain containing 1C (Gramd1c), mRNA	2.02128	0.314029	0.0440372
NM_019312	Itpkb	no definition	2.02079	0.445385	0.00022638
NM_053652	Flt4	fms-related tyrosine kinase 4 (Flt4), mRNA	2.02061	0.265822	0.00061643
NM_013059	Alpl	alkaline phosphatase, liver/bone/kidney (Alpl), mRNA	2.01967	0.369606	0.00022638
NM_001079700	Cdc42ep1	CDC42 effector protein (Rho GTPase binding) 1 (Cdc42ep1), mRNA	2.01767	0.271691	0.00022638
NM_001108753	Uhrf1bp1l	UHRF1 binding protein 1-like (Uhrf1bp1l), mRNA	2.01732	0.139729	0.00022638
NM_134353	Pabpc1	poly(A) binding protein, cytoplasmic 1 (Pabpc1), mRNA	2.01707	0.150732	0.00022638
NM_134346	Rap1b	RAP1B, member of RAS oncogene family (Rap1b), mRNA	2.0127	0.130137	0.00022638
NM_001106363	Pprc1	peroxisome proliferator-activated receptor gamma, coactivator-related 1 (Pprc1), mRNA	2.0104	0.229164	0.00022638
NM_147146	Rwdd1	RWD domain containing 1 (Rwdd1), mRNA	2.00721	0.148825	0.00022638
NM_001024903	Sertad2	SERTA domain containing 2 (Sertad2), mRNA	2.00672	0.537632	0.00022638
NM_001107978	Utp11l	UTP11-like, U3 small nucleolar ribonucleoprotein, (yeast) (Utp11l), mRNA	2.0055	0.174618	0.00022638
NM_001107278	Fndc3a	fibronectin type III domain containing 3a (Fndc3a), mRNA	2.00505	0.220018	0.00022638
NM_017192	S1pr2	sphingosine-1-phosphate receptor 2 (S1pr2), mRNA	2.00415	0.33648	0.000971113
NM_001108297	Gsdma	gasdermin A (Gsdma), mRNA	2.00332	0.363883	0.00022638
NM_001108325	Med15	mediator complex subunit 15 (Med15), mRNA	2.00159	0.136818	0.00022638
NM_053553	Syngr2	no definition	2.0014	0.392844	0.00022638
NM_138881	Rsad2	radical S-adenosyl methionine domain containing 2 (Rsad2), mRNA	2.00133	0.794659	0.00316273
NM_001024897	Ehd2	EH-domain containing 2 (Ehd2), mRNA	2.00079	0.227842	0.00022638
NM_021584; NM_053343	Dclk1	doublecortin-like kinase 1 (Dclk1), transcript variant 2, mRNA; doublecortin-like kinase 1 (Dclk1), transcript variant 1, mRNA	1.99905	0.297618	0.00022638
NM_023092	Myo1c	myosin IC (Myo1c), mRNA	1.99845	0.285657	0.00022638
NM_031789	Nfe2l2	nuclear factor, erythroid 2-like 2 (Nfe2l2), mRNA	1.99746	0.237743	0.00022638
NM_001001511	Gcnt2	glucosaminyl (N-acetyl) transferase 2, I-branching enzyme (Gcnt2), mRNA	1.99705	0.320659	0.00022638
NM_181090	Slc38a2	solute carrier family 38, member 2 (Slc38a2), mRNA	1.99663	0.208467	0.00022638
NM_022392	Insig1	insulin induced gene 1 (Insig1), mRNA	1.99541	0.30026	0.00022638
NM_001006974	Ccdc86	coiled-coil domain containing 86 (Ccdc86), mRNA	1.99441	0.165574	0.00022638
NM_001033704	Xylb	xylulokinase homolog (H. influenzae) (Xylb), mRNA	1.99423	0.21727	0.00022638
NM_053720	Aatf	apoptosis antagonizing transcription factor (Aatf), mRNA	1.99355	0.247544	0.00022638
NM_017000	Nqo1	NAD(P)H dehydrogenase, quinone 1 (Nqo1), mRNA	1.99342	0.288085	0.00022638
NM_022685	Rem2	RAS (RAD and GEM) like GTP binding 2 (Rem2), mRNA	1.99252	0.9055	0.00401673
NM_001024368	Slc10a3	solute carrier family 10, member 3 (Slc10a3), mRNA	1.99136	0.529991	0.00079891
NM_001108701	Cebpz	CCAAT/enhancer binding protein zeta (Cebpz), mRNA	1.99043	0.131315	0.00022638
NM_001134749	Stt3a	STT3A, subunit of the oligosaccharyltransferase complex (catalytic) (Stt3a), mRNA	1.98946	0.423311	0.00022638
NM_001106838	Fam214a	no definition	1.98858	0.364848	0.00022638
NM_001108734	Mob3a	MOB kinase activator 3A (Mob3a), mRNA	1.98842	0.0849225	0.00022638
NM_019346	Slc14a1	solute carrier family 14 (urea transporter), member 1 (Slc14a1), mRNA	1.98701	0.358147	0.00022638
NM_053866	Plaa	phospholipase A2, activating protein (Plaa), mRNA	1.98696	0.11899	0.00022638
NM_001008344	Etf1	eukaryotic translation termination factor 1 (Etf1), mRNA	1.98564	0.131815	0.00022638
NM_001033903	Rpe	ribulose-5-phosphate-3-epimerase (Rpe), mRNA	1.98456	0.207717	0.00022638
NM_001271050	Cnnm4	cyclin M4 (Cnnm4), mRNA	1.98345	0.295688	0.00022638
NM_019356	Eif2s1	eukaryotic translation initiation factor 2, subunit 1 alpha (Eif2s1), mRNA	1.98316	0.0548439	0.00022638
NM_012699	Dnajb9	DnaJ (Hsp40) homolog, subfamily B, member 9 (Dnajb9), mRNA	1.98278	0.286034	0.00022638
NM_001100895	Atf1	activating transcription factor 1 (Atf1), mRNA	1.9819	0.166485	0.00022638
NM_017235	Hsd17b7	hydroxysteroid (17-beta) dehydrogenase 7 (Hsd17b7), mRNA	1.98014	0.244533	0.00022638
NM_001106164	Cmtm3	CKLF-like MARVEL transmembrane domain containing 3 (Cmtm3), mRNA	1.97992	0.296663	0.0118131
NM_001108479	Vstm2b	V-set and transmembrane domain containing 2B (Vstm2b), mRNA	1.97921	0.274442	0.00022638
NM_031148	Slc20a1	solute carrier family 20 (phosphate transporter), member 1 (Slc20a1), mRNA	1.97867	0.137169	0.00022638
NM_001025637	Psmb10	proteasome (prosome, macropain) subunit, beta type 10 (Psmb10), mRNA	1.97824	0.251265	0.00022638
NM_001002819	Gfpt2	glutamine-fructose-6-phosphate transaminase 2 (Gfpt2), mRNA	1.97743	0.358533	0.00146622
NM_001107995	Phf13	PHD finger protein 13 (Phf13), mRNA	1.97439	0.633531	0.00022638
NM_001006976	Tars	threonyl-tRNA synthetase (Tars), mRNA	1.97296	0.143886	0.00022638
NM_001106123	Mrc1	mannose receptor, C type 1 (Mrc1), mRNA	1.97213	0.693313	0.00113878
NM_001008303	Snrpa	small nuclear ribonucleoprotein polypeptide A (Snrpa), mRNA	1.9719	0.0432728	0.00022638
NM_001107969	RGD1564804	similar to chromosome 1 open reading frame 50 (RGD1564804), mRNA	1.97149	0.291714	0.00022638
NM_001192016	Map4k5	mitogen-activated protein kinase kinase kinase kinase 5 (Map4k5), mRNA	1.97078	0.181319	0.00022638
NM_001014200	Sppl2b	signal peptide peptidase-like 2B (Sppl2b), mRNA	1.97021	0.233021	0.00022638
NM_022538	Ppap2a	phosphatidic acid phosphatase type 2A (Ppap2a), mRNA	1.97014	0.305393	0.0144403
NM_001173344	Spred3	sprouty-related, EVH1 domain containing 3 (Spred3), mRNA	1.96892	0.574096	0.00022638
NM_017260	Alox5ap	arachidonate 5-lipoxygenase activating protein (Alox5ap), mRNA	1.96814	0.413888	0.0240979
NM_013083	Hspa5	heat shock protein 5 (Hspa5), mRNA	1.96781	0.176802	0.00022638
NM_012859	Lipe	lipase, hormone sensitive (Lipe), mRNA	1.96705	0.263105	0.00022638
NM_001191779	Utp20	UTP20, small subunit (SSU) processome component, homolog (yeast) (Utp20), mRNA	1.96704	0.281308	0.00022638
NM_001006962	Tinf2	TERF1 (TRF1)-interacting nuclear factor 2 (Tinf2), mRNA	1.96583	0.153014	0.00113878
NM_053767	Ptpre	protein tyrosine phosphatase, receptor type, E (Ptpre), mRNA	1.96397	0.142846	0.00022638
NM_001108298	Cdc6	cell division cycle 6 (Cdc6), mRNA	1.96093	0.41467	0.00061643
NM_001037356	Pak1ip1	PAK1 interacting protein 1 (Pak1ip1), mRNA	1.96029	0.29038	0.00022638
NM_173126	Smim3	small integral membrane protein 3 (Smim3), mRNA	1.95845	0.192977	0.00022638
NM_001100758	Mybpc1	myosin binding protein C, slow type (Mybpc1), mRNA	1.95728	0.46503	0.00061643
NM_001033923	Gimap8	GTPase, IMAP family member 8 (Gimap8), mRNA	1.95667	0.248675	0.00344969
NM_019186	Arl4a	ADP-ribosylation factor-like 4A (Arl4a), mRNA	1.9553	0.145815	0.00022638
NM_001107588	Chuk	conserved helix-loop-helix ubiquitous kinase (Chuk), mRNA	1.95399	0.245101	0.00022638
NM_001106439	Slc27a3	solute carrier family 27 (fatty acid transporter), member 3 (Slc27a3), mRNA	1.95309	0.283232	0.00022638
NM_017187	Hmgb2	high mobility group box 2 (Hmgb2), mRNA	1.95251	0.18531	0.00022638
NM_001191642	Nlrp3	NLR family, pyrin domain containing 3 (Nlrp3), mRNA	1.95026	0.251275	0.00457122
NM_001006958	Sdad1	SDA1 domain containing 1 (Sdad1), mRNA	1.95024	0.118004	0.00022638
NM_001108566	Ostc	oligosaccharyltransferase complex subunit (non-catalytic) (Ostc), mRNA	1.95019	0.305483	0.00022638
NM_017353	Slc7a5	solute carrier family 7 (amino acid transporter light chain, L system), member 5 (Slc7a5), mRNA	1.94941	0.30407	0.00022638
NM_017258	Btg1	B-cell translocation gene 1, anti-proliferative (Btg1), mRNA	1.94932	0.361536	0.00022638
NM_001109625	Capza1	capping protein (actin filament) muscle Z-line, alpha 1 (Capza1), mRNA	1.94584	0.19813	0.00022638
NM_001014002	Mak16	MAK16 homolog (S. cerevisiae) (Mak16), mRNA	1.94532	0.186824	0.00113878
NM_001039549; NM_001039691; NM_012683; NM_057105; NM_130407; NM_175846; NM_201423; NM_201424; NM_201425	Ugt1a5	UDP glucuronosyltransferase 1 family, polypeptide A5 (Ugt1a5), mRNA; UDP glucuronosyltransferase 1 family, polypeptide A6 (Ugt1a6), transcript variant 1, mRNA; UDP glucuronosyltransferase 1 family, polypeptide A1 (Ugt1a1), mRNA; UDP glucuronosyltransferase 1 family, polypeptide A6 (Ugt1a6), transcript variant 2, mRNA; UDP glucuronosyltransferase 1 family, polypeptide A7C (Ugt1a7c), mRNA; UDP glyc…	1.94508	0.170763	0.00022638
NM_001135749	Cks1b	CDC28 protein kinase regulatory subunit 1B (Cks1b), mRNA	1.94454	0.171906	0.015708
NM_017054	Tbxa2r	thromboxane A2 receptor (Tbxa2r), mRNA	1.94346	0.608334	0.0323256
NM_199380	Eif2s2	eukaryotic translation initiation factor 2, subunit 2 beta (Eif2s2), mRNA	1.943	0.123719	0.00022638
NM_001034922	Atad3a	ATPase family, AAA domain containing 3A (Atad3a), mRNA	1.94276	0.125774	0.00022638
NM_001191609	Lama5	laminin, alpha 5 (Lama5), mRNA	1.9408	0.330871	0.00022638
NM_023955	Scamp2	secretory carrier membrane protein 2 (Scamp2), mRNA	1.94049	0.249674	0.00022638
NM_001107204	Lrrc8b	leucine rich repeat containing 8 family, member B (Lrrc8b), mRNA	1.94045	0.236947	0.00022638
NM_001100564	Lin54	lin-54 homolog (C. elegans) (Lin54), mRNA	1.94007	0.236196	0.00022638
NM_001106710	Emilin1	elastin microfibril interfacer 1 (Emilin1), mRNA	1.93945	0.285582	0.00022638
NM_001271344	Lpcat2	lysophosphatidylcholine acyltransferase 2 (Lpcat2), mRNA	1.93928	0.236484	0.00061643
NM_001191704	Fndc3b	fibronectin type III domain containing 3B (Fndc3b), mRNA	1.93916	0.268593	0.00022638
NM_001007641	Rnd3	Rho family GTPase 3 (Rnd3), mRNA	1.93865	0.219915	0.00022638
NM_012716	Slc16a1	solute carrier family 16 (monocarboxylate transporter), member 1 (Slc16a1), mRNA	1.93831	0.266387	0.00022638
NM_053520	Elf1	E74-like factor 1 (Elf1), mRNA	1.93771	0.263289	0.00061643
NM_001105857	Pycr1	pyrroline-5-carboxylate reductase 1 (Pycr1), mRNA	1.93711	0.305897	0.00881487
NM_001106013	Nop14	NOP14 nucleolar protein (Nop14), mRNA	1.93672	0.183672	0.00022638
NM_001107775	Slc4a11	solute carrier family 4, sodium borate transporter, member 11 (Slc4a11), mRNA	1.93472	0.522315	0.00022638
NM_017086	Egr3	early growth response 3 (Egr3), mRNA	1.93425	0.482474	0.00022638
NM_001108279	Bcl6b	B-cell CLL/lymphoma 6, member B (Bcl6b), mRNA	1.93378	0.767594	0.00549956
NM_057114	Prdx1	peroxiredoxin 1 (Prdx1), mRNA	1.93191	0.253044	0.00022638
NM_199256	Sec61a1	Sec61 alpha 1 subunit (S. cerevisiae) (Sec61a1), mRNA	1.9316	0.375408	0.00022638
NM_001109121	Stam	signal transducing adaptor molecule (SH3 domain and ITAM motif) 1 (Stam), mRNA	1.9285	0.0555742	0.00022638
NM_031593	Sv2c	synaptic vesicle glycoprotein 2c (Sv2c), mRNA	1.92816	0.217216	0.00022638
NM_001100472	Ccnc	cyclin C (Ccnc), mRNA	1.92815	0.162029	0.00022638
NM_001025140	Psme4	proteasome (prosome, macropain) activator subunit 4 (Psme4), mRNA	1.92698	0.273342	0.00022638
NM_001100708	Nrf1	nuclear respiratory factor 1 (Nrf1), mRNA	1.92698	0.177977	0.00022638
NM_001011980	Ppan	peter pan homolog (Drosophila) (Ppan), mRNA	1.92637	0.213563	0.00022638
NM_001126287	Ppp1r18	protein phosphatase 1, regulatory subunit 18 (Ppp1r18), mRNA	1.9262	0.262369	0.00845175
NM_001047104	Nr2c2ap	nuclear receptor 2C2-associated protein (Nr2c2ap), mRNA	1.92619	0.222676	0.00022638
NM_001129882	Pcgf5	polycomb group ring finger 5 (Pcgf5), mRNA	1.92558	0.148438	0.00022638
NM_001047899	Fyttd1	forty-two-three domain containing 1 (Fyttd1), mRNA	1.92484	0.273161	0.00022638
NM_001108303	Sdk2	sidekick cell adhesion molecule 2 (Sdk2), mRNA	1.9235	0.262109	0.00022638
NM_139327	Hmga1	high mobility group AT-hook 1 (Hmga1), mRNA	1.92349	0.319016	0.00022638
NM_001108508	Eps8l2	EPS8-like 2 (Eps8l2), mRNA	1.92297	0.422688	0.00022638
NM_012838	Cstb	cystatin B (stefin B) (Cstb), mRNA	1.92128	0.250615	0.00022638
NM_053882	Ecm1	extracellular matrix protein 1 (Ecm1), mRNA	1.92002	0.388704	0.000971113
NM_022587	Entpd1	ectonucleoside triphosphate diphosphohydrolase 1 (Entpd1), mRNA	1.91988	0.290147	0.00022638
NM_001014076	Nol10	nucleolar protein 10 (Nol10), mRNA	1.91922	0.160473	0.00022638
NM_001128191	Nup43	nucleoporin 43 (Nup43), mRNA	1.91906	0.552109	0.0051008
NM_001108446	Abce1	ATP-binding cassette, subfamily E (OABP), member 1 (Abce1), mRNA	1.91786	0.177537	0.00022638
NM_001107163	Zswim4	zinc finger, SWIM-type containing 4 (Zswim4), mRNA	1.91726	0.292613	0.00022638
NM_199083	Pno1	partner of NOB1 homolog (S. cerevisiae) (Pno1), mRNA	1.91714	0.136918	0.00022638
NM_001106116	Mrpl32	mitochondrial ribosomal protein L32 (Mrpl32), mRNA	1.91549	0.183088	0.00043076
NM_001108343	Etnk2	ethanolamine kinase 2 (Etnk2), mRNA	1.91469	0.423302	0.0453998
NM_001170589	Pus7	pseudouridylate synthase 7 (Pus7), mRNA	1.91422	0.3436	0.00022638
NM_001007690	Fbxo30	F-box protein 30 (Fbxo30), mRNA	1.91416	0.144269	0.00022638
NM_001008556	Ippk	inositol 1,3,4,5,6-pentakisphosphate 2-kinase (Ippk), mRNA	1.91395	0.33739	0.00043076
NM_001025664; NM_001042561	Wsb1	no definition; WD repeat and SOCS box-containing 1 (Wsb1), transcript variant 1, mRNA	1.91294	0.499624	0.00022638
NM_001134623	RGD1560289	similar to chromosome 3 open reading frame 20 (RGD1560289), mRNA	1.91276	0.839201	0.0085682
NM_001108550	Postn	periostin, osteoblast specific factor (Postn), mRNA	1.91264	0.637315	0.00770266
NM_001271066; NM_001271067; NM_012984	Myo9b	no definition; no definition; myosin IXb (Myo9b), transcript variant 3, mRNA	1.91221	0.2394	0.00022638
NM_001107895	Med21	no definition	1.91154	0.0699451	0.00022638
NM_031803	Gmeb2	glucocorticoid modulatory element binding protein 2 (Gmeb2), mRNA	1.91119	0.382565	0.00022638
NM_031773	Polr1b	polymerase (RNA) I polypeptide B (Polr1b), mRNA	1.91018	0.136383	0.00022638
NM_019182	Rnf4	no definition	1.91001	0.236546	0.00022638
NM_053773	Tjp2	tight junction protein 2 (Tjp2), mRNA	1.90986	0.525788	0.00022638
NM_053582	Tinagl1	tubulointerstitial nephritis antigen-like 1 (Tinagl1), mRNA	1.90868	0.277899	0.00022638
NM_001011965	Stom	stomatin (Stom), mRNA	1.90831	0.334597	0.00113878
NM_001014158	Zfp52	zinc finger protein 52 (Zfp52), mRNA	1.90788	0.569679	0.0283652
NM_001025732	Nop56	NOP56 ribonucleoprotein (Nop56), mRNA	1.90744	0.187769	0.00496718
NM_001106468	Usp53	ubiquitin specific peptidase 53 (Usp53), mRNA	1.90675	0.0837667	0.00022638
NM_001202552	Eif4ebp3	eukaryotic translation initiation factor 4E binding protein 3 (Eif4ebp3), mRNA	1.90661	0.336018	0.00881487
NM_001134980	Cyp2j10	cytochrome P450, family 2, subfamily j, polypeptide 10 (Cyp2j10), mRNA	1.90615	0.512855	0.0182838
NM_001107350	Ripk1	receptor (TNFRSF)-interacting serine-threonine kinase 1 (Ripk1), mRNA	1.90597	0.20926	0.00022638
NM_001106281	Prcp	prolylcarboxypeptidase (angiotensinase C) (Prcp), mRNA	1.90425	0.324192	0.00022638
NM_001105966	Creg1	cellular repressor of E1A-stimulated genes 1 (Creg1), mRNA	1.90188	0.327301	0.00022638
NM_001110333; NM_001110334; NM_001110335; NM_001110336; NM_031836	Vegfa	vascular endothelial growth factor A (Vegfa), transcript variant 2, mRNA; vascular endothelial growth factor A (Vegfa), transcript variant 3, mRNA; no definition; no definition; vascular endothelial growth factor A (Vegfa), transcript variant 1, mRNA	1.90065	0.401604	0.00022638
NM_001008725	Il6st	interleukin 6 signal transducer (Il6st), mRNA	1.89969	0.232942	0.00022638
NM_012870	Tnfrsf11b	tumor necrosis factor receptor superfamily, member 11b (Tnfrsf11b), mRNA	1.89735	0.201949	0.00022638
NM_001008340	Thap1	THAP domain containing, apoptosis associated protein 1 (Thap1), mRNA	1.89619	0.30253	0.00387532
NM_001130577	Cyth4	cytohesin 4 (Cyth4), mRNA	1.89553	0.319426	0.00043076
NM_001108886	Polr2d	polymerase (RNA) II (DNA directed) polypeptide D (Polr2d), mRNA	1.89284	0.193493	0.00043076
NM_001080756	Car12	carbonic anyhydrase 12 (Car12), mRNA	1.89227	0.296992	0.00043076
NM_001106147	Trim36	tripartite motif-containing 36 (Trim36), mRNA	1.89166	0.43848	0.000971113
NM_001012036	Utp3	UTP3, small subunit (SSU) processome component, homolog (S. cerevisiae) (Utp3), mRNA	1.89129	0.0639971	0.00022638
NM_001106521	Nxt1	nuclear transport factor 2-like export factor 1 (Nxt1), mRNA	1.89089	0.265171	0.00344969
NM_001278475	Ptger1	no definition	1.89034	0.28525	0.00113878
NM_001025738	Srsf10	serine/arginine-rich splicing factor 10 (Srsf10), mRNA	1.88967	0.256951	0.00022638
NM_024373	Galnt1	polypeptide N-acetylgalactosaminyltransferase 1 (Galnt1), mRNA	1.88917	0.176478	0.00022638
NM_030996	Sigmar1	sigma non-opioid intracellular receptor 1 (Sigmar1), mRNA	1.88802	0.245529	0.00022638
NM_031328	Bcl10	B-cell CLL/lymphoma 10 (Bcl10), mRNA	1.88712	0.236882	0.00022638
NM_139115	Coro6	coronin 6 (Coro6), mRNA	1.88515	0.348715	0.00022638
NR_102351; NR_102352	LOC100910973	no definition; no definition	1.88497	0.678568	0.000971113
NM_001083624	Pds5a	PDS5, regulator of cohesion maintenance, homolog A (S. cerevisiae) (Pds5a), mRNA	1.88349	0.139619	0.00022638
NM_024144	Pigm	phosphatidylinositol glycan anchor biosynthesis, class M (Pigm), mRNA	1.88331	0.133974	0.00022638
NM_001108676	Trit1	tRNA isopentenyltransferase 1 (Trit1), mRNA	1.88109	0.289263	0.00022638
NM_138533	Spon2	spondin 2, extracellular matrix protein (Spon2), mRNA	1.88062	0.21387	0.0178944
NM_001109247	Arhgap25	Rho GTPase activating protein 25 (Arhgap25), mRNA	1.88054	0.313538	0.00022638
NM_001191894	Stk32a	serine/threonine kinase 32A (Stk32a), mRNA	1.87943	0.662994	0.0455976
NM_001108367	Smek2	SMEK homolog 2, suppressor of mek1 (Dictyostelium) (Smek2), mRNA	1.87927	0.210591	0.00022638
NM_001037187	Txlng	taxilin gamma (Txlng), mRNA	1.87858	0.457686	0.0013047
NM_022951	Ppp1r10	no definition	1.87583	0.162562	0.00022638
NM_001130536	Fzd6	frizzled class receptor 6 (Fzd6), mRNA	1.87417	0.178455	0.00330517
NM_001191960	Tsc22d2	TSC22 domain family, member 2 (Tsc22d2), mRNA	1.87375	0.236413	0.00022638
NM_001107562	B4galnt4	beta-1,4-N-acetyl-galactosaminyl transferase 4 (B4galnt4), mRNA	1.87258	0.206259	0.00022638
NM_001107256	Socs4	suppressor of cytokine signaling 4 (Socs4), mRNA	1.87257	0.299752	0.00457122
NM_001106106	Eef1e1	eukaryotic translation elongation factor 1 epsilon 1 (Eef1e1), mRNA	1.87246	0.0437746	0.00022638
NM_080402	Ryk	receptor-like tyrosine kinase (Ryk), mRNA	1.86933	0.215401	0.00022638
NM_001127579	Proser3	proline and serine rich 3 (Proser3), mRNA	1.8688	0.367015	0.00022638
NM_001009682	Oasl2	2'-5' oligoadenylate synthetase-like 2 (Oasl2), mRNA	1.86847	0.624767	0.00316273
NM_001271975	LOC100365921	no definition	1.86846	0.240428	0.00022638
NM_001191884	Nme6	NME/NM23 nucleoside diphosphate kinase 6 (Nme6), mRNA	1.86823	0.73184	0.0292616
NM_001013865	Tmem39a	transmembrane protein 39a (Tmem39a), mRNA	1.86479	0.346686	0.00162725
NM_001029915	Brix1	BRX1, biogenesis of ribosomes, homolog (S. cerevisiae) (Brix1), mRNA	1.86433	0.177634	0.00022638
NM_001134781	Ankib1	ankyrin repeat and IBR domain containing 1 (Ankib1), mRNA	1.86262	0.134165	0.00022638
NM_001037094	Ctu2	cytosolic thiouridylase subunit 2 homolog (S. pombe) (Ctu2), mRNA	1.85988	0.431981	0.0372036
NM_001107407	Cdh5	cadherin 5 (Cdh5), mRNA	1.85897	0.208296	0.00022638
NM_030846	Grb2	growth factor receptor bound protein 2 (Grb2), mRNA	1.8589	0.141337	0.00022638
NM_001011911	Lyar	Ly1 antibody reactive (Lyar), mRNA	1.85768	0.19206	0.00043076
NM_024152	Arf6	ADP-ribosylation factor 6 (Arf6), mRNA	1.85592	0.165108	0.00022638
NM_001005533	N4bp2l2	NEDD4 binding protein 2-like 2 (N4bp2l2), mRNA	1.85568	0.0787722	0.00022638
NM_001012192	Tssc1	tumor suppressing subtransferable candidate 1 (Tssc1), mRNA	1.8546	0.181546	0.00022638
NM_001009669	Uba5	ubiquitin-like modifier activating enzyme 5 (Uba5), mRNA	1.85421	0.121033	0.00022638
NM_001191661	Urb1	URB1 ribosome biogenesis 1 homolog (S. cerevisiae) (Urb1), mRNA	1.85379	0.118813	0.00022638
NM_001008557	Zfp667	no definition	1.85365	0.386333	0.00022638
NM_001105716	Crabp1	cellular retinoic acid binding protein 1 (Crabp1), mRNA	1.85221	0.554875	0.00745536
NM_001107069	Usp36	ubiquitin specific peptidase 36 (Usp36), mRNA	1.85214	0.352139	0.00022638
NM_001107399	Ammecr1l	AMME chromosomal region gene 1-like (Ammecr1l), mRNA	1.85204	0.303315	0.00022638
NM_001025717	Arpc5	actin related protein 2/3 complex, subunit 5 (Arpc5), mRNA	1.85203	0.195114	0.00022638
NM_001033063	Rpp38	ribonuclease P/MRP 38 subunit (Rpp38), mRNA	1.85147	0.180421	0.00401673
NM_001107091	Sema5b	sema domain, seven thrombospondin repeats (type 1 and type 1-like), transmembrane domain (TM) and short cytoplasmic domain, (semaphorin) 5B (Sema5b), mRNA	1.85064	0.279899	0.00022638
NM_001107419	Smarca5	SWI/SNF related, matrix associated, actin dependent regulator of chromatin, subfamily a, member 5 (Smarca5), mRNA	1.84998	0.166942	0.00022638
NM_001108134	Pus3	pseudouridylate synthase 3 (Pus3), mRNA	1.84955	0.106324	0.00061643
NM_001004244	Kansl2	KAT8 regulatory NSL complex subunit 2 (Kansl2), mRNA	1.84936	0.170157	0.00022638
NM_024155	Anxa4	annexin A4 (Anxa4), mRNA	1.84853	0.171662	0.00022638
NM_001108052	Rin3	Ras and Rab interactor 3 (Rin3), mRNA	1.84834	0.480139	0.00457122
NM_001105974	Grem2	gremlin 2 (Grem2), mRNA	1.84702	0.254769	0.00022638
NM_001014143	Eri1	exoribonuclease 1 (Eri1), mRNA	1.84603	0.156061	0.00022638
NM_001143896	Ccdc137	coiled-coil domain containing 137 (Ccdc137), mRNA	1.84584	0.155267	0.00022638
NM_001107196	Atf6	activating transcription factor 6 (Atf6), mRNA	1.84544	0.0754014	0.00022638
NM_001134972	Plekhg2	pleckstrin homology domain containing, family G (with RhoGef domain) member 2 (Plekhg2), mRNA	1.84543	0.158368	0.00022638
NM_001134731	Ttc9	tetratricopeptide repeat domain 9 (Ttc9), mRNA	1.84536	0.281436	0.00022638
NM_017264	Psme1	proteasome (prosome, macropain) activator subunit 1 (Psme1), mRNA	1.84469	0.246512	0.00022638
NM_001107647	Utp15	UTP15, U3 small nucleolar ribonucleoprotein, homolog (S. cerevisiae) (Utp15), mRNA	1.84303	0.108345	0.00022638
NM_001192004	Rps6ka3	ribosomal protein S6 kinase polypeptide 3 (Rps6ka3), mRNA	1.84235	0.300333	0.00022638
NM_001047094	Spred2	sprouty-related, EVH1 domain containing 2 (Spred2), mRNA	1.84177	0.236502	0.00022638
NM_133406	Agpat4	1-acylglycerol-3-phosphate O-acyltransferase 4 (Agpat4), mRNA	1.8409	0.0907991	0.00022638
NM_001033868	Surf4	surfeit 4 (Surf4), mRNA	1.83953	0.211832	0.00022638
NM_001109647	Spata5l1	spermatogenesis associated 5-like 1 (Spata5l1), mRNA	1.83917	0.580593	0.00656833
NM_031086	Pros1	protein S (alpha) (Pros1), mRNA	1.83819	0.501599	0.00079891
NM_001107424	Slc7a6	solute carrier family 7 (amino acid transporter light chain, y+L system), member 6 (Slc7a6), mRNA	1.83491	0.231454	0.00022638
NM_013130	Smad1	SMAD family member 1 (Smad1), mRNA	1.83464	0.0991411	0.00022638
NM_001011979	Tardbp	TAR DNA binding protein (Tardbp), mRNA	1.83431	0.10187	0.00022638
NM_001030038	Zfp518a	zinc finger protein 518A (Zfp518a), mRNA	1.83341	0.420646	0.0013047
NM_001107744	Nup160	no definition	1.83318	0.115594	0.00061643
NM_173313	Tmsbl1	thymosin beta-like protein 1 (Tmsbl1), mRNA	1.83238	0.0906943	0.00287509
NM_001108970	Mob3b	MOB kinase activator 3B (Mob3b), mRNA	1.83162	0.223089	0.0114567
NM_001005552	MGC95208	similar to 4930453N24Rik protein (MGC95208), mRNA	1.83159	0.0881867	0.00061643
NM_001270802; NM_053483	Kpna2	karyopherin alpha 2 (Kpna2), transcript variant 1, mRNA; karyopherin alpha 2 (Kpna2), transcript variant 2, mRNA	1.83068	0.181547	0.00022638
NM_001127296	Pwwp2a	PWWP domain containing 2A (Pwwp2a), mRNA	1.83003	0.311855	0.00022638
NM_139336	Uxs1	UDP-glucuronate decarboxylase 1 (Uxs1), mRNA	1.8297	0.184499	0.00022638
NM_053615	Csnk1a1	casein kinase 1, alpha 1 (Csnk1a1), mRNA	1.82891	0.133785	0.00022638
NM_001171981	Sh3bp1	SH3-domain binding protein 1 (Sh3bp1), mRNA	1.82809	0.38243	0.00022638
NM_172040	Hyal2	hyaluronoglucosaminidase 2 (Hyal2), mRNA	1.82799	0.366908	0.00022638
NM_001009700	Imp4	IMP4, U3 small nucleolar ribonucleoprotein (Imp4), mRNA	1.82729	0.231521	0.00022638
NM_138509	Mapre1	microtubule-associated protein, RP/EB family, member 1 (Mapre1), mRNA	1.82372	0.172046	0.00022638
NM_001025696	Yars	tyrosyl-tRNA synthetase (Yars), mRNA	1.8231	0.0977338	0.00022638
NM_012867	Ninj1	ninjurin 1 (Ninj1), mRNA	1.8222	0.15937	0.00022638
NM_001108834	Stac2	SH3 and cysteine rich domain 2 (Stac2), mRNA	1.81959	0.252034	0.00022638
NM_001004206	Pa2g4	proliferation-associated 2G4 (Pa2g4), mRNA	1.81883	0.061618	0.00022638
NM_012831	Cebpg	CCAAT/enhancer binding protein (C/EBP), gamma (Cebpg), mRNA	1.81869	0.0595901	0.00022638
NM_031126	Stxbp2	syntaxin binding protein 2 (Stxbp2), mRNA	1.81869	0.375013	0.0151412
NM_001134800	Zbed4	zinc finger, BED-type containing 4 (Zbed4), mRNA	1.81782	0.408463	0.00022638
NM_001013061	Aprt	adenine phosphoribosyl transferase (Aprt), mRNA	1.81782	0.219836	0.00022638
NM_016989	Adcyap1	adenylate cyclase activating polypeptide 1 (Adcyap1), mRNA	1.81774	0.426578	0.00022638
NM_001113783	Golt1b	golgi transport 1B (Golt1b), mRNA	1.81669	0.194036	0.00022638
NM_001109270	Fam110d	family with sequence similarity 110, member D (Fam110d), mRNA	1.81663	0.272096	0.00603845
NM_053459	Rab27b	RAB27B, member RAS oncogene family (Rab27b), mRNA	1.8163	0.441911	0.00881487
NM_133571	Cdc25a	cell division cycle 25A (Cdc25a), mRNA	1.81536	0.382496	0.00079891
NM_001107743	Slc43a3	solute carrier family 43, member 3 (Slc43a3), mRNA	1.81469	0.526488	0.0364334
NM_012934	Dpysl3	dihydropyrimidinase-like 3 (Dpysl3), mRNA	1.81444	0.179165	0.00022638
NM_053437	Dgat1	diacylglycerol O-acyltransferase 1 (Dgat1), mRNA	1.81406	0.157706	0.00022638
NM_001037773	Ccnjl	cyclin J-like (Ccnjl), mRNA	1.81393	0.683348	0.0232675
NM_001106909	Tex30	testis expressed 30 (Tex30), mRNA	1.81356	0.445994	0.00470054
NM_001172063	Galnt6	no definition	1.81235	0.532683	0.00022638
NM_001014043	Sgms2	sphingomyelin synthase 2 (Sgms2), mRNA	1.81207	0.433508	0.0369277
NM_031019	Crh	corticotropin releasing hormone (Crh), mRNA	1.81172	0.558811	0.0097927
NM_001172089	Gemin5	gem (nuclear organelle) associated protein 5 (Gemin5), mRNA	1.81151	0.16187	0.00022638
NM_053974	Eif4e	eukaryotic translation initiation factor 4E (Eif4e), mRNA	1.81121	0.175714	0.00022638
NM_001108923	Inpp5a	inositol polyphosphate-5-phosphatase A (Inpp5a), mRNA	1.8101	0.113752	0.00022638
NM_001135667	Wdr4	WD repeat domain 4 (Wdr4), mRNA	1.80922	0.271218	0.00330517
NM_017305	Gclm	glutamate cysteine ligase, modifier subunit (Gclm), mRNA	1.80884	0.102396	0.00043076
NM_001013191	Cbfb	core-binding factor, beta subunit (Cbfb), mRNA	1.80648	0.0966464	0.00022638
NM_001205348	Cd300a	no definition	1.8059	0.393344	0.0297455
NM_001107518	Nipa2	non imprinted in Prader-Willi/Angelman syndrome 2 (Nipa2), mRNA	1.80434	0.128296	0.00022638
NM_052981	Ccnh	cyclin H (Ccnh), mRNA	1.80423	0.172511	0.00022638
NM_022539	Metap2	methionyl aminopeptidase 2 (Metap2), mRNA	1.80419	0.15729	0.00022638
NM_001108423	Riok3	RIO kinase 3 (Riok3), mRNA	1.80292	0.143231	0.00022638
NM_001024867	Vps37a	vacuolar protein sorting 37 homolog A (S. cerevisiae) (Vps37a), mRNA	1.80253	0.163377	0.00022638
NM_030867	Nfkbib	nuclear factor of kappa light polypeptide gene enhancer in B-cells inhibitor, beta (Nfkbib), mRNA	1.80133	0.225916	0.00022638
NM_175761	Hsp90aa1	heat shock protein 90, alpha (cytosolic), class A member 1 (Hsp90aa1), mRNA	1.80066	0.128047	0.00022638
NM_001109300	Cmtm7	CKLF-like MARVEL transmembrane domain containing 7 (Cmtm7), mRNA	1.79726	0.213613	0.0102712
NM_001142371	Pnpt1	polyribonucleotide nucleotidyltransferase 1 (Pnpt1), mRNA	1.79726	0.296145	0.00022638
NM_001013169	Phc2	polyhomeotic homolog 2 (Drosophila) (Phc2), mRNA	1.7966	0.0987478	0.00022638
NM_012966	Hspe1	heat shock protein 1 (chaperonin 10) (Hspe1), mRNA	1.79655	0.220454	0.00022638
NM_001271332	Fhod3	formin homology 2 domain containing 3 (Fhod3), mRNA	1.79593	0.161381	0.00022638
NM_001108608	B4galt5	UDP-Gal:betaGlcNAc beta 1,4-galactosyltransferase, polypeptide 5 (B4galt5), mRNA	1.7942	0.246574	0.00022638
NM_001107137	Tyw1	tRNA-yW synthesizing protein 1 homolog (S. cerevisiae) (Tyw1), mRNA	1.79277	0.153373	0.00022638
NM_001134609	Zfp583	zinc finger protein 583 (Zfp583), mRNA	1.79223	0.262309	0.00257971
NM_001106578	Sema3c	sema domain, immunoglobulin domain (Ig), short basic domain, secreted, (semaphorin) 3C (Sema3c), mRNA	1.79173	0.270194	0.00022638
NM_001012078	Sema4a	sema domain, immunoglobulin domain (Ig), transmembrane domain (TM) and short cytoplasmic domain, (semaphorin) 4A (Sema4a), mRNA	1.79066	0.276599	0.00022638
NM_001008372	Papd4	PAP associated domain containing 4 (Papd4), mRNA	1.79036	0.280852	0.00043076
NM_001013074	Pknox1	PBX/knotted 1 homeobox 1 (Pknox1), mRNA	1.78766	0.318343	0.00146622
NM_001134417	Rbbp8	retinoblastoma binding protein 8 (Rbbp8), mRNA	1.78627	0.290193	0.00022638
NM_012685	Vipr1	no definition	1.7856	0.421065	0.00022638
NM_001108146	Zc3h12c	zinc finger CCCH type containing 12C (Zc3h12c), mRNA	1.78485	0.27315	0.00359248
NM_001007708	RGD1359634	similar to RIKEN cDNA 1700088E04 (RGD1359634), mRNA	1.78455	0.216751	0.00022638
NM_053729	Tdg	thymine-DNA glycosylase (Tdg), mRNA	1.78441	0.139547	0.00022638
NM_001013982	Orai1	ORAI calcium release-activated calcium modulator 1 (Orai1), mRNA	1.78332	0.349738	0.00302282
NM_013005	Pik3r1	phosphoinositide-3-kinase, regulatory subunit 1 (alpha) (Pik3r1), mRNA	1.78326	0.337668	0.00022638
NM_022509	Smn1	survival of motor neuron 1, telomeric (Smn1), mRNA	1.78316	0.21772	0.00022638
NM_022297	Ddah1	dimethylarginine dimethylaminohydrolase 1 (Ddah1), mRNA	1.78299	0.102624	0.00022638
NM_001008280	Lrrc59	leucine rich repeat containing 59 (Lrrc59), mRNA	1.78172	0.100516	0.00022638
NM_001009699	Mad2l1bp	MAD2L1 binding protein (Mad2l1bp), mRNA	1.7816	0.236763	0.00162725
NM_001100698	Zfp131	zinc finger protein 131 (Zfp131), mRNA	1.78118	0.130517	0.00022638
NM_001011956	Lcmt2	leucine carboxyl methyltransferase 2 (Lcmt2), mRNA	1.78009	0.254478	0.00617077
NM_022205	Cxcr4	chemokine (C-X-C motif) receptor 4 (Cxcr4), mRNA	1.77976	0.842989	0.0436455
NM_001024884	RGD1309362	similar to interferon-inducible GTPase (RGD1309362), mRNA	1.77839	0.534316	0.0109985
NM_001039033	Actl6a	actin-like 6A (Actl6a), mRNA	1.7778	0.300855	0.0323256
NM_001007706	Trmt61a	tRNA methyltransferase 61 homolog A (S. cerevisiae) (Trmt61a), mRNA	1.77756	0.207784	0.00022638
NM_001107842	Golga1	golgin A1 (Golga1), mRNA	1.77748	0.157641	0.00022638
NM_001135039	Utp18	UTP18 small subunit (SSU) processome component homolog (yeast) (Utp18), mRNA	1.77607	0.139127	0.00022638
NM_001012046	Spry2	sprouty homolog 2 (Drosophila) (Spry2), mRNA	1.77588	0.157197	0.00022638
NM_001271382	LOC100910996	uncharacterized LOC100910996 (LOC100910996), mRNA	1.77456	0.299278	0.0168155
NM_001025272	Pgam5	phosphoglycerate mutase family member 5 (Pgam5), mRNA	1.77446	0.125779	0.00022638
NM_020074	Srgn	serglycin (Srgn), mRNA	1.77369	0.735994	0.00022638
NM_001106607	Podxl2	podocalyxin-like 2 (Podxl2), mRNA	1.77237	0.196414	0.00022638
NM_001039197	Tor1b	torsin family 1, member B (Tor1b), mRNA	1.77122	0.113334	0.00022638
NM_001025284	Rpusd4	RNA pseudouridylate synthase domain containing 4 (Rpusd4), mRNA	1.7683	0.118178	0.00022638
NM_031579	Ptp4a1	protein tyrosine phosphatase type IVA, member 1 (Ptp4a1), mRNA	1.76764	0.1936	0.00022638
NM_053800	Txn1	thioredoxin 1 (Txn1), mRNA	1.76729	0.130887	0.00022638
NM_031668	Mybbp1a	MYB binding protein (P160) 1a (Mybbp1a), mRNA	1.76673	0.0880004	0.000971113
NM_001134520	Rad54l2	no definition	1.76622	0.235594	0.00022638
NM_001007702	RGD1359108	similar to RIKEN cDNA 3110043O21 (RGD1359108), mRNA	1.76582	0.206339	0.00022638
NM_001106340	Mphosph10	M-phase phosphoprotein 10 (U3 small nucleolar ribonucleoprotein) (Mphosph10), mRNA	1.76503	0.207363	0.00022638
NM_001025036	LOC499339	hypothetical protein LOC499339 (LOC499339), mRNA	1.76489	0.200472	0.00022638
NM_080692	Cacng4	calcium channel, voltage-dependent, gamma subunit 4 (Cacng4), mRNA	1.76446	0.429203	0.00022638
NM_019264	Prkar2a	protein kinase, cAMP dependent regulatory, type II alpha (Prkar2a), mRNA	1.76438	0.172908	0.00022638
NM_053623	Acsl4	acyl-CoA synthetase long-chain family member 4 (Acsl4), mRNA	1.76419	0.180089	0.00022638
NM_001107725	Gstcd	glutathione S-transferase, C-terminal domain containing (Gstcd), mRNA	1.76383	0.193824	0.0161624
NM_203337	St3gal4	ST3 beta-galactoside alpha-2,3-sialyltransferase 4 (St3gal4), mRNA	1.7629	0.247036	0.00022638
NM_001025023	Ndc1	NDC1 transmembrane nucleoporin (Ndc1), mRNA	1.76281	0.163785	0.00257971
NM_001033666	Dstn	destrin (Dstn), mRNA	1.76191	0.247565	0.00022638
NM_013006	Lypla1	lysophospholipase I (Lypla1), mRNA	1.76101	0.189993	0.00022638
NM_001100988	Spidr	scaffolding protein involved in DNA repair (Spidr), mRNA	1.76056	0.6101	0.0306393
NM_001100658	Hspa9	heat shock protein 9 (Hspa9), mRNA	1.75991	0.0479833	0.00022638
NM_001012083	Snx7	sorting nexin 7 (Snx7), mRNA	1.75866	0.134582	0.00022638
NM_001107718; NM_001134856	Cdc14a	cell division cycle 14A (Cdc14a), transcript variant 2, mRNA; cell division cycle 14A (Cdc14a), transcript variant 1, mRNA	1.75847	0.18609	0.00287509
NM_001024745	Slc39a6	solute carrier family 39 (zinc transporter), member 6 (Slc39a6), mRNA	1.75807	0.211799	0.00022638
NM_001012106	Mad2l2	MAD2 mitotic arrest deficient-like 2 (yeast) (Mad2l2), mRNA	1.75807	0.141112	0.00373249
NM_001014205	Tmem123	transmembrane protein 123 (Tmem123), mRNA	1.75682	0.265937	0.00022638
NM_001108695	Thap3	THAP domain containing, apoptosis associated protein 3 (Thap3), mRNA	1.75618	0.100302	0.00043076
NM_012991	Npap60	nuclear pore associated protein (Npap60), mRNA	1.75509	0.207925	0.00022638
NM_013166	Cntf	ciliary neurotrophic factor (Cntf), mRNA	1.75429	0.623424	0.0336753
NM_001008882	Uhrf1	ubiquitin-like with PHD and ring finger domains 1 (Uhrf1), mRNA	1.75339	0.211601	0.0085682
NM_001166300; NM_213567	Znrd1	zinc ribbon domain containing 1 (Znrd1), transcript variant 1, mRNA; zinc ribbon domain containing 1 (Znrd1), transcript variant 2, mRNA	1.75164	0.262277	0.00210998
NM_022602	Pim3	Pim-3 proto-oncogene, serine/threonine kinase (Pim3), mRNA	1.7513	0.17933	0.00022638
NM_012749	Ncl	nucleolin (Ncl), mRNA	1.75112	0.156423	0.00022638
NM_017064	Stat5a	signal transducer and activator of transcription 5A (Stat5a), mRNA	1.75036	0.487965	0.0128699
NM_001033891	Mob1a	MOB kinase activator 1A (Mob1a), mRNA	1.74955	0.227335	0.00022638
NM_052800	Tk1	thymidine kinase 1, soluble (Tk1), mRNA	1.74881	0.334055	0.0139035
NM_001107356	Yae1d1	Yae1 domain containing 1 (Yae1d1), mRNA	1.74683	0.140023	0.00257971
NM_001130061	Trmt44	tRNA methyltransferase 44 homolog (S. cerevisiae) (Trmt44), mRNA	1.74523	0.256109	0.00576981
NM_001106384	Zfp280b	zinc finger protein 280B (Zfp280b), mRNA	1.74503	0.289923	0.00061643
NM_001107682	Nmd3	NMD3 ribosome export adaptor (Nmd3), mRNA	1.74449	0.270598	0.00061643
NM_012555	Ets1	v-ets avian erythroblastosis virus E26 oncogene homolog 1 (Ets1), mRNA	1.74411	0.3374	0.00022638
NM_001127570	Trip6	thyroid hormone receptor interactor 6 (Trip6), mRNA	1.74378	0.179498	0.0048338
NM_012797	Id1	inhibitor of DNA binding 1 (Id1), mRNA	1.74276	0.424254	0.00022638
NM_022229	Hspd1	heat shock protein 1 (chaperonin) (Hspd1), mRNA	1.74137	0.0999025	0.00022638
NM_001107626	Ado	2-aminoethanethiol (cysteamine) dioxygenase (Ado), mRNA	1.74123	0.0877203	0.00043076
NM_001108773	Rwdd2a	RWD domain containing 2A (Rwdd2a), mRNA	1.7411	0.186174	0.00061643
NM_001106319	Cars	cysteinyl-tRNA synthetase (Cars), mRNA	1.74098	0.0840371	0.00022638
NM_001007640	Ints12	integrator complex subunit 12 (Ints12), mRNA	1.74083	0.311656	0.00576981
NM_012948	Emd	emerin (Emd), mRNA	1.7392	0.361139	0.00043076
NM_001190372	Ankrd29	ankyrin repeat domain 29 (Ankrd29), mRNA	1.73917	0.297155	0.00022638
NM_001105926	Dhx37	DEAH (Asp-Glu-Ala-His) box polypeptide 37 (Dhx37), mRNA	1.73888	0.185151	0.00022638
NM_001107595	Entpd7	ectonucleoside triphosphate diphosphohydrolase 7 (Entpd7), mRNA	1.73844	0.259308	0.00669036
NM_001039325	Zdhhc22	zinc finger, DHHC-type containing 22 (Zdhhc22), mRNA	1.7378	0.275171	0.00022638
NM_001107935	Dcaf10	DDB1 and CUL4 associated factor 10 (Dcaf10), mRNA	1.73777	0.187848	0.00061643
NM_001007689	Ciapin1	cytokine induced apoptosis inhibitor 1 (Ciapin1), mRNA	1.73768	0.102973	0.00022638
NM_001270954	Rasd1	RAS, dexamethasone-induced 1 (Rasd1), mRNA	1.73666	0.541956	0.00022638
NM_001108953	Zbtb6	zinc finger and BTB domain containing 6 (Zbtb6), mRNA	1.73655	0.215454	0.00061643
NM_001106849	Spsb4	splA/ryanodine receptor domain and SOCS box containing 4 (Spsb4), mRNA	1.73646	0.356803	0.0227492
NM_001127303	Itpripl2	inositol 1,4,5-trisphosphate receptor interacting protein-like 2 (Itpripl2), mRNA	1.73645	0.675629	0.0467605
NM_001170558; NM_001170559; NM_001170560; NM_053663	Vcan	versican (Vcan), transcript variant 1, mRNA; versican (Vcan), transcript variant 4, mRNA; versican (Vcan), transcript variant 3, mRNA; no definition	1.73623	0.209067	0.00022638
NM_012820	Acsl1	acyl-CoA synthetase long-chain family member 1 (Acsl1), mRNA	1.73557	0.113348	0.00022638
NM_001105728	Nthl1	nth (endonuclease III)-like 1 (E.coli) (Nthl1), mRNA	1.73431	0.142232	0.026134
NM_001107352	Hist1h2bh	histone cluster 1, H2bh (Hist1h2bh), mRNA	1.73375	0.261778	0.00079891
NM_017333	Ednrb	endothelin receptor type B (Ednrb), mRNA	1.73353	0.258817	0.00022638
NM_001105906; NM_001198555	Uspl1	ubiquitin specific peptidase like 1 (Uspl1), transcript variant 2, mRNA; ubiquitin specific peptidase like 1 (Uspl1), transcript variant 1, mRNA	1.73193	0.0378019	0.00022638
NM_001108462	Mthfd1l	methylenetetrahydrofolate dehydrogenase (NADP+ dependent) 1-like (Mthfd1l), mRNA	1.73178	0.0940836	0.00022638
NM_133559	Pcsk4	proprotein convertase subtilisin/kexin type 4 (Pcsk4), mRNA	1.73111	0.21273	0.00387532
NM_001107613	Anks1a	ankyrin repeat and sterile alpha motif domain containing 1A (Anks1a), mRNA	1.73062	0.194647	0.00022638
NM_001013998	Pde12	phosphodiesterase 12 (Pde12), mRNA	1.73043	0.267092	0.00906172
NM_001126283	Ankrd49	ankyrin repeat domain 49 (Ankrd49), mRNA	1.72797	0.134714	0.00022638
NM_001010946	Ficd	FIC domain containing (Ficd), mRNA	1.72646	0.222269	0.00043076
NM_001108778	Rrp9	ribosomal RNA processing 9, small subunit (SSU) processome component, homolog (yeast) (Rrp9), mRNA	1.72614	0.174287	0.00022638
NM_001127483	Dis3	DIS3 exosome endoribonuclease and 3'-5' exoribonuclease (Dis3), mRNA	1.72435	0.267532	0.00316273
NM_001044291	U2af1	U2 small nuclear RNA auxiliary factor 1 (U2af1), mRNA	1.72418	0.0997537	0.00022638
NM_001001508	Lppr4	lipid phosphate phosphatase-related protein type 4 (Lppr4), mRNA	1.72398	0.174479	0.00022638
NM_001013161	Cstf1	cleavage stimulation factor, 3' pre-RNA, subunit 1, 50kDa (Cstf1), mRNA	1.72398	0.19803	0.00022638
NM_138873	Nbn	nibrin (Nbn), mRNA	1.72315	0.242881	0.00022638
NM_139084	Magi3	membrane associated guanylate kinase, WW and PDZ domain containing 3 (Magi3), mRNA	1.72233	0.205205	0.00022638
NM_001130680	Phf21b	PHD finger protein 21B (Phf21b), mRNA	1.72153	0.75013	0.0139035
NM_017048	Slc4a2	solute carrier family 4 (anion exchanger), member 2 (Slc4a2), mRNA	1.72092	0.232525	0.00022638
NM_001191865	Ripk2	receptor-interacting serine-threonine kinase 2 (Ripk2), mRNA	1.72058	0.2137	0.00043076
NM_021662	Pold1	polymerase (DNA directed), delta 1, catalytic subunit (Pold1), mRNA	1.72047	0.411592	0.00719937
NM_053920	Trip10	no definition	1.72022	0.273764	0.00257971
NM_001105770	Zfp598	zinc finger protein 598 (Zfp598), mRNA	1.72003	0.185301	0.00022638
NM_001191105	Magohb	mago-nashi homolog B (Drosophila) (Magohb), mRNA	1.71962	0.214852	0.0356872
NM_001109407	Dqx1	DEAQ box RNA-dependent ATPase 1 (Dqx1), mRNA	1.71941	0.620751	0.044575
NM_031144	Actb	actin, beta (Actb), mRNA	1.71796	0.174974	0.00022638
NM_001037792	Smim14	small integral membrane protein 14 (Smim14), mRNA	1.71669	0.226237	0.00022638
NM_001108149	Peak1	pseudopodium-enriched atypical kinase 1 (Peak1), mRNA	1.71651	0.212805	0.00022638
NM_022934	Dnaja1	DnaJ (Hsp40) homolog, subfamily A, member 1 (Dnaja1), mRNA	1.71585	0.190935	0.00022638
NM_001108992	Pphln1	periphilin 1 (Pphln1), mRNA	1.71553	0.14776	0.00022638
NM_001107943	Acer2	alkaline ceramidase 2 (Acer2), mRNA	1.71549	0.290632	0.00022638
NM_001100470	Nup153	nucleoporin 153 (Nup153), mRNA	1.71424	0.19194	0.00022638
NM_001008515	C1qa	complement component 1, q subcomponent, A chain (C1qa), mRNA	1.71329	0.304156	0.00022638
NM_024486	Acvr1	activin A receptor, type I (Acvr1), mRNA	1.71269	0.297525	0.00022638
NM_172045	Ppp1r14b	protein phosphatase 1, regulatory (inhibitor) subunit 14B (Ppp1r14b), mRNA	1.7126	0.236189	0.00022638
NM_199110	Mfng	MFNG O-fucosylpeptide 3-beta-N-acetylglucosaminyltransferase (Mfng), mRNA	1.71175	0.441986	0.0231765
NM_001100692	Tnpo1	transportin 1 (Tnpo1), mRNA	1.71054	0.0653117	0.00022638
NM_001109501	Arhgap10	Rho GTPase activating protein 10 (Arhgap10), mRNA	1.71052	0.530862	0.00022638
NM_017276	Gdi2	GDP dissociation inhibitor 2 (Gdi2), mRNA	1.70691	0.188477	0.00022638
NM_001013200	Anp32e	acidic (leucine-rich) nuclear phosphoprotein 32 family, member E (Anp32e), mRNA	1.70653	0.0480935	0.00022638
NM_001107442	Taf5l	TAF5-like RNA polymerase II, p300/CBP-associated factor (PCAF)-associated factor (Taf5l), mRNA	1.70559	0.104712	0.00061643
NM_001108056	Papola	poly (A) polymerase alpha (Papola), mRNA	1.70557	0.155775	0.00022638
NM_031346	Ptbp3	polypyrimidine tract binding protein 3 (Ptbp3), mRNA	1.70551	0.146393	0.00302282
NM_172017	Yif1a	Yip1 interacting factor homolog A (S. cerevisiae) (Yif1a), mRNA	1.70535	0.421954	0.00257971
NM_001013976	Ogfod3	2-oxoglutarate and iron-dependent oxygenase domain containing 3 (Ogfod3), mRNA	1.7039	0.230486	0.0112229
NM_001012463; NM_001037310; NM_184048	Ak6	adenylate kinase 6 (Ak6), mRNA; TAF9 RNA polymerase II, TATA box binding protein (TBP)-associated factor (Taf9), transcript variant 3, mRNA; TAF9 RNA polymerase II, TATA box binding protein (TBP)-associated factor (Taf9), transcript variant 2, mRNA	1.70359	0.106131	0.00022638
NM_031062	Mvd	mevalonate (diphospho) decarboxylase (Mvd), mRNA	1.70188	0.168142	0.00022638
NM_001039699	Lrfn2	leucine rich repeat and fibronectin type III domain containing 2 (Lrfn2), mRNA	1.70182	0.356556	0.00022638
NM_001107456	Map3k4	mitogen activated protein kinase kinase kinase 4 (Map3k4), mRNA	1.70182	0.144894	0.00022638
NM_012670	Tcp1	t-complex 1 (Tcp1), mRNA	1.70155	0.0980909	0.00022638
NM_001039455	Specc1l	sperm antigen with calponin homology and coiled-coil domains 1-like (Specc1l), mRNA	1.7008	0.288844	0.00022638
NM_001077670	Eif3j	eukaryotic translation initiation factor 3, subunit J (Eif3j), mRNA	1.7005	0.1344	0.00022638
NM_001109515	Slc25a28	solute carrier family 25 (mitochondrial iron transporter), member 28 (Slc25a28), mRNA	1.70005	0.103559	0.00022638
NM_001191548	Ddx54	DEAD (Asp-Glu-Ala-Asp) box polypeptide 54 (Ddx54), mRNA	1.69979	0.276249	0.00022638
NM_001107921	Casp8ap2	caspase 8 associated protein 2 (Casp8ap2), mRNA	1.69967	0.33823	0.00043076
NM_152935	Tomm20	translocase of outer mitochondrial membrane 20 homolog (yeast) (Tomm20), mRNA	1.699	0.057917	0.00022638
NM_019354	Ucp2	uncoupling protein 2 (mitochondrial, proton carrier) (Ucp2), mRNA	1.69872	0.262192	0.00061643
NM_001106131	Ctdp1	CTD (carboxy-terminal domain, RNA polymerase II, polypeptide A) phosphatase, subunit 1 (Ctdp1), mRNA	1.69613	0.190156	0.00022638
NM_001130582	Xpnpep3	X-prolyl aminopeptidase (aminopeptidase P) 3, putative (Xpnpep3), mRNA	1.69602	0.21427	0.0051008
NM_001044275	Elovl1	ELOVL fatty acid elongase 1 (Elovl1), mRNA	1.69556	0.224841	0.00022638
NM_001191714	Vav3	vav 3 guanine nucleotide exchange factor (Vav3), mRNA	1.69451	0.333573	0.0101504
NM_022542	Rhob	ras homolog family member B (Rhob), mRNA	1.69419	0.246657	0.00022638
NM_177481	Slco3a1	solute carrier organic anion transporter family, member 3a1 (Slco3a1), mRNA	1.69396	0.141595	0.00022638
NM_001108008	Eml4	echinoderm microtubule associated protein like 4 (Eml4), mRNA	1.69204	0.273229	0.00022638
NM_182814	Cct4	chaperonin containing Tcp1, subunit 4 (delta) (Cct4), mRNA	1.69186	0.145152	0.00022638
NM_173116	Sgpl1	sphingosine-1-phosphate lyase 1 (Sgpl1), mRNA	1.69109	0.187701	0.00022638
NM_001107284	Slitrk5	SLIT and NTRK-like family, member 5 (Slitrk5), mRNA	1.69099	0.268997	0.00022638
NM_001014113	Utp14a	no definition	1.69004	0.156962	0.00061643
NM_022248	Dusp12	dual specificity phosphatase 12 (Dusp12), mRNA	1.68978	0.307224	0.00719937
NM_001015033	Col16a1	collagen, type XVI, alpha 1 (Col16a1), mRNA	1.68922	0.446669	0.00022638
NM_001195564	Uaca	uveal autoantigen with coiled-coil domains and ankyrin repeats (Uaca), mRNA	1.68888	0.302276	0.00022638
NM_001134549	Zzz3	zinc finger, ZZ-type containing 3 (Zzz3), mRNA	1.68752	0.105266	0.00022638
NM_001013066	Sipa1l3	signal-induced proliferation-associated 1 like 3 (Sipa1l3), mRNA	1.6866	0.284215	0.00022638
NM_001039608	Mcmbp	similar to cDNA sequence BC025641 (RGD1306730), mRNA	1.68564	0.132261	0.00022638
NM_001105780	Sec24a	SEC24 family member A (Sec24a), mRNA	1.68536	0.275849	0.00022638
NM_001106763	Asnsd1	asparagine synthetase domain containing 1 (Asnsd1), mRNA	1.68484	0.100372	0.00022638
NM_172029	Eif2b1	eukaryotic translation initiation factor 2B, subunit 1 alpha (Eif2b1), mRNA	1.68464	0.114589	0.00061643
NM_001177321; NM_017200	Tfpi	tissue factor pathway inhibitor (lipoprotein-associated coagulation inhibitor) (Tfpi), transcript variant 2, mRNA; tissue factor pathway inhibitor (lipoprotein-associated coagulation inhibitor) (Tfpi), transcript variant 1, mRNA	1.68302	0.0838967	0.00022638
NM_001108618	Krit1	KRIT1, ankyrin repeat containing (Krit1), mRNA	1.68235	0.215398	0.00022638
NM_031693	Syt4	synaptotagmin IV (Syt4), mRNA	1.68217	0.166969	0.00022638
NM_053661	Gng12	guanine nucleotide binding protein (G protein), gamma 12 (Gng12), mRNA	1.682	0.268178	0.0013047
NM_001009600	Arhgdib	Rho, GDP dissociation inhibitor (GDI) beta (Arhgdib), mRNA	1.682	0.347022	0.00210998
NM_001105769	Tbc1d24	TBC1 domain family, member 24 (Tbc1d24), mRNA	1.68191	0.218673	0.00022638
NM_001024250	Bop1	block of proliferation 1 (Bop1), mRNA	1.68021	0.119908	0.00022638
NM_001025400; NM_001035234	Smndc1	survival motor neuron domain containing 1 (Smndc1), transcript variant 2, mRNA; survival motor neuron domain containing 1 (Smndc1), transcript variant 1, mRNA	1.68009	0.166164	0.00079891
NM_053765	Gne	glucosamine (UDP-N-acetyl)-2-epimerase/N-acetylmannosamine kinase (Gne), mRNA	1.67986	0.300085	0.00022638
NM_001276712	Sfrp1	secreted frizzled-related protein 1 (Sfrp1), mRNA	1.67896	0.64288	0.0270787
NM_001004078	Cct5	chaperonin containing Tcp1, subunit 5 (epsilon) (Cct5), mRNA	1.67867	0.146509	0.00022638
NM_013156	Ctsl	cathepsin L (Ctsl), mRNA	1.6782	0.232566	0.00022638
NM_001130583	Parvg	parvin, gamma (Parvg), mRNA	1.67817	0.378641	0.0199737
NM_019335	Eif2ak2	eukaryotic translation initiation factor 2-alpha kinase 2 (Eif2ak2), mRNA	1.67754	0.304429	0.00022638
NM_001191631	Ppapdc1a	phosphatidic acid phosphatase type 2 domain containing 1A (Ppapdc1a), mRNA	1.67738	0.396821	0.00210998
NM_001004283	Eif3d	eukaryotic translation initiation factor 3, subunit D (Eif3d), mRNA	1.67648	0.0635135	0.00022638
NM_001039606	Gmds	GDP-mannose 4, 6-dehydratase (Gmds), mRNA	1.67641	0.200386	0.00178864
NM_001134464	Llph	LLP homolog, long-term synaptic facilitation (Aplysia) (Llph), mRNA	1.67611	0.1299	0.000971113
NM_001080907	Zfp639	zinc finger protein 639 (Zfp639), mRNA	1.67557	0.206868	0.00178864
NM_001108086	Eea1	early endosome antigen 1 (Eea1), mRNA	1.67538	0.324111	0.00022638
NM_001014044	Tifa	TRAF-interacting protein with forkhead-associated domain (Tifa), mRNA	1.6742	0.119466	0.00359248
NM_001191882	Nphp3	nephronophthisis 3 (adolescent) (Nphp3), mRNA	1.67355	0.219559	0.0178944
NM_001108143	Rbm7	no definition	1.67355	0.112419	0.00061643
NM_199403	Suco	SUN domain containing ossification factor (Suco), mRNA	1.67351	0.296891	0.00043076
NM_001011915	Fermt2	fermitin family member 2 (Fermt2), mRNA	1.67319	0.112137	0.00022638
NM_133296	Slc6a20	solute carrier family 6 (proline IMINO transporter), member 20 (Slc6a20), mRNA	1.67263	0.438371	0.00643478
NM_001025693	Cdca7	cell division cycle associated 7 (Cdca7), mRNA	1.67107	0.338354	0.0430948
NM_199267	Rela	v-rel avian reticuloendotheliosis viral oncogene homolog A (Rela), mRNA	1.67063	0.0875574	0.00022638
NM_001130553	Gsdmd	gasdermin D (Gsdmd), mRNA	1.67055	0.289395	0.035202
NM_001013881	Gatad2a	GATA zinc finger domain containing 2A (Gatad2a), mRNA	1.67002	0.201813	0.00022638
NM_012758	Syk	spleen tyrosine kinase (Syk), mRNA	1.66984	0.210059	0.00359248
NM_001014155	Taf1c	TATA box binding protein (Tbp)-associated factor, RNA polymerase I, C (Taf1c), mRNA	1.66937	0.220417	0.00302282
NM_001033967; NM_030986	Ak2	adenylate kinase 2 (Ak2), transcript variant 2, mRNA; no definition	1.66876	0.156595	0.00359248
NM_138543	Pde9a	phosphodiesterase 9A (Pde9a), mRNA	1.66774	0.230768	0.00061643
NM_001014122	Mif4gd	MIF4G domain containing (Mif4gd), mRNA	1.66739	0.281442	0.0085682
NM_001271283	Casc4	cancer susceptibility candidate 4 (Casc4), mRNA	1.66706	0.186481	0.00022638
NM_053604	Mgat2	mannosyl (alpha-1,6-)-glycoprotein beta-1,2-N-acetylglucosaminyltransferase (Mgat2), mRNA	1.66662	0.125626	0.00022638
NM_001135743	Wbscr22	Williams Beuren syndrome chromosome region 22 (Wbscr22), mRNA	1.66659	0.249589	0.00043076
NM_001100657	Megf10	multiple EGF-like domains 10 (Megf10), mRNA	1.66593	0.282138	0.00043076
NM_001025720	Dhtkd1	no definition	1.66566	0.389086	0.00022638
NM_001107805	Nfatc2	nuclear factor of activated T-cells, cytoplasmic, calcineurin-dependent 2 (Nfatc2), mRNA	1.66525	0.353122	0.0302389
NM_001006996	Ddx18	DEAD (Asp-Glu-Ala-Asp) box polypeptide 18 (Ddx18), mRNA	1.66525	0.0641346	0.00079891
NM_001108415	Elmo1	engulfment and cell motility 1 (Elmo1), mRNA	1.66515	0.239732	0.00022638
NM_001134957	Zfat	zinc finger and AT hook domain containing (Zfat), mRNA	1.66494	0.269343	0.00443649
NM_001111098; NM_030857	Lyn	LYN proto-oncogene, Src family tyrosine kinase (Lyn), transcript variant 2, mRNA; LYN proto-oncogene, Src family tyrosine kinase (Lyn), transcript variant 1, mRNA	1.6635	0.232856	0.00061643
NM_001271149	Socs6	no definition	1.66342	0.160812	0.00226624
NM_198731	Chdh	choline dehydrogenase (Chdh), mRNA	1.66338	0.424967	0.0296414
NM_001108183	Manf	no definition	1.66248	0.155157	0.00061643
NM_001008299	Rnmt	no definition	1.6616	0.227375	0.00022638
NM_017116	Capn2	calpain 2, (m/II) large subunit (Capn2), mRNA	1.66149	0.146	0.00022638
NM_001111055; NM_001111056; NM_001111057; NM_012894	Adarb1	no definition; adenosine deaminase, RNA-specific, B1 (Adarb1), transcript variant 3, mRNA; no definition; adenosine deaminase, RNA-specific, B1 (Adarb1), transcript variant 1, mRNA	1.6609	0.153226	0.00022638
NM_001014185	Srsf6	serine/arginine-rich splicing factor 6 (Srsf6), mRNA	1.66089	0.203347	0.00022638
NM_001106685	Csf3r	colony stimulating factor 3 receptor (granulocyte) (Csf3r), mRNA	1.66068	0.259954	0.0298368
NM_001108416	Svil	supervillin (Svil), mRNA	1.66031	0.136784	0.00043076
NM_001037644	Ccdc130	coiled-coil domain containing 130 (Ccdc130), mRNA	1.66031	0.335868	0.00162725
NM_001031640	Eif3b	eukaryotic translation initiation factor 3, subunit B (Eif3b), mRNA	1.65941	0.0946539	0.00022638
NM_031042	Gtf2f2	general transcription factor IIF, polypeptide 2 (Gtf2f2), mRNA	1.65889	0.166903	0.043737
NM_206847	Pfkp	phosphofructokinase, platelet (Pfkp), mRNA	1.65789	0.0860265	0.00022638
NM_053867	Tpt1	tumor protein, translationally-controlled 1 (Tpt1), mRNA	1.6578	0.160667	0.00022638
NM_178101	Plod3	procollagen-lysine, 2-oxoglutarate 5-dioxygenase 3 (Plod3), mRNA	1.65719	0.236432	0.00669036
NM_017316	Slc23a2	solute carrier family 23 (ascorbic acid transporter), member 2 (Slc23a2), mRNA	1.65608	0.201063	0.00022638
NM_001106689	Zfp593	zinc finger protein 593 (Zfp593), mRNA	1.65581	0.125445	0.00162725
NM_198789	Bzw1	basic leucine zipper and W2 domains 1 (Bzw1), mRNA	1.65578	0.084555	0.00022638
NM_001033867; NM_138916	Cdk12	cyclin-dependent kinase 12 (Cdk12), transcript variant 1, mRNA; no definition	1.65576	0.240572	0.00022638
NM_001137647	Sh3bgrl2	SH3 domain binding glutamate-rich protein like 2 (Sh3bgrl2), mRNA	1.65517	0.214636	0.0276836
NM_021597	Ago2	argonaute RISC catalytic component 2 (Ago2), mRNA	1.65485	0.273698	0.00022638
NM_001271138	Rbm8a	RNA binding motif protein 8A (Rbm8a), mRNA	1.6545	0.0661351	0.00022638
NM_001106199	Sprtn	SprT-like N-terminal domain (Sprtn), mRNA	1.65407	0.215783	0.00590533
NM_001024999	Snx20	sorting nexin 20 (Snx20), mRNA	1.65375	0.350947	0.0485173
NM_001105950	Slc35f5	solute carrier family 35, member F5 (Slc35f5), mRNA	1.65375	0.181987	0.00061643
NM_001108887	Sft2d3	SFT2 domain containing 3 (Sft2d3), mRNA	1.65333	0.111495	0.0171366
NM_012771	Lyz2	lysozyme 2 (Lyz2), mRNA	1.65307	0.548734	0.00043076
NM_053439	Ran	RAN, member RAS oncogene family (Ran), mRNA	1.65008	0.0863143	0.00022638
NM_001015021	Dnajb11	DnaJ (Hsp40) homolog, subfamily B, member 11 (Dnajb11), mRNA	1.64999	0.107217	0.00022638
NM_001100579	Uba2	ubiquitin-like modifier activating enzyme 2 (Uba2), mRNA	1.64986	0.268462	0.00302282
NM_031347	Ppargc1a	peroxisome proliferator-activated receptor gamma, coactivator 1 alpha (Ppargc1a), mRNA	1.64962	0.264895	0.00061643
NM_052801	Vhl	von Hippel-Lindau tumor suppressor, E3 ubiquitin protein ligase (Vhl), mRNA	1.64935	0.297164	0.00022638
NM_013106	Gnai3	guanine nucleotide binding protein (G protein), alpha inhibiting activity polypeptide 3 (Gnai3), mRNA	1.64917	0.191386	0.00022638
NM_001013058	Rbm17	RNA binding motif protein 17 (Rbm17), mRNA	1.6487	0.117851	0.00022638
NM_017298	Cacna1d	calcium channel, voltage-dependent, L type, alpha 1D subunit (Cacna1d), mRNA	1.64754	0.261484	0.00022638
NM_001025283	Fam118b	family with sequence similarity 118, member B (Fam118b), mRNA	1.64703	0.154323	0.00272441
NM_001134873	Ctps1	CTP synthase 1 (Ctps1), mRNA	1.64652	0.0927707	0.00022638
NM_001039338	Zdhhc5	zinc finger, DHHC-type containing 5 (Zdhhc5), mRNA	1.64629	0.257102	0.00022638
NM_001109283	RGD1562114	RGD1562114 (RGD1562114), mRNA	1.64574	0.412475	0.0317483
NM_001008381	Ube2f	ubiquitin-conjugating enzyme E2F (putative) (Ube2f), mRNA	1.64495	0.19836	0.00061643
NM_053798	Sacm1l	SAC1 suppressor of actin mutations 1-like (yeast) (Sacm1l), mRNA	1.64487	0.139658	0.00022638
NM_001009255	Srsf9	serine/arginine-rich splicing factor 9 (Srsf9), mRNA	1.64394	0.153424	0.000971113
NM_001108647	Iffo1	intermediate filament family orphan 1 (Iffo1), mRNA	1.64301	0.228391	0.00022638
NM_053742	Pitpnb	phosphatidylinositol transfer protein, beta (Pitpnb), mRNA	1.6426	0.142786	0.00022638
NM_001012190	Ubap1	ubiquitin-associated protein 1 (Ubap1), mRNA	1.64173	0.182219	0.00022638
NM_001009687	Riok2	RIO kinase 2 (Riok2), mRNA	1.64123	0.11661	0.00242442
NM_001112737	Limd1	LIM domains containing 1 (Limd1), mRNA	1.64094	0.125579	0.00590533
NM_001277600; NM_001277601; NM_001277602	Hnrnpc	no definition; heterogeneous nuclear ribonucleoprotein C (C1/C2) (Hnrnpc), transcript variant 2, mRNA; heterogeneous nuclear ribonucleoprotein C (C1/C2) (Hnrnpc), transcript variant 3, mRNA	1.63953	0.0775947	0.0013047
NM_001107705	Wdr3	WD repeat domain 3 (Wdr3), mRNA	1.63925	0.0987404	0.00043076
NM_001033895	Crtc2	CREB regulated transcription coactivator 2 (Crtc2), mRNA	1.63866	0.208244	0.00022638
NM_001077672	Cstf3	cleavage stimulation factor, 3' pre-RNA, subunit 3, 77kDa (Cstf3), mRNA	1.63866	0.219138	0.00373249
NM_001108995	Zfp26	zinc finger protein 26 (Zfp26), mRNA	1.63642	0.208547	0.00043076
NM_001135922	Ttll12	tubulin tyrosine ligase-like family, member 12 (Ttll12), mRNA	1.63638	0.305184	0.00079891
NM_017063	Kpnb1	karyopherin (importin) beta 1 (Kpnb1), mRNA	1.6363	0.0769046	0.00022638
NM_031107	Rps6ka1	ribosomal protein S6 kinase, polypeptide A1 (Rps6ka1), mRNA	1.63588	0.311592	0.00146622
NM_001127545	Rnf139	ring finger protein 139 (Rnf139), mRNA	1.63524	0.148334	0.00022638
NM_053725	Itga6	integrin, alpha 6 (Itga6), mRNA	1.63522	0.165772	0.00022638
NM_021752	Birc2	baculoviral IAP repeat-containing 2 (Birc2), mRNA	1.63308	0.22789	0.00022638
NM_001100518	Hs2st1	heparan sulfate 2-O-sulfotransferase 1 (Hs2st1), mRNA	1.63295	0.049927	0.00022638
NM_001107295	Oxnad1	oxidoreductase NAD-binding domain containing 1 (Oxnad1), mRNA	1.63291	0.0471151	0.0420198
NM_199114	Fgfrl1	fibroblast growth factor receptor-like 1 (Fgfrl1), mRNA	1.63288	0.411932	0.0013047
NM_001107073	Sirt7	sirtuin 7 (Sirt7), mRNA	1.63269	0.0851693	0.0013047
NM_001173554	Mios	missing oocyte, meiosis regulator, homolog (Drosophila) (Mios), mRNA	1.63236	0.167157	0.00061643
NM_001105771	Mrps34	mitochondrial ribosomal protein S34 (Mrps34), mRNA	1.63189	0.198023	0.00022638
NM_001191785	Nop2	NOP2 nucleolar protein (Nop2), mRNA	1.63171	0.0991117	0.00022638
NM_001004245	Esam	endothelial cell adhesion molecule (Esam), mRNA	1.63028	0.188071	0.00061643
NM_001108994	Fam76b	family with sequence similarity 76, member B (Fam76b), mRNA	1.62997	0.264005	0.0013047
NM_001108481	Rras	related RAS viral (r-ras) oncogene homolog (Rras), mRNA	1.62989	0.232299	0.00344969
NM_001033963	Prkx	protein kinase, X-linked (Prkx), mRNA	1.62965	0.180196	0.00443649
NM_001109608	Asun	asunder, spermatogenesis regulator (Asun), mRNA	1.62959	0.162232	0.000971113
NM_001191753	Rassf8	Ras association (RalGDS/AF-6) domain family (N-terminal) member 8 (Rassf8), mRNA	1.62924	0.266875	0.010389
NM_207587	Adipor1	adiponectin receptor 1 (Adipor1), mRNA	1.62867	0.130667	0.00022638
NM_019137	Egr4	early growth response 4 (Egr4), mRNA	1.62847	0.648687	0.00022638
NM_001100900	Ss18	synovial sarcoma translocation, Chromosome 18 (Ss18), mRNA	1.62747	0.155934	0.00022638
NM_001008526	Bag5	BCL2-associated athanogene 5 (Bag5), mRNA	1.62724	0.168718	0.00022638
NM_001012747	Nol12	nucleolar protein 12 (Nol12), mRNA	1.62701	0.223973	0.0115673
NM_001270986	Gpr176	G protein-coupled receptor 176 (Gpr176), mRNA	1.62692	0.161402	0.0013047
NM_031591	Pecam1	platelet/endothelial cell adhesion molecule 1 (Pecam1), mRNA	1.62684	0.255369	0.00022638
NM_001100982	Siva1	SIVA1, apoptosis-inducing factor (Siva1), mRNA	1.62612	0.323941	0.0372036
NM_001108743	Elk3	ELK3, member of ETS oncogene family (Elk3), mRNA	1.62611	0.229222	0.000971113
NM_001108609	Pard6b	par-6 family cell polarity regulator beta (Pard6b), mRNA	1.62588	0.338355	0.00643478
NM_001127503	LOC100151767	hypothetical LOC100151767 (LOC100151767), mRNA	1.62543	0.180558	0.00061643
NM_001044232	Trmt10a	tRNA methyltransferase 10 homolog A (S. cerevisiae) (Trmt10a), mRNA	1.6251	0.292236	0.00869519
NM_130419	Dcbld2	discoidin, CUB and LCCL domain containing 2 (Dcbld2), mRNA	1.62493	0.2706	0.00113878
NM_133601	Cblb	Cbl proto-oncogene B, E3 ubiquitin protein ligase (Cblb), mRNA	1.6241	0.297865	0.00162725
NM_001170343	Sec61a2	Sec61 alpha 2 subunit (S. cerevisiae) (Sec61a2), mRNA	1.62396	0.149624	0.00022638
NM_017248	Hnrnpa1	no definition	1.62368	0.0550033	0.00022638
NM_001100771	Esf1	ESF1, nucleolar pre-rRNA processing protein, homolog (S. cerevisiae) (Esf1), mRNA	1.62329	0.227392	0.00061643
NM_001012087	March7	membrane-associated ring finger (C3HC4) 7, E3 ubiquitin protein ligase (March7), mRNA	1.62324	0.201684	0.00022638
NM_001011910	Lap3	leucine aminopeptidase 3 (Lap3), mRNA	1.62312	0.454977	0.00022638
NM_001017375	Mphosph8	M-phase phosphoprotein 8 (Mphosph8), mRNA	1.62311	0.202559	0.00022638
NM_001271454	Igsf21	immunoglobin superfamily, member 21 (Igsf21), mRNA	1.62294	0.183534	0.00022638
NM_001107498	Samd4b	sterile alpha motif domain containing 4B (Samd4b), mRNA	1.62268	0.190175	0.00022638
NM_031125	Stx4	syntaxin 4 (Stx4), mRNA	1.62253	0.145604	0.00022638
NM_022686	Hist1h4b	histone cluster 1, H4b (Hist1h4b), mRNA	1.62243	0.134606	0.0306393
NM_001134864	Afg3l2	AFG3-like AAA ATPase 2 (Afg3l2), mRNA	1.62221	0.0773569	0.00022638
NM_031797	Cd82	Cd82 molecule (Cd82), mRNA	1.62203	0.348734	0.00043076
NM_001008337	Trmt10c	tRNA methyltransferase 10 homolog C (S. cerevisiae) (Trmt10c), mRNA	1.62002	0.216163	0.00162725
NM_001109061	Cdk8	no definition	1.61951	0.272143	0.00022638
NM_001109317	Tmem47	transmembrane protein 47 (Tmem47), mRNA	1.61902	0.303958	0.00022638
NM_001256466	Cpne2	copine II (Cpne2), mRNA	1.61829	0.217078	0.0096799
NM_001113521; NM_001113522; NM_053740	Arhgef7	Rho guanine nucleotide exchange factor (GEF) 7 (Arhgef7), transcript variant 1, mRNA; Rho guanine nucleotide exchange factor (GEF) 7 (Arhgef7), transcript variant 2, mRNA; Rho guanine nucleotide exchange factor (GEF) 7 (Arhgef7), transcript variant 3, mRNA	1.61824	0.108627	0.00022638
NM_001105981	Cnih4	cornichon family AMPA receptor auxiliary protein 4 (Cnih4), mRNA	1.61823	0.150153	0.00272441
NM_001014157	Ltv1	LTV1 ribosome biogenesis factor (Ltv1), mRNA	1.61775	0.170066	0.00079891
NM_001109574	Tmem169	transmembrane protein 169 (Tmem169), mRNA	1.61752	0.246794	0.00113878
NM_001025406	Exosc9	exosome component 9 (Exosc9), mRNA	1.61736	0.206075	0.00061643
NM_001024970	Sde2	SDE2 telomere maintenance homolog (S. pombe) (Sde2), mRNA	1.61679	0.100331	0.00043076
NM_001107674	Naa15	N(alpha)-acetyltransferase 15, NatA auxiliary subunit (Naa15), mRNA	1.61652	0.168389	0.00022638
NM_001039036; NM_001135015	Gabpb1	GA binding protein transcription factor, beta subunit 1 (Gabpb1), mRNA; GA binding protein transcription factor, beta subunit 1-like (Gabpb1l), mRNA	1.61639	0.115331	0.00113878
NM_001108535	Ccar1	cell division cycle and apoptosis regulator 1 (Ccar1), mRNA	1.61586	0.246473	0.00022638
NM_199091	Cct3	chaperonin containing Tcp1, subunit 3 (gamma) (Cct3), mRNA	1.61565	0.166763	0.00022638
NM_001107248	Vcl	vinculin (Vcl), mRNA	1.6155	0.210471	0.00043076
NM_001131014	Cstf2	cleavage stimulation factor, 3' pre-RNA subunit 2 (Cstf2), mRNA	1.61539	0.377712	0.00022638
NM_001276711	Nfkb1	nuclear factor of kappa light polypeptide gene enhancer in B-cells 1 (Nfkb1), mRNA	1.61518	0.0995131	0.00022638
NM_001011933	Far1	fatty acyl CoA reductase 1 (Far1), mRNA	1.61484	0.138556	0.00043076
NM_031040	Grm7	glutamate receptor, metabotropic 7 (Grm7), mRNA	1.61423	0.254259	0.00022638
NM_130432	Rps13	ribosomal protein S13 (Rps13), mRNA	1.61335	0.130103	0.00022638
NM_001106568	Ciz1	CDKN1A interacting zinc finger protein 1 (Ciz1), mRNA	1.61314	0.242504	0.00022638
NM_139104	Egfl7	no definition	1.61303	0.11114	0.00113878
NM_001271324	Mycbp	Myc binding protein (Mycbp), mRNA	1.61261	0.263058	0.0223445
NM_001030024	Slc19a2	solute carrier family 19 (thiamine transporter), member 2 (Slc19a2), mRNA	1.6121	0.381092	0.0013047
NM_001009640	Cirh1a	cirrhosis, autosomal recessive 1A (cirhin) (Cirh1a), mRNA	1.61194	0.122587	0.0013047
NM_001013198	Ddx50	DEAD (Asp-Glu-Ala-Asp) box polypeptide 50 (Ddx50), mRNA	1.61141	0.103519	0.00022638
NM_001025683	RGD1311946	similar to RIKEN cDNA 1810055G02 (RGD1311946), mRNA	1.61048	0.162888	0.00226624
NM_053696	Rbm3	RNA binding motif (RNP1, RRM) protein 3 (Rbm3), mRNA	1.60954	0.269029	0.00022638
NM_001107958	Tal1	T-cell acute lymphocytic leukemia 1 (Tal1), mRNA	1.60934	0.280388	0.0335891
NM_001037214	Cdca4	cell division cycle associated 4 (Cdca4), mRNA	1.60796	0.214293	0.00991745
NM_031812	Cd164	CD164 molecule, sialomucin (Cd164), mRNA	1.60703	0.15856	0.00022638
NM_022615	Top1	no definition	1.60633	0.109769	0.00043076
NM_001191597	Dhx15	DEAH (Asp-Glu-Ala-His) box helicase 15 (Dhx15), mRNA	1.60604	0.100405	0.00022638
NM_024360	Hes1	hes family bHLH transcription factor 1 (Hes1), mRNA	1.60589	0.336461	0.00113878
NM_001107226	Sh3tc1	SH3 domain and tetratricopeptide repeats 1 (Sh3tc1), mRNA	1.60524	0.375123	0.0335891
NM_001142562	Hexdc	hexosaminidase (glycosyl hydrolase family 20, catalytic domain) containing (Hexdc), mRNA	1.60521	0.177077	0.0379608
NM_001106042	Xpo4	exportin 4 (Xpo4), mRNA	1.60514	0.122499	0.000971113
NM_001012128	Zfp105	zinc finger protein 105 (Zfp105), mRNA	1.60492	0.16933	0.010389
NM_031722	Tmed2	transmembrane emp24 domain trafficking protein 2 (Tmed2), mRNA	1.60479	0.118286	0.00022638
NM_001106697	Mrto4	no definition	1.60436	0.21186	0.00113878
NM_199410	Wdr12	WD repeat domain 12 (Wdr12), mRNA	1.6043	0.0456644	0.00061643
NM_001013886	Tubb2b	tubulin, beta 2B class IIb (Tubb2b), mRNA	1.6043	0.360243	0.00022638
NM_024151	Arf4	ADP-ribosylation factor 4 (Arf4), mRNA	1.60377	0.174107	0.00022638
NM_001014033	Sept10	septin 10 (Sept10), mRNA	1.60368	0.204947	0.040772
NM_001106977	Ubn1	ubinuclein 1 (Ubn1), mRNA	1.60319	0.101256	0.00022638
NM_080896	Hnrnph1	heterogeneous nuclear ribonucleoprotein H1 (Hnrnph1), mRNA	1.6028	0.129516	0.00022638
NM_001271345	E2f4	E2F transcription factor 4, p107/p130-binding (E2f4), mRNA	1.60243	0.149183	0.00061643
NM_001010945	Tmem120a	transmembrane protein 120A (Tmem120a), mRNA	1.60208	0.146233	0.00113878
NM_001170438	Nfxl1	nuclear transcription factor, X-box binding-like 1 (Nfxl1), mRNA	1.60177	0.400538	0.00113878
NM_001191986	Cyp4f17	cytochrome P450, family 4, subfamily f, polypeptide 17 (Cyp4f17), mRNA	1.60121	0.225755	0.0051008
NM_017249	Esyt1	extended synaptotagmin-like protein 1 (Esyt1), mRNA	1.60102	0.219333	0.00061643
NM_134350	Mx2	myxovirus (influenza virus) resistance 2 (Mx2), mRNA	1.59985	0.624975	0.0144403
NM_001108295	Cwc25	CWC25 spliceosome-associated protein homolog (S. cerevisiae) (Cwc25), mRNA	1.59891	0.132421	0.0013047
NM_001039344	Tes	testis derived transcript (Tes), mRNA	1.59799	0.254125	0.00194911
NM_053475	Ptp4a2	no definition	1.59783	0.108154	0.00022638
NM_001008891	Ssr1	signal sequence receptor, alpha (Ssr1), mRNA	1.59777	0.0780787	0.00022638
NM_053319	Dynll1	dynein light chain LC8-type 1 (Dynll1), mRNA	1.59757	0.0898421	0.00022638
NM_001107833	Lrsam1	leucine rich repeat and sterile alpha motif containing 1 (Lrsam1), mRNA	1.59734	0.0554246	0.0326025
NM_053466	Jak1	Janus kinase 1 (Jak1), mRNA	1.59733	0.100337	0.00022638
NM_001135921	Rnf43	ring finger protein 43 (Rnf43), mRNA	1.59731	0.131039	0.0160444
NM_001106353	Erlin1	ER lipid raft associated 1 (Erlin1), mRNA	1.59661	0.126981	0.00043076
NM_001013154	Pcgf6	polycomb group ring finger 6 (Pcgf6), mRNA	1.5966	0.369023	0.0048338
NM_001135858	Tmtc3	transmembrane and tetratricopeptide repeat containing 3 (Tmtc3), mRNA	1.59657	0.210397	0.00457122
NM_001108559	Prpf3	pre-mRNA processing factor 3 (Prpf3), mRNA	1.59626	0.234033	0.000971113
NM_001134543	Lats1	large tumor suppressor kinase 1 (Lats1), mRNA	1.59577	0.174368	0.00022638
NM_012999	Pcsk6	proprotein convertase subtilisin/kexin type 6 (Pcsk6), mRNA	1.59567	0.320281	0.00061643
NM_031237	Ube2d3	no definition	1.59494	0.133522	0.00022638
NM_022598	Cnbp	CCHC-type zinc finger, nucleic acid binding protein (Cnbp), mRNA	1.59482	0.118128	0.00022638
NM_001271488	Ints6	no definition	1.5939	0.133654	0.0013047
NM_017018	Hrh1	histamine receptor H 1 (Hrh1), mRNA	1.59382	0.234015	0.0282718
NM_001108123	Mtmr2	myotubularin related protein 2 (Mtmr2), mRNA	1.59313	0.142588	0.00022638
NM_001014036	Larp1b	La ribonucleoprotein domain family, member 1B (Larp1b), mRNA	1.59274	0.141199	0.00043076
NM_001108774	Mrap2	melanocortin 2 receptor accessory protein 2 (Mrap2), mRNA	1.59271	0.277365	0.00630229
NM_001008309	Btf3	basic transcription factor 3 (Btf3), mRNA	1.59208	0.0800648	0.00022638
NM_001108592	Snrpb2	small nuclear ribonucleoprotein polypeptide B'' (Snrpb2), mRNA	1.59149	0.119942	0.00272441
NM_001005765	Rap1a	RAP1A, member of RAS oncogene family (Rap1a), mRNA	1.59138	0.135144	0.00061643
NM_001105789	Arhgef15	Rho guanine nucleotide exchange factor (GEF) 15 (Arhgef15), mRNA	1.59121	0.31015	0.0155855
NM_001012470	Irf2bpl	interferon regulatory factor 2 binding protein-like (Irf2bpl), mRNA	1.59081	0.231614	0.00022638
NM_001102408	Uck2	uridine-cytidine kinase 2 (Uck2), mRNA	1.59045	0.282967	0.0048338
NM_001191600	Fhod1	no definition	1.59006	0.286362	0.0144403
NM_001007707	Fam203a	family with sequence similarity 203, member A (Fam203a), mRNA	1.58925	0.154006	0.00162725
NM_012550	Ednra	endothelin receptor type A (Ednra), mRNA	1.58874	0.409907	0.0242812
NM_001024778	Rad17	RAD17 homolog (S. pombe) (Rad17), mRNA	1.58872	0.184392	0.00330517
NM_031048	Lifr	leukemia inhibitory factor receptor alpha (Lifr), mRNA	1.58859	0.154026	0.00210998
NM_001024801	Zw10	zw10 kinetochore protein (Zw10), mRNA	1.58795	0.245805	0.00316273
NM_001106447	Pygo2	pygopus family PHD finger 2 (Pygo2), mRNA	1.58753	0.153006	0.00022638
NM_033098	Tapbp	TAP binding protein (tapasin) (Tapbp), mRNA	1.58697	0.239584	0.00401673
NM_001012473	Polr2c	polymerase (RNA) II (DNA directed) polypeptide C (Polr2c), mRNA	1.58574	0.0825781	0.00022638
NM_031074	Nup98	nucleoporin 98 (Nup98), mRNA	1.58556	0.176304	0.00022638
NM_001012169	Zfp143	zinc finger protein 143 (Zfp143), mRNA	1.58542	0.080207	0.00695572
NM_001039025	Tln1	talin 1 (Tln1), mRNA	1.58517	0.258161	0.0285823
NM_031976	Prkab1	protein kinase, AMP-activated, beta 1 non-catalytic subunit (Prkab1), mRNA	1.58516	0.186242	0.00401673
NM_001108742	Slc41a2	solute carrier family 41 (magnesium transporter), member 2 (Slc41a2), mRNA	1.58483	0.17607	0.00022638
NM_001037353	Etv6	ets variant 6 (Etv6), mRNA	1.58415	0.156267	0.0251207
NM_031131	Tgfb2	transforming growth factor, beta 2 (Tgfb2), mRNA	1.58402	0.421054	0.00079891
NM_012962	Gss	glutathione synthetase (Gss), mRNA	1.58401	0.0469756	0.0097927
NM_001007705	Ubr7	ubiquitin protein ligase E3 component n-recognin 7 (putative) (Ubr7), mRNA	1.5829	0.126836	0.00022638
NM_001108871	Kctd9	potassium channel tetramerization domain containing 9 (Kctd9), mRNA	1.58102	0.136904	0.00443649
NM_080577	Nploc4	nuclear protein localization 4 homolog (S. cerevisiae) (Nploc4), mRNA	1.57998	0.164582	0.00022638
NM_001130540	Ext1	no definition	1.57979	0.111992	0.00022638
NM_001109552	Srsf1	serine/arginine-rich splicing factor 1 (Srsf1), mRNA	1.5789	0.124557	0.00022638
NM_001006989	Shisa5	shisa family member 5 (Shisa5), mRNA	1.57885	0.144806	0.00043076
NM_001017381	Fli1	Fli-1 proto-oncogene, ETS transcription factor (Fli1), mRNA	1.57881	0.280829	0.0176855
NM_001109091	Ascc2	no definition	1.57846	0.102297	0.00523916
NM_001033888	Numbl	numb homolog (Drosophila)-like (Numbl), mRNA	1.57765	0.243385	0.00022638
NM_001106391	Rpf2	ribosome production factor 2 homolog (S. cerevisiae) (Rpf2), mRNA	1.5765	0.189868	0.00316273
NM_001105755	Pkn2	protein kinase N2 (Pkn2), mRNA	1.57648	0.0941237	0.00043076
NM_001108204	Polh	polymerase (DNA directed), eta (Polh), mRNA	1.5764	0.244011	0.0152572
NM_001004207	Dhps	deoxyhypusine synthase (Dhps), mRNA	1.57624	0.0999237	0.0013047
NM_001107035	Med13	mediator complex subunit 13 (Med13), mRNA	1.57596	0.145232	0.00022638
NM_001106197	Arv1	ARV1 homolog (S. cerevisiae) (Arv1), mRNA	1.57459	0.18269	0.00708464
NM_001012003	Orc2	origin recognition complex, subunit 2 (Orc2), mRNA	1.57408	0.29912	0.00330517
NM_001012154	Tbrg4	transforming growth factor beta regulator 4 (Tbrg4), mRNA	1.57363	0.0851088	0.00194911
NM_001106563	Vav2	vav 2 guanine nucleotide exchange factor (Vav2), mRNA	1.57362	0.137309	0.00820588
NM_001037765	Spryd4	SPRY domain containing 4 (Spryd4), mRNA	1.57313	0.15622	0.0141207
NM_001106228	Ercc1	excision repair cross-complementing rodent repair deficiency, complementation group 1 (Ercc1), mRNA	1.57259	0.181224	0.00782523
NM_001108848	Elavl1	ELAV like RNA binding protein 1 (Elavl1), mRNA	1.57244	0.159874	0.00079891
NM_001109454	Pgm2l1	phosphoglucomutase 2-like 1 (Pgm2l1), mRNA	1.57216	0.407464	0.00022638
NM_001108800	Klf7	Kruppel-like factor 7 (ubiquitous) (Klf7), mRNA	1.57163	0.274201	0.00043076
NM_012865	Nfya	nuclear transcription factor-Y alpha (Nfya), mRNA	1.57148	0.221926	0.0279483
NM_001170539	Stt3b	STT3B, subunit of the oligosaccharyltransferase complex (catalytic) (Stt3b), mRNA	1.57115	0.0688427	0.00022638
NM_001024754	Gmps	guanine monphosphate synthase (Gmps), mRNA	1.57098	0.182079	0.0013047
NM_212491	Wdr46	WD repeat domain 46 (Wdr46), mRNA	1.57033	0.198869	0.00113878
NM_001025709	Pdcl3	phosducin-like 3 (Pdcl3), mRNA	1.5699	0.112554	0.00146622
NM_001107557	Edrf1	erythroid differentiation regulatory factor 1 (Edrf1), mRNA	1.56949	0.145595	0.00113878
NM_001277057	Ascc3	activating signal cointegrator 1 complex subunit 3 (Ascc3), mRNA	1.56896	0.223589	0.000971113
NM_013031	Slc18a2	solute carrier family 18 (vesicular monoamine transporter), member 2 (Slc18a2), mRNA	1.56854	0.552606	0.0286631
NM_001033681	Eif5a	eukaryotic translation initiation factor 5A (Eif5a), mRNA	1.56839	0.129743	0.00022638
NM_017314	Ubc	ubiquitin C (Ubc), mRNA	1.56829	0.0661146	0.00022638
NM_001106672	Prpf38a	pre-mRNA processing factor 38A (Prpf38a), mRNA	1.56781	0.0914517	0.00178864
NM_001107545	Ipo7	importin 7 (Ipo7), mRNA	1.5672	0.0474684	0.00022638
NM_001025635; NM_001142949	Nars	asparaginyl-tRNA synthetase (Nars), transcript variant 1, mRNA; asparaginyl-tRNA synthetase (Nars), transcript variant 2, mRNA	1.56655	0.0903491	0.00022638
NM_001106835	Bnip2	BCL2/adenovirus E1B interacting protein 2 (Bnip2), mRNA	1.56614	0.142505	0.00549956
NM_001007739	Sar1a	secretion associated, Ras related GTPase 1A (Sar1a), mRNA	1.56583	0.0647363	0.00022638
NM_001108548	Rpl22l1	ribosomal protein L22 like 1 (Rpl22l1), mRNA	1.56577	0.292639	0.00226624
NM_001109452	Mplkip	M-phase specific PLK1 interacting protein (Mplkip), mRNA	1.56565	0.195372	0.0146643
NM_001048043	Tmem230	transmembrane protein 230 (Tmem230), mRNA	1.56534	0.118149	0.00079891
NM_001261404	Ino80	no definition	1.56436	0.113865	0.00043076
NM_001108262	Zc3h7a	zinc finger CCCH type containing 7 A (Zc3h7a), mRNA	1.56411	0.199632	0.00113878
NM_001169116	Elmsan1	similar to transcriptional regulating protein 132 (RGD1306119), mRNA	1.56292	0.225107	0.00146622
NM_053734	Ncf1	neutrophil cytosolic factor 1 (Ncf1), mRNA	1.56256	0.424144	0.0177921
NM_001012143	Jmjd6	jumonji domain containing 6 (Jmjd6), mRNA	1.56233	0.118842	0.00549956
NM_001004279	Ppid	peptidylprolyl isomerase D (Ppid), mRNA	1.56224	0.140118	0.00043076
NM_001029917	Memo1	mediator of cell motility 1 (Memo1), mRNA	1.56203	0.148394	0.00287509
NM_053871	Srp54a	signal recognition particle 54A (Srp54a), mRNA	1.56141	0.127035	0.00043076
NM_139253	Mcfd2	multiple coagulation factor deficiency 2 (Mcfd2), mRNA	1.56131	0.133739	0.00022638
NM_019249	Ptprf	protein tyrosine phosphatase, receptor type, F (Ptprf), mRNA	1.56095	0.188267	0.00022638
NM_012512	B2m	beta-2 microglobulin (B2m), mRNA	1.56086	0.273003	0.00022638
NM_001100751	Bms1	no definition	1.56078	0.116331	0.00022638
NM_030858	Smad7	SMAD family member 7 (Smad7), mRNA	1.56015	0.22953	0.00022638
NM_001107915	RGD1559904	similar to mKIAA1429 protein (RGD1559904), mRNA	1.56005	0.0916931	0.00022638
NM_001108632	Rpia	ribose 5-phosphate isomerase A (Rpia), mRNA	1.55999	0.214251	0.0129818
NM_017303	Kcnab1	potassium voltage-gated channel, shaker-related subfamily, beta member 1 (Kcnab1), mRNA	1.55979	0.0912981	0.00022638
NM_024377	Gng5	guanine nucleotide binding protein (G protein), gamma 5 (Gng5), mRNA	1.55829	0.202984	0.0452907
NM_133392	Stk17b	serine/threonine kinase 17b (Stk17b), mRNA	1.55803	0.358109	0.00832586
NM_001107269	Wdfy2	WD repeat and FYVE domain containing 2 (Wdfy2), mRNA	1.55727	0.0841371	0.000971113
NM_001003402	Eml5	echinoderm microtubule associated protein like 5 (Eml5), mRNA	1.55675	0.349073	0.00287509
NM_001191107	Taf1b	TATA box binding protein (Tbp)-associated factor, RNA polymerase I, B (Taf1b), mRNA	1.55475	0.171126	0.0120579
NM_001100488	Rimbp2	RIMS binding protein 2 (Rimbp2), mRNA	1.55467	0.267379	0.00022638
NM_001242627	Zfpm1	zinc finger protein, multitype 1 (Zfpm1), mRNA	1.55401	0.302682	0.00178864
NM_001107300	Med26	mediator complex subunit 26 (Med26), mRNA	1.5538	0.229453	0.00893163
NM_001013187	Slc25a30	no definition	1.55333	0.254775	0.0264518
NM_021661	Rgs19	regulator of G-protein signaling 19 (Rgs19), mRNA	1.55317	0.307467	0.00387532
NM_001127534	Nle1	notchless homolog 1 (Drosophila) (Nle1), mRNA	1.55312	0.112289	0.0168155
NM_001029910	Pdcd6ip	programmed cell death 6 interacting protein (Pdcd6ip), mRNA	1.55276	0.0781905	0.00022638
NM_001008338	Lrrc8d	leucine rich repeat containing 8 family, member D (Lrrc8d), mRNA	1.55254	0.114707	0.00043076
NM_001115048	Stambpl1	STAM binding protein-like 1 (Stambpl1), mRNA	1.55224	0.200462	0.00079891
NM_001039034	Wdr5	WD repeat domain 5 (Wdr5), mRNA	1.55201	0.23288	0.00079891
NM_001012184	Rbms1	RNA binding motif, single stranded interacting protein 1 (Rbms1), mRNA	1.55189	0.0917674	0.00719937
NM_053557	Prmt3	protein arginine methyltransferase 3 (Prmt3), mRNA	1.55174	0.195577	0.00257971
NM_133565	G3bp1	GTPase activating protein (SH3 domain) binding protein 1 (G3bp1), mRNA	1.55108	0.121366	0.00022638
NM_001034011	Sft2d2	SFT2 domain containing 2 (Sft2d2), mRNA	1.55103	0.135647	0.0270787
NM_001107971	Foxj3	forkhead box J3 (Foxj3), mRNA	1.55092	0.121885	0.00043076
NM_001033690	Orc6	origin recognition complex, subunit 6 (Orc6), mRNA	1.55048	0.220867	0.0283652
NM_001009649	Lpxn	leupaxin (Lpxn), mRNA	1.55019	0.186785	0.0349128
NM_001037179	Lrrc8c	leucine rich repeat containing 8 family, member C (Lrrc8c), mRNA	1.55016	0.345847	0.00387532
NM_001025021	Dnajc25	DnaJ (Hsp40) homolog, subfamily C, member 25 (Dnajc25), mRNA	1.55005	0.305608	0.0353007
NM_001107288	Flnb	filamin B, beta (Flnb), mRNA	1.54964	0.194483	0.00061643
NM_013060	Id2	inhibitor of DNA binding 2 (Id2), mRNA	1.54961	0.346133	0.00079891
NM_001106480	Prpf40a	PRP40 pre-mRNA processing factor 40 homolog A (S. cerevisiae) (Prpf40a), mRNA	1.54953	0.182228	0.00061643
NM_001109434	Qsox2	quiescin Q6 sulfhydryl oxidase 2 (Qsox2), mRNA	1.54895	0.0869354	0.00079891
NM_001011929	Sh3glb1	SH3-domain GRB2-like endophilin B1 (Sh3glb1), mRNA	1.54851	0.265935	0.00043076
NM_001108213	Rev1	REV1, polymerase (DNA directed) (Rev1), mRNA	1.54838	0.187539	0.00079891
NM_031323	Bmp1	bone morphogenetic protein 1 (Bmp1), mRNA	1.54815	0.21234	0.000971113
NM_053326	Pdlim5	PDZ and LIM domain 5 (Pdlim5), mRNA	1.54784	0.156592	0.0051008
NM_001107824	Ddx31	DEAD (Asp-Glu-Ala-Asp) box polypeptide 31 (Ddx31), mRNA	1.54747	0.145907	0.0163747
NM_001044241	Atl3	no definition	1.54739	0.0834	0.01134
NM_001011990	Eif3e	eukaryotic translation initiation factor 3, subunit E (Eif3e), mRNA	1.54701	0.109308	0.00043076
NM_001270962; NM_001270963; NM_031739	Kcnd3	potassium voltage-gated channel, Shal-related subfamily, member 3 (Kcnd3), transcript variant 1, mRNA; potassium voltage-gated channel, Shal-related subfamily, member 3 (Kcnd3), transcript variant 2, mRNA; potassium voltage-gated channel, Shal-related subfamily, member 3 (Kcnd3), transcript variant 3, mRNA	1.54628	0.20543	0.00043076
NM_030835	Serp1	stress-associated endoplasmic reticulum protein 1 (Serp1), mRNA	1.54585	0.199206	0.00022638
NM_001009405	Arhgap29	Rho GTPase activating protein 29 (Arhgap29), mRNA	1.54579	0.1519	0.00415433
NM_001108581	Epc2	enhancer of polycomb homolog 2 (Drosophila) (Epc2), mRNA	1.54506	0.182306	0.00061643
NM_031772	Polr1a	polymerase (RNA) I polypeptide A (Polr1a), mRNA	1.54488	0.0483332	0.00146622
NM_001115024	Lman2	lectin, mannose-binding 2 (Lman2), mRNA	1.54408	0.10778	0.00061643
NM_133427	Cyb5r4	cytochrome b5 reductase 4 (Cyb5r4), mRNA	1.54323	0.0927495	0.00194911
NM_001108404	Cdc14b	cell division cycle 14B (Cdc14b), mRNA	1.54315	0.322584	0.0309482
NM_031065	Rpl10a	ribosomal protein L10A (Rpl10a), mRNA	1.54305	0.175516	0.00022638
NM_001135714	Trim65	no definition	1.54304	0.419256	0.0278603
NM_020306	Adam17	ADAM metallopeptidase domain 17 (Adam17), mRNA	1.54303	0.242425	0.00178864
NM_001007675	C1qtnf1	C1q and tumor necrosis factor related protein 1 (C1qtnf1), mRNA	1.54296	0.378663	0.0406004
NM_001108808	Eif4e2	eukaryotic translation initiation factor 4E family member 2 (Eif4e2), mRNA	1.54272	0.195226	0.0105117
NM_012524	Cebpa	CCAAT/enhancer binding protein (C/EBP), alpha (Cebpa), transcript variant 1, mRNA	1.54245	0.195692	0.0182838
NM_001008333	Amn1	antagonist of mitotic exit network 1 homolog (S. cerevisiae) (Amn1), mRNA	1.54231	0.171897	0.00537367
NM_022204	Exoc5	exocyst complex component 5 (Exoc5), mRNA	1.54205	0.146964	0.00022638
NM_001108403	Nsun2	NOP2/Sun RNA methyltransferase family, member 2 (Nsun2), mRNA	1.54186	0.0418435	0.00022638
NM_139091	Nupl1	nucleoporin like 1 (Nupl1), mRNA	1.54099	0.112059	0.000971113
NM_001108525	Cutc	cutC copper transporter (Cutc), mRNA	1.54088	0.217712	0.0259404
NM_001105911	Slc29a4	solute carrier family 29 (equilibrative nucleoside transporter), member 4 (Slc29a4), mRNA	1.5402	0.0791949	0.0190529
NM_001109327	Coro1c	coronin, actin binding protein 1C (Coro1c), mRNA	1.54004	0.074436	0.00022638
NM_001106064	Cherp	calcium homeostasis endoplasmic reticulum protein (Cherp), mRNA	1.53998	0.108093	0.00079891
NM_001007000	Pcgf1	polycomb group ring finger 1 (Pcgf1), mRNA	1.53921	0.287148	0.0401293
NM_182736	Ccdc50	coiled-coil domain containing 50 (Ccdc50), mRNA	1.539	0.213927	0.0100266
NM_001044234	Osbpl9	oxysterol binding protein-like 9 (Osbpl9), mRNA	1.53871	0.0764659	0.00061643
NM_001017932	Wdr55	no definition	1.53786	0.144863	0.0250169
NM_022402	Rplp0	ribosomal protein, large, P0 (Rplp0), mRNA	1.53712	0.183754	0.00022638
NM_182955	Zfp191	zinc finger protein 191 (Zfp191), mRNA	1.53652	0.155168	0.00316273
NM_017361	Nup54	nucleoporin 54 (Nup54), mRNA	1.53633	0.0687658	0.00782523
NM_080781	Copb1	coatomer protein complex, subunit beta 1 (Copb1), mRNA	1.53629	0.104325	0.00022638
NM_001107111	Il10rb	interleukin 10 receptor, beta (Il10rb), mRNA	1.53592	0.292483	0.0401293
NM_001109081	Wdr26	WD repeat domain 26 (Wdr26), mRNA	1.53587	0.112422	0.00022638
NM_181389	Nsmaf	neutral sphingomyelinase (N-SMase) activation associated factor (Nsmaf), mRNA	1.53558	0.219301	0.0097927
NM_001130989	Ptges3	prostaglandin E synthase 3 (cytosolic) (Ptges3), mRNA	1.53551	0.0701595	0.00022638
NM_001108186	Rbm6	RNA binding motif protein 6 (Rbm6), mRNA	1.53516	0.182837	0.000971113
NM_001115023	Ddx49	DEAD (Asp-Glu-Ala-Asp) box polypeptide 49 (Ddx49), mRNA	1.53516	0.0715658	0.00242442
NM_031622	Mapk6	mitogen-activated protein kinase 6 (Mapk6), mRNA	1.53507	0.10164	0.00022638
NM_001035251	Slc38a9	solute carrier family 38, member 9 (Slc38a9), mRNA	1.53479	0.0970617	0.0338615
NM_053698	Cited2	Cbp/p300-interacting transactivator, with Glu/Asp-rich carboxy-terminal domain, 2 (Cited2), mRNA	1.53454	0.302958	0.00162725
NM_001105837	Eif1	eukaryotic translation initiation factor 1 (Eif1), mRNA	1.53446	0.0741116	0.00022638
NM_001107568	Tvp23b	trans-golgi network vesicle protein 23 homolog B (S. cerevisiae) (Tvp23b), mRNA	1.53444	0.113747	0.00316273
NM_001130728	Whamm	WAS protein homolog associated with actin, golgi membranes and microtubules (Whamm), mRNA	1.53432	0.133679	0.0115673
NM_153316	Slc35e4	solute carrier family 35, member E4 (Slc35e4), mRNA	1.53429	0.116142	0.000971113
NM_001105758	Tmed7	transmembrane emp24 protein transport domain containing 7 (Tmed7), mRNA	1.53287	0.116153	0.00022638
NM_012784	Cnr1	cannabinoid receptor 1 (brain) (Cnr1), mRNA	1.53266	0.165086	0.00022638
NM_080579	Gpr19	G protein-coupled receptor 19 (Gpr19), mRNA	1.53212	0.0734644	0.0150285
NM_001145842; NM_017113	Grn	granulin (Grn), transcript variant 2, mRNA; granulin (Grn), transcript variant 1, mRNA	1.53207	0.107959	0.00022638
NM_001106404	Slc30a5	solute carrier family 30 (zinc transporter), member 5 (Slc30a5), mRNA	1.53145	0.0515759	0.00113878
NM_001108311	Fam195b	family with sequence similarity 195, member B (Fam195b), mRNA	1.53101	0.138677	0.000971113
NM_053981	Kcnj12	potassium inwardly-rectifying channel, subfamily J, member 12 (Kcnj12), mRNA	1.53062	0.181939	0.00257971
NM_001108246	Ddx3x	no definition	1.53051	0.0747626	0.00022638
NM_012823	Anxa3	annexin A3 (Anxa3), mRNA	1.52977	0.378914	0.00061643
NM_001035001	Tmem69	transmembrane protein 69 (Tmem69), mRNA	1.52932	0.128927	0.00443649
NM_001108319	Rabl3	RAB, member of RAS oncogene family-like 3 (Rabl3), mRNA	1.52925	0.0753425	0.0174553
NM_001107318	Gtf2e2	general transcription factor IIE, polypeptide 2, beta (Gtf2e2), mRNA	1.52917	0.12626	0.00669036
NM_001106668	Slc35d1	solute carrier family 35 (UDP-GlcA/UDP-GalNAc transporter), member D1 (Slc35d1), mRNA	1.52908	0.262925	0.0124062
NM_022232	Dnajc3	DnaJ (Hsp40) homolog, subfamily C, member 3 (Dnajc3), mRNA	1.52846	0.132766	0.0048338
NM_001106963	Eif1ax	eukaryotic translation initiation factor 1A, X-linked (Eif1ax), mRNA	1.52838	0.142638	0.00022638
NM_001100762	Havcr2	hepatitis A virus cellular receptor 2 (Havcr2), mRNA	1.52817	0.515031	0.041512
NM_001271313	Arhgef40	Rho guanine nucleotide exchange factor (GEF) 40 (Arhgef40), mRNA	1.52815	0.165167	0.0097927
NM_001008277	Tbl3	transducin (beta)-like 3 (Tbl3), mRNA	1.52794	0.125439	0.00330517
NM_001014018	Fv1	Friend virus susceptibility 1 (Fv1), mRNA	1.52785	0.174993	0.00079891
NM_057119	Tra2b	transformer 2 beta homolog (Drosophila) (Tra2b), mRNA	1.52783	0.0611037	0.00061643
NM_001013094	Ccnl2	no definition	1.52766	0.356802	0.00242442
NM_001011951	Sf3b4	splicing factor 3b, subunit 4 (Sf3b4), mRNA	1.52718	0.1121	0.00146622
NM_001004094; NM_017280	Psma3l	proteasome subunit alpha type 3-like (Psma3l), mRNA; proteasome (prosome, macropain) subunit, alpha type 3 (Psma3), mRNA	1.5271	0.0606003	0.00210998
NM_001013431	Chchd4	coiled-coil-helix-coiled-coil-helix domain containing 4 (Chchd4), mRNA	1.52636	0.0669897	0.00359248
NM_017279	Psma2	proteasome (prosome, macropain) subunit, alpha type 2 (Psma2), mRNA	1.52589	0.078037	0.00043076
NM_001127572	Gpn1	GPN-loop GTPase 1 (Gpn1), mRNA	1.52577	0.103781	0.00194911
NM_001013104	Eef1d	eukaryotic translation elongation factor 1 delta (guanine nucleotide exchange protein) (Eef1d), mRNA	1.52564	0.0391681	0.0013047
NM_001107465	Chd1	no definition	1.52534	0.143701	0.00146622
NM_001130097	Atxn2l	ataxin 2-like (Atxn2l), mRNA	1.5252	0.295647	0.00043076
NM_001006978	Sec13	SEC13 homolog (S. cerevisiae) (Sec13), mRNA	1.52508	0.113253	0.0013047
NM_001109107	Slc35e1	solute carrier family 35, member E1 (Slc35e1), mRNA	1.52417	0.122517	0.00043076
NM_013127	Cd38	CD38 molecule (Cd38), mRNA	1.52391	0.251643	0.0128699
NM_001191719	Jmjd1c	jumonji domain containing 1C (Jmjd1c), mRNA	1.52382	0.189086	0.00022638
NM_001271233	RGD1308428	similar to RIKEN cDNA 4931406P16 (RGD1308428), mRNA	1.52345	0.150055	0.00061643
NM_001098793	Prkrip1	Prkr interacting protein 1 (IL11 inducible) (Prkrip1), mRNA	1.52324	0.174203	0.00537367
NM_001015026	Tspan12	tetraspanin 12 (Tspan12), mRNA	1.52314	0.106098	0.00079891
NM_001033997	Ubox5	U-box domain containing 5 (Ubox5), mRNA	1.52313	0.256736	0.00603845
NM_001170326	Gpr158	G protein-coupled receptor 158 (Gpr158), mRNA	1.52269	0.246851	0.000971113
NM_012537; NM_012538; NM_181824	Cyp11b1	no definition; cytochrome P450, family 11, subfamily b, polypeptide 2 (Cyp11b2), mRNA; cytochrome P450, family 11, subfamily b, polypeptide 3 (Cyp11b3), mRNA	1.52265	0.301367	0.02348
NM_139263	Fgd4	no definition	1.52237	0.36839	0.010389
NM_001025402	Umps	uridine monophosphate synthetase (Umps), mRNA	1.52219	0.0375039	0.00302282
NM_001108179	Stag1	stromal antigen 1 (Stag1), mRNA	1.52058	0.0975637	0.00330517
NM_001108443	Zfp330	zinc finger protein 330 (Zfp330), mRNA	1.52053	0.112946	0.00113878
NM_001106613	Ppp4r2	protein phosphatase 4, regulatory subunit 2 (Ppp4r2), mRNA	1.52019	0.0953012	0.00043076
NM_001037348	Aimp2	aminoacyl tRNA synthetase complex-interacting multifunctional protein 2 (Aimp2), mRNA	1.51968	0.138647	0.00330517
NM_001100735	Lpcat1	lysophosphatidylcholine acyltransferase 1 (Lpcat1), mRNA	1.51968	0.150977	0.000971113
NM_031118	Soat1	sterol O-acyltransferase 1 (Soat1), mRNA	1.51941	0.300062	0.0149013
NM_001013950	Lmbr1l	limb region 1 like (Lmbr1l), mRNA	1.51934	0.345062	0.0494951
NM_001270692; NM_001270693; NM_001270694; NM_022244	Arhgap17	Rho GTPase activating protein 17 (Arhgap17), transcript variant 1, mRNA; Rho GTPase activating protein 17 (Arhgap17), transcript variant 3, mRNA; no definition; Rho GTPase activating protein 17 (Arhgap17), transcript variant 2, mRNA	1.51921	0.224193	0.00931371
NM_031011	Amd1	adenosylmethionine decarboxylase 1 (Amd1), mRNA	1.51896	0.275265	0.00043076
NM_001270959	Gpn2	GPN-loop GTPase 2 (Gpn2), mRNA	1.51888	0.127243	0.0221286
NM_001012197	Hsp90b1	heat shock protein 90, beta, member 1 (Hsp90b1), mRNA	1.51879	0.0511986	0.00022638
NM_001025414	Hars	histidyl-tRNA synthetase (Hars), mRNA	1.51803	0.0395745	0.00061643
NM_001105975	Adss	adenylosuccinate synthase (Adss), mRNA	1.51791	0.0967169	0.000971113
NM_001011974	Akap2	A kinase (PRKA) anchor protein 2 (Akap2), mRNA	1.51765	0.145467	0.00061643
NM_001011945	Pcbp3	poly(rC) binding protein 3 (Pcbp3), mRNA	1.51738	0.0710283	0.0013047
NM_001005895	Ddx19b	no definition	1.517	0.201491	0.00113878
NM_133423	Ythdc1	YTH domain containing 1 (Ythdc1), mRNA	1.51665	0.247119	0.000971113
NM_001135708	Urb2	URB2 ribosome biogenesis 2 homolog (S. cerevisiae) (Urb2), mRNA	1.51664	0.137105	0.0116947
NM_001164157	Nus1	nuclear undecaprenyl pyrophosphate synthase 1 homolog (S. cerevisiae) (Nus1), mRNA	1.51574	0.123818	0.00061643
NM_001014792	Kpna3	karyopherin alpha 3 (Kpna3), mRNA	1.51496	0.202061	0.00113878
NM_001105833	Phospho1	phosphatase, orphan 1 (Phospho1), mRNA	1.51469	0.332003	0.00113878
NM_001276476	Tsfm	Ts translation elongation factor, mitochondrial (Tsfm), mRNA	1.51462	0.134717	0.0119283
NM_001013966	Thg1l	tRNA-histidine guanylyltransferase 1-like (S. cerevisiae) (Thg1l), mRNA	1.51459	0.192362	0.0453453
NM_021836	Junb	jun B proto-oncogene (Junb), mRNA	1.51455	0.436367	0.00022638
NM_001168653	Pwp2	PWP2 periodic tryptophan protein homolog (yeast) (Pwp2), mRNA	1.5139	0.0432135	0.00178864
NM_001014170	Supt20	suppressor of Ty 20 (Supt20), mRNA	1.51355	0.200974	0.0410367
NM_012634	Prps2	phosphoribosyl pyrophosphate synthetase 2 (Prps2), mRNA	1.5135	0.0641668	0.00470054
NM_001108333	Rabgef1	RAB guanine nucleotide exchange factor (GEF) 1 (Rabgef1), mRNA	1.51348	0.0717735	0.00194911
NM_001039037	Zdhhc13	zinc finger, DHHC-type containing 13 (Zdhhc13), mRNA	1.51281	0.194594	0.00387532
NM_022399	Calr	calreticulin (Calr), mRNA	1.51279	0.0871472	0.00043076
NM_001111294; NM_001111295; NM_198132	Hnrnpa3	heterogeneous nuclear ribonucleoprotein A3 (Hnrnpa3), transcript variant 1, mRNA; heterogeneous nuclear ribonucleoprotein A3 (Hnrnpa3), transcript variant 3, mRNA; heterogeneous nuclear ribonucleoprotein A3 (Hnrnpa3), transcript variant 2, mRNA	1.5127	0.0675812	0.00807461
NM_001011944	Slc37a1	solute carrier family 37 (glucose-6-phosphate transporter), member 1 (Slc37a1), mRNA	1.51233	0.28441	0.0141207
NM_019229	Slc12a4	solute carrier family 12 (potassium/chloride transporter), member 4 (Slc12a4), mRNA	1.51167	0.152255	0.00387532
NM_001191926	Ern1	endoplasmic reticulum to nucleus signaling 1 (Ern1), mRNA	1.51143	0.374922	0.0473024
NM_023981	Csf1	colony stimulating factor 1 (macrophage) (Csf1), mRNA	1.51102	0.177607	0.00603845
NM_001109569	Wdr74	WD repeat domain 74 (Wdr74), mRNA	1.51076	0.100905	0.00656833
NM_012722	Eln	elastin (Eln), mRNA	1.51055	0.132877	0.0144403
NM_001034150	Srpr	signal recognition particle receptor ('docking protein') (Srpr), mRNA	1.5102	0.0500839	0.00113878
NM_001107904	Tgs1	trimethylguanosine synthase 1 (Tgs1), mRNA	1.51004	0.0683151	0.00162725
NM_001108102	Xpot	exportin, tRNA (Xpot), mRNA	1.5099	0.0870986	0.00061643
NM_053561	Nap1l1	nucleosome assembly protein 1-like 1 (Nap1l1), mRNA	1.50971	0.0856319	0.00022638
NM_001025012	Gin1	gypsy retrotransposon integrase 1 (Gin1), mRNA	1.5092	0.10297	0.0453453
NM_001034918	Iws1	IWS1 homolog (S. cerevisiae) (Iws1), mRNA	1.50898	0.199235	0.00401673
NM_001012179	Fxr1	no definition	1.50896	0.110625	0.00344969
NM_198787	Sgsm3	small G protein signaling modulator 3 (Sgsm3), mRNA	1.50866	0.102226	0.00079891
NM_001030034	Rhbdf1	rhomboid 5 homolog 1 (Drosophila) (Rhbdf1), mRNA	1.50841	0.32137	0.0111221
NM_024393	Hsf1	heat shock transcription factor 1 (Hsf1), mRNA	1.5083	0.110334	0.00302282
NM_001079894	Plekha1	pleckstrin homology domain containing, family A (phosphoinositide binding specific) member 1 (Plekha1), mRNA	1.5079	0.11424	0.000971113
NM_001100740	Mta2	metastasis associated 1 family, member 2 (Mta2), mRNA	1.50767	0.0926659	0.000971113
NM_001104630	Sephs1	selenophosphate synthetase 1 (Sephs1), mRNA	1.50754	0.108652	0.00302282
NM_031725	Scamp4	secretory carrier membrane protein 4 (Scamp4), mRNA	1.50696	0.159064	0.00373249
NM_001047907	Srsf3	serine/arginine-rich splicing factor 3 (Srsf3), mRNA	1.50693	0.103363	0.00079891
NM_001077231	Ttc39c	hypothetical protein LOC686179 (MGC125239), mRNA	1.50566	0.26997	0.0075854
NM_001014129	Noc4l	nucleolar complex associated 4 homolog (S. cerevisiae) (Noc4l), mRNA	1.50518	0.104576	0.00373249
NM_001107436	RGD1304884	similar to RIKEN cDNA 6430548M08 (RGD1304884), mRNA	1.50502	0.0963539	0.00022638
NM_001135612	Hps5	Hermansky-Pudlak syndrome 5 (Hps5), mRNA	1.50457	0.283432	0.0186151
NM_172222	C2	complement component 2 (C2), mRNA	1.50443	0.31939	0.0187238
NM_001009696	Dcun1d5	DCN1, defective in cullin neddylation 1, domain containing 5 (Dcun1d5), mRNA	1.50435	0.0477874	0.00272441
NM_001033684	Cct6a	chaperonin containing Tcp1, subunit 6A (zeta 1) (Cct6a), mRNA	1.50418	0.096763	0.00079891
NM_133589	Ppp6c	protein phosphatase 6, catalytic subunit (Ppp6c), mRNA	1.50325	0.126281	0.00162725
NM_001106914	Kctd18	potassium channel tetramerization domain containing 18 (Kctd18), mRNA	1.50308	0.180435	0.00943787
NM_001109438	Map7d1	MAP7 domain containing 1 (Map7d1), mRNA	1.50294	0.231781	0.00043076
NM_031122	St13	suppression of tumorigenicity 13 (St13), mRNA	1.50278	0.193727	0.00022638
NM_001106906	Gpr45	G protein-coupled receptor 45 (Gpr45), mRNA	1.50223	0.23861	0.0350045
NM_031694	Hsf2	heat shock transcription factor 2 (Hsf2), mRNA	1.50196	0.0701179	0.00316273
NM_001014772	Adam9	ADAM metallopeptidase domain 9 (Adam9), mRNA	1.50196	0.128148	0.00146622
NM_001025019	Ntmt1	N-terminal Xaa-Pro-Lys N-methyltransferase 1 (Ntmt1), mRNA	1.50168	0.158742	0.00832586
NM_001025405	Ruvbl2	RuvB-like AAA ATPase 2 (Ruvbl2), mRNA	1.50164	0.109841	0.00429663
NM_001044229	Tnfrsf19	tumor necrosis factor receptor superfamily, member 19 (Tnfrsf19), mRNA	1.50112	0.366565	0.00991745
NM_001014073	Fam98a	family with sequence similarity 98, member A (Fam98a), mRNA	1.5009	0.0735446	0.00272441
NM_001047099	Ythdf2	YTH domain family, member 2 (Ythdf2), mRNA	1.50068	0.0479531	0.00146622
NM_031723	Sec11a	SEC11 homolog A (S. cerevisiae) (Sec11a), mRNA	1.50012	0.181165	0.00429663
NM_001106623	RGD1311164	similar to DNA segment, Chr 6, Wayne State University 163, expressed (RGD1311164), mRNA	0.666586	0.0971298	0.00630229
NM_053507	Nme3	NME/NM23 nucleoside diphosphate kinase 3 (Nme3), mRNA	0.666559	0.0812212	0.0085682
NM_001025734	Tada3	transcriptional adaptor 3 (Tada3), mRNA	0.66649	0.108235	0.00373249
NM_001014172	Rsrc1	arginine/serine-rich coiled-coil 1 (Rsrc1), mRNA	0.666399	0.172327	0.00845175
NM_001107683	Slitrk3	SLIT and NTRK-like family, member 3 (Slitrk3), mRNA	0.666374	0.0909005	0.00443649
NM_201990	Pgap1	post-GPI attachment to proteins 1 (Pgap1), mRNA	0.666312	0.162441	0.0143467
NM_199108	Hp1bp3	heterochromatin protein 1, binding protein 3 (Hp1bp3), mRNA	0.666129	0.0972142	0.00043076
NM_001191872	Stxbp6	syntaxin binding protein 6 (amisyn) (Stxbp6), mRNA	0.66603	0.133335	0.00226624
NM_001134573	Ntpcr	nucleoside-triphosphatase, cancer-related (Ntpcr), mRNA	0.665779	0.0702279	0.00669036
NM_001106014	RGD1560394	RGD1560394 (RGD1560394), mRNA	0.665711	0.153126	0.0227492
NM_001025722; NM_001109936; NM_001109937	Cdk10	cyclin-dependent kinase 10 (Cdk10), transcript variant 3, mRNA; cyclin-dependent kinase 10 (Cdk10), transcript variant 1, mRNA; cyclin-dependent kinase 10 (Cdk10), transcript variant 2, mRNA	0.664745	0.0727775	0.040772
NM_001079705	RGD1311558	similar to 4930506M07Rik protein (RGD1311558), mRNA	0.664731	0.088404	0.00178864
NM_053912	Cyth3	cytohesin 3 (Cyth3), mRNA	0.664687	0.0325757	0.0216951
NM_031322	Lrp4	low density lipoprotein receptor-related protein 4 (Lrp4), mRNA	0.664674	0.0842733	0.00113878
NM_001108715	Exd2	exonuclease 3'-5' domain containing 2 (Exd2), mRNA	0.664413	0.0532232	0.00162725
NM_012560	Foxg1	forkhead box G1 (Foxg1), mRNA	0.664343	0.203449	0.00043076
NM_019375	Sept3	septin 3 (Sept3), mRNA	0.664096	0.10997	0.00061643
NM_053848	Opcml	no definition	0.664085	0.0967517	0.00061643
NM_053859	Slc17a7	solute carrier family 17 (vesicular glutamate transporter), member 7 (Slc17a7), mRNA	0.663918	0.114068	0.00079891
NM_172041; NM_172042	Kcnk2	potassium channel, subfamily K, member 2 (Kcnk2), transcript variant 1, mRNA; potassium channel, subfamily K, member 2 (Kcnk2), transcript variant 2, mRNA	0.663757	0.0736342	0.00344969
NM_145085	Pcyox1	prenylcysteine oxidase 1 (Pcyox1), mRNA	0.663412	0.0584917	0.00043076
NM_001110319	Maz	MYC-associated zinc finger protein (purine-binding transcription factor) (Maz), mRNA	0.663329	0.0938302	0.000971113
NM_001126372	Agbl5	ATP/GTP binding protein-like 5 (Agbl5), mRNA	0.662739	0.086029	0.0249184
NM_001107120	Daglb	no definition	0.662678	0.0355036	0.00226624
NM_001191729	Ccdc120	coiled-coil domain containing 120 (Ccdc120), mRNA	0.662649	0.121878	0.0479116
NM_130428	Sdha	succinate dehydrogenase complex, subunit A, flavoprotein (Fp) (Sdha), mRNA	0.662416	0.058213	0.00061643
NM_138856	Dnajc21	DnaJ (Hsp40) homolog, subfamily C, member 21 (Dnajc21), mRNA	0.662308	0.0953025	0.00373249
NM_001191596	Usp46	ubiquitin specific peptidase 46 (Usp46), mRNA	0.662216	0.104064	0.00061643
NM_001106651	Snx30	sorting nexin family member 30 (Snx30), mRNA	0.661846	0.0825465	0.00330517
NM_001044240	Gdf1	growth differentiation factor 1 (Gdf1), mRNA	0.661797	0.10159	0.00061643
NM_012946	Sparcl1	SPARC-like 1 (hevin) (Sparcl1), mRNA	0.661758	0.132504	0.000971113
NM_001107818	Ndor1	NADPH dependent diflavin oxidoreductase 1 (Ndor1), mRNA	0.661547	0.102332	0.00590533
NM_199111	Nfkbie	nuclear factor of kappa light polypeptide gene enhancer in B-cells inhibitor, epsilon (Nfkbie), mRNA	0.661458	0.0587608	0.027364
NM_031033	Gna11	guanine nucleotide binding protein, alpha 11 (Gna11), mRNA	0.661229	0.104609	0.00113878
NM_001037659	LOC652956	no definition	0.661186	0.132448	0.0013047
NM_001106137	Poli	polymerase (DNA directed), iota (Poli), mRNA	0.660972	0.195642	0.0439372
NM_001108599	Scand1	SCAN domain-containing 1 (Scand1), mRNA	0.660809	0.0784312	0.0013047
NM_001270538; NM_013002	Pcp4	Purkinje cell protein 4 (Pcp4), transcript variant 2, mRNA; Purkinje cell protein 4 (Pcp4), transcript variant 1, mRNA	0.66078	0.073511	0.00022638
NM_001108874	Tmem161a	transmembrane protein 161A (Tmem161a), mRNA	0.660742	0.0786077	0.00590533
NM_017211	Glg1	golgi glycoprotein 1 (Glg1), mRNA	0.660156	0.0620004	0.00022638
NM_031770	Gnb5	guanine nucleotide binding protein (G protein), beta 5 (Gnb5), mRNA	0.660054	0.0963126	0.00146622
NM_001071776	Bola1	bolA family member 1 (Bola1), mRNA	0.660046	0.155327	0.0402075
NM_001276483	Smim12	small integral membrane protein 12 (Smim12), mRNA	0.660036	0.068919	0.00443649
NM_017323	Nr2c2	nuclear receptor subfamily 2, group C, member 2 (Nr2c2), mRNA	0.660012	0.103518	0.00194911
NM_001025063	Scrn1	secernin 1 (Scrn1), mRNA	0.659806	0.104784	0.00079891
NM_053850	Blvra	biliverdin reductase A (Blvra), mRNA	0.659796	0.0828108	0.00782523
NM_001106373	Pank1	pantothenate kinase 1 (Pank1), mRNA	0.65978	0.0581472	0.00845175
NM_001014121	Amz2	archaelysin family metallopeptidase 2 (Amz2), mRNA	0.65955	0.0973475	0.00043076
NM_001106817	Bcl9l	B-cell CLL/lymphoma 9-like (Bcl9l), mRNA	0.659498	0.122047	0.00022638
NM_001271136	Mink1	misshapen-like kinase 1 (Mink1), mRNA	0.659475	0.0623834	0.00022638
NM_001127571	Lrrc45	leucine rich repeat containing 45 (Lrrc45), mRNA	0.659342	0.101166	0.00146622
NM_001168703	Aatk	apoptosis-associated tyrosine kinase (Aatk), mRNA	0.659284	0.0872619	0.00061643
NM_001113791	RGD1562618	similar to RIKEN cDNA 6030419C18 gene (RGD1562618), mRNA	0.659248	0.0743821	0.00061643
NM_001012744	Enpp5	ectonucleotide pyrophosphatase/phosphodiesterase 5 (Enpp5), mRNA	0.659189	0.0987097	0.00022638
NM_001130563	Mtss1	metastasis suppressor 1 (Mtss1), mRNA	0.659181	0.0873504	0.00178864
NM_001105765	Zfp13	zinc finger protein 13 (Zfp13), mRNA	0.659028	0.122836	0.0179798
NM_017251	Gjb1	no definition	0.658692	0.194453	0.0170365
NM_001013204	Ccndbp1	cyclin D-type binding-protein 1 (Ccndbp1), mRNA	0.658647	0.0764863	0.00226624
NM_001134410	Tmem132e	transmembrane protein 132E (Tmem132e), mRNA	0.65831	0.103316	0.0143467
NM_001108630	Vopp1	vesicular, overexpressed in cancer, prosurvival protein 1 (Vopp1), mRNA	0.658066	0.0290111	0.00022638
NM_031508	Grik5	glutamate receptor, ionotropic, kainate 5 (Grik5), mRNA	0.657868	0.0939396	0.00043076
NM_001107017	Traf4	Tnf receptor associated factor 4 (Traf4), mRNA	0.657784	0.128859	0.0200802
NM_001110782; NM_019133	Syn1	no definition; synapsin I (Syn1), transcript variant 1, mRNA	0.657754	0.0809481	0.00590533
NM_001107955	Hint2	histidine triad nucleotide binding protein 2 (Hint2), mRNA	0.657727	0.116174	0.00807461
NM_001108476	Zfp428	zinc finger protein 428 (Zfp428), mRNA	0.657717	0.109719	0.00287509
NM_001106644; NM_001201373; NM_001201374; NM_001201375; NM_001201376	Smim8	no definition; no definition; small integral membrane protein 8 (Smim8), transcript variant 1, mRNA; no definition; no definition	0.657396	0.0551459	0.0456695
NM_001134469	Lrrc49	leucine rich repeat containing 49 (Lrrc49), mRNA	0.657301	0.0791849	0.00079891
NM_001127494	Stk24	serine/threonine kinase 24 (Stk24), mRNA	0.657181	0.0857823	0.00415433
NM_012750	Gfra2	GDNF family receptor alpha 2 (Gfra2), mRNA	0.656976	0.153028	0.0013047
NM_001011975	Aldh1b1	aldehyde dehydrogenase 1 family, member B1 (Aldh1b1), mRNA	0.656608	0.137421	0.0286631
NM_001007676	Timmdc1	translocase of inner mitochondrial membrane domain containing 1 (Timmdc1), mRNA	0.656303	0.074887	0.00415433
NM_199270	Bre	brain and reproductive organ-expressed (TNFRSF1A modulator) (Bre), mRNA	0.655895	0.0648421	0.00272441
NM_001037199	Dhrs3	dehydrogenase/reductase (SDR family) member 3 (Dhrs3), mRNA	0.6552	0.186092	0.00820588
NM_001107445	Hspa12a	heat shock protein 12A (Hspa12a), mRNA	0.655186	0.06303	0.00022638
NM_138516	Polk	polymerase (DNA directed) kappa (Polk), mRNA	0.655144	0.114008	0.0187238
NM_053519	Sorl1	sortilin-related receptor, LDLR class A repeats-containing (Sorl1), mRNA	0.654921	0.113013	0.00061643
NM_001100845	Sptbn4	spectrin, beta, non-erythrocytic 4 (Sptbn4), mRNA	0.654676	0.0997262	0.00022638
NM_001106911	Mfsd6	major facilitator superfamily domain containing 6 (Mfsd6), mRNA	0.654568	0.122659	0.00043076
NM_031652	Kcnab3	potassium voltage-gated channel, shaker-related subfamily, beta member 3 (Kcnab3), mRNA	0.65432	0.0623169	0.00708464
NM_001109426	Tmem88b	transmembrane protein 88B (Tmem88b), mRNA	0.654282	0.223269	0.00719937
NM_053795	Kidins220	kinase D-interacting substrate 220 (Kidins220), mRNA	0.654268	0.094391	0.00022638
NM_001107519	Nipa1	non imprinted in Prader-Willi/Angelman syndrome 1 (Nipa1), mRNA	0.654201	0.138474	0.00373249
NM_001108510	Dusp8	no definition	0.654021	0.102407	0.000971113
NM_031127	Suox	sulfite oxidase (Suox), mRNA	0.65393	0.0531139	0.0097927
NM_133611	Slc2a13	solute carrier family 2 (facilitated glucose transporter), member 13 (Slc2a13), mRNA	0.65388	0.0456145	0.00043076
NM_001107615	Brpf3	bromodomain and PHD finger containing, 3 (Brpf3), mRNA	0.653765	0.0604055	0.00113878
NM_001195482	LOC690871	hypothetical protein LOC690871 (LOC690871), mRNA	0.653716	0.0912945	0.0216951
NM_031608	Gria1	no definition	0.653493	0.0865351	0.00022638
NM_001135878	Plxnb3	plexin B3 (Plxnb3), mRNA	0.653405	0.0296245	0.00316273
NM_133561	Mpc1	mitochondrial pyruvate carrier 1 (Mpc1), mRNA	0.653286	0.0764633	0.00061643
NM_001277157	Crebrf	CREB3 regulatory factor (Crebrf), mRNA	0.653253	0.129368	0.00146622
NM_001134715	Slc44a2	solute carrier family 44 (choline transporter), member 2 (Slc44a2), mRNA	0.653216	0.101551	0.00079891
NM_001108235	Fbxl17	F-box and leucine-rich repeat protein 17 (Fbxl17), mRNA	0.653019	0.0603389	0.000971113
NM_001014089	Tbcel	tubulin folding cofactor E-like (Tbcel), mRNA	0.652506	0.0954095	0.0146643
NM_133411	Abcc4	no definition	0.652487	0.0302965	0.00956158
NM_023099	Gpr27	G protein-coupled receptor 27 (Gpr27), mRNA	0.652472	0.155732	0.00708464
NM_138887	Hspb6	heat shock protein, alpha-crystallin-related, B6 (Hspb6), mRNA	0.652033	0.0530145	0.0051008
NM_001108678	RGD1559909	RGD1559909 (RGD1559909), mRNA	0.652003	0.121212	0.00079891
NM_001108105	Mlc1	megalencephalic leukoencephalopathy with subcortical cysts 1 (Mlc1), mRNA	0.651926	0.13427	0.00022638
NM_134356	Ptprg	no definition	0.65184	0.0525133	0.00113878
NM_001108792	Bend6	no definition	0.651829	0.105991	0.00043076
NM_022231	Xiap	X-linked inhibitor of apoptosis (Xiap), mRNA	0.6517	0.189492	0.00770266
NM_001037789	Ccdc28a	coiled-coil domain containing 28A (Ccdc28a), mRNA	0.651481	0.246551	0.0134581
NM_001270626; NM_001270627; NM_001270628; NM_057190	Nsmf	NMDA receptor synaptonuclear signaling and neuronal migration factor (Nsmf), transcript variant 2, mRNA; NMDA receptor synaptonuclear signaling and neuronal migration factor (Nsmf), transcript variant 3, mRNA; NMDA receptor synaptonuclear signaling and neuronal migration factor (Nsmf), transcript variant 4, mRNA; NMDA receptor synaptonuclear signaling and neuronal migration factor (Nsmf), transcr…	0.651443	0.0921701	0.00022638
NM_001017447	RGD1305235	similar to RIKEN cDNA 1700052N19 (RGD1305235), mRNA	0.651442	0.0477313	0.0048338
NM_001077645	Prkacb	protein kinase, cAMP dependent, catalytic, beta (Prkacb), mRNA	0.651361	0.0896922	0.00061643
NM_001012017	Dirc2	disrupted in renal carcinoma 2 (Dirc2), mRNA	0.651262	0.0679784	0.000971113
NM_198778	Mpped2	metallophosphoesterase domain containing 2 (Mpped2), mRNA	0.651203	0.132802	0.00401673
NM_181377	Rtn4rl1	reticulon 4 receptor-like 1 (Rtn4rl1), mRNA	0.651087	0.150362	0.000971113
NM_001040155	Zmym3	zinc finger, MYM-type 3 (Zmym3), mRNA	0.650962	0.104636	0.00022638
NM_001198583; NM_138546	Grin3a	glutamate receptor, ionotropic, N-methyl-D-aspartate 3A (Grin3a), transcript variant 2, mRNA; no definition	0.650877	0.135424	0.0159526
NM_001107808	Zbtb46	zinc finger and BTB domain containing 46 (Zbtb46), mRNA	0.650655	0.117334	0.0193979
NM_001126284	Mon1a	no definition	0.650638	0.12461	0.00359248
NM_001108721	Prima1	proline rich membrane anchor 1 (Prima1), mRNA	0.65056	0.155453	0.0218037
NM_001190475; NM_134408	Lphn2	latrophilin 2 (Lphn2), transcript variant 2, mRNA; latrophilin 2 (Lphn2), transcript variant 1, mRNA	0.650479	0.104129	0.0013047
NM_001191110	Celsr2	cadherin, EGF LAG seven-pass G-type receptor 2 (Celsr2), mRNA	0.650348	0.104618	0.00022638
NM_001108315	Ttc3	no definition	0.650285	0.10884	0.00022638
NM_001012167	Pld3	phospholipase D family, member 3 (Pld3), mRNA	0.650255	0.0561308	0.00022638
NM_001013863	Ydjc	YdjC homolog (bacterial) (Ydjc), mRNA	0.650073	0.122444	0.00708464
NM_053309	Homer2	homer homolog 2 (Drosophila) (Homer2), mRNA	0.650031	0.0919403	0.0154776
NM_019371	Egln3	egl-9 family hypoxia-inducible factor 3 (Egln3), mRNA	0.649843	0.107878	0.00226624
NM_001083811; NM_017261	Gria2	glutamate receptor, ionotropic, AMPA 2 (Gria2), transcript variant 2, mRNA; glutamate receptor, ionotropic, AMPA 2 (Gria2), transcript variant 1, mRNA	0.649769	0.696943	0.000971113
NM_001033889	Cog7	component of oligomeric golgi complex 7 (Cog7), mRNA	0.649651	0.0989216	0.00162725
NM_001107178	Ppp1r12b	protein phosphatase 1, regulatory subunit 12B (Ppp1r12b), mRNA	0.649451	0.0870805	0.00043076
NM_181362	Cand2	cullin-associated and neddylation-dissociated 2 (putative) (Cand2), mRNA	0.649149	0.100852	0.0276836
NM_031556; NM_133651	Cav1	caveolin 1, caveolae protein (Cav1), transcript variant 1, mRNA; caveolin 1, caveolae protein (Cav1), transcript variant 2, mRNA	0.649087	0.106053	0.00242442
NM_013019	Rab4a	RAB4A, member RAS oncogene family (Rab4a), mRNA	0.649076	0.0731939	0.00061643
NM_001014262	Wrap73	WD repeat containing, antisense to TP73 (Wrap73), mRNA	0.648972	0.0629747	0.0267745
NM_001105748	Kcnd1	potassium voltage-gated channel, Shal-related subfamily, member 1 (Kcnd1), mRNA	0.648944	0.118663	0.0206336
NM_017274	Gpam	glycerol-3-phosphate acyltransferase, mitochondrial (Gpam), mRNA	0.648835	0.227493	0.000971113
NM_030839	Syt13	synaptotagmin XIII (Syt13), mRNA	0.64873	0.0979395	0.00079891
NM_001042354; NM_001042356; NM_021739	Camk2b	calcium/calmodulin-dependent protein kinase II beta (Camk2b), transcript variant 1, mRNA; no definition; calcium/calmodulin-dependent protein kinase II beta (Camk2b), transcript variant 2, mRNA	0.648548	0.0533564	0.00043076
[truncated: 1,778 more rows]
