# Supplementary material for: ACTH-like Peptides Compensate Rat Brain Gene Expression Profile Disrupted by Ischemia a Day After Experimental Stroke
Source: Biomedicines. 2024 Dec 13;12(12):2830. doi: 10.3390/biomedicines12122830 (PMC11673339; doi:10.3390/biomedicines12122830)
Supplement: Supplementary file 1 [file biomedicines-12-02830-s001.zip › Supplementary Table S3.xlsx]

## Sheet: S3
Table S3. DEGs in IS24-f vs. IR24-f pairwise comparison
RefSeq ID	Gene symbol	Description	Ratio	±SE	Padj
NM_001014254	Clk2	CDC-like kinase 2 (Clk2), mRNA	39.9123	39.064	0.000673926
NM_024383	Hes5	hes family bHLH transcription factor 5 (Hes5), mRNA	14.3406	7.18915	0.000673926
NM_001191910	Gli1	GLI family zinc finger 1 (Gli1), mRNA	7.2148	3.96144	0.00768182
NM_012543	Dbp	D site of albumin promoter (albumin D-box) binding protein (Dbp), transcript variant 1, mRNA	6.32726	3.00092	0.000673926
NM_001013867	Rsph10b	radial spoke head 10 homolog B (Chlamydomonas) (Rsph10b), mRNA	4.9169	3.26372	0.000673926
NM_001191800	Dclk3	doublecortin-like kinase 3 (Dclk3), mRNA	4.62768	1.50544	0.000673926
NM_001106054	Klhl1	kelch-like family member 1 (Klhl1), mRNA	4.40731	0.953556	0.002703
NM_001037210	Gipc2	no definition	4.24093	1.82704	0.0214373
NM_172085	Pou3f2	POU class 3 homeobox 2 (Pou3f2), mRNA	4.23183	1.90273	0.000673926
NM_001109430	Lrtm2	leucine-rich repeats and transmembrane domains 2 (Lrtm2), mRNA	4.20414	1.05354	0.000673926
NM_031806	Gpr6	G protein-coupled receptor 6 (Gpr6), mRNA	4.1328	3.08911	0.00176797
NM_053703	Map2k6	mitogen-activated protein kinase kinase 6 (Map2k6), mRNA	4.10924	1.6636	0.000673926
NM_001128185	Myadml2	myeloid-associated differentiation marker-like 2 (Myadml2), mRNA	3.99812	1.86772	0.002703
NM_001009486	Klra1	killer cell lectin-like receptor, subfamily A, member 1 (Klra1), mRNA	3.93761	1.99731	0.012334
NM_001100499	Pkp2	no definition	3.92203	1.10031	0.00225102
NM_001106524	Acss1	acyl-CoA synthetase short-chain family member 1 (Acss1), mRNA	3.77415	0.941026	0.000673926
NM_001100482	Slc5a11	solute carrier family 5 (sodium/glucose cotransporter), member 11 (Slc5a11), mRNA	3.72546	2.02491	0.00225102
NM_001034010	Tril	TLR4 interactor with leucine-rich repeats (Tril), mRNA	3.57608	2.24379	0.000673926
NM_001134534	Btbd17	BTB (POZ) domain containing 17 (Btbd17), mRNA	3.5376	1.94001	0.00176797
NM_019218	Neurod1	neuronal differentiation 1 (Neurod1), mRNA	3.49327	1.98034	0.000673926
NM_057183	Gzmm	granzyme M (lymphocyte met-ase 1) (Gzmm), mRNA	3.4796	1.47595	0.00312074
NM_031332	Slc22a8	solute carrier family 22 (organic anion transporter), member 8 (Slc22a8), mRNA	3.43207	1.77373	0.000673926
NM_017090	Gucy1a3	guanylate cyclase 1, soluble, alpha 3 (Gucy1a3), mRNA	3.42827	1.15817	0.000673926
NM_053536	Klf15	Kruppel-like factor 15 (Klf15), mRNA	3.41534	0.879739	0.000673926
NM_080892	Selenbp1	selenium binding protein 1 (Selenbp1), mRNA	3.39469	1.30699	0.0154972
NM_001109051	Fn3k	fructosamine 3 kinase (Fn3k), mRNA	3.33187	0.713393	0.000673926
NM_019230	Slc22a3	solute carrier family 22 (organic cation transporter), member 3 (Slc22a3), mRNA	3.3214	1.96	0.00225102
NM_001107280	Pcdh20	protocadherin 20 (Pcdh20), mRNA	3.28447	0.702102	0.000673926
NM_001024327	Zfp467	zinc finger protein 467 (Zfp467), mRNA	3.27708	0.744029	0.000673926
NM_131906	Slco1a2	solute carrier organic anion transporter family, member 1A2 (Slco1a2), mRNA	3.23932	1.23725	0.000673926
NM_001105868	Ephb3	Eph receptor B3 (Ephb3), mRNA	3.22022	0.53482	0.000673926
NM_001107625	Rtkn2	rhotekin 2 (Rtkn2), mRNA	3.21398	1.74138	0.000673926
NM_001191657	Atp13a5	ATPase type 13A5 (Atp13a5), mRNA	3.20199	0.452246	0.000673926
NM_001106342	Pnma3	paraneoplastic Ma antigen 3 (Pnma3), mRNA	3.19271	1.1003	0.000673926
NM_001024902	Lrrc56	leucine rich repeat containing 56 (Lrrc56), mRNA	3.18016	1.36807	0.00481798
NM_001024292	Nmrk1	nicotinamide riboside kinase 1 (Nmrk1), mRNA	3.16795	0.708358	0.001254
NM_170668	Slc13a5	solute carrier family 13 (sodium-dependent citrate transporter), member 5 (Slc13a5), mRNA	3.1624	1.23392	0.000673926
NM_001037788	Styxl1	serine/threonine/tyrosine interacting-like 1 (Styxl1), mRNA	3.15469	1.02317	0.0403745
NM_001071777	Gpr17	G protein-coupled receptor 17 (Gpr17), mRNA	3.129	1.14377	0.0331249
NM_001109019	Zic3	Zic family member 3 (Zic3), mRNA	3.1132	0.835434	0.0163425
NM_001024361	LOC501110	similar to Glutathione S-transferase A1 (GTH1) (HA subunit 1) (GST-epsilon) (GSTA1-1) (GST class-alpha) (LOC501110), mRNA	3.11107	0.941269	0.000673926
NM_001114330; NM_017011	Grm1	no definition; glutamate receptor, metabotropic 1 (Grm1), transcript variant 1, mRNA	3.08791	0.992747	0.000673926
NM_001271272	Ndufa4l2	NADH dehydrogenase (ubiquinone) 1 alpha subcomplex, 4-like 2 (Ndufa4l2), mRNA	3.08692	1.27232	0.00805228
NM_001044224	Spag5	sperm associated antigen 5 (Spag5), mRNA	3.08122	1.06048	0.000673926
NM_001108162	Rasl12	RAS-like, family 12 (Rasl12), mRNA	3.05783	0.640561	0.00355337
NM_001106165	Car7	carbonic anhydrase 7 (Car7), mRNA	3.00728	0.609574	0.000673926
NM_019363	Aox1	aldehyde oxidase 1 (Aox1), mRNA	3.00126	0.947136	0.000673926
NM_001109072	Fam163a	family with sequence similarity 163, member A (Fam163a), mRNA	2.98858	0.941255	0.000673926
NM_001106058	Cldn10	claudin 10 (Cldn10), mRNA	2.97634	1.81467	0.000673926
NM_013048	Ttpa	tocopherol (alpha) transfer protein (Ttpa), mRNA	2.93866	0.976589	0.00225102
NM_001108199	Trerf1	transcriptional regulating factor 1 (Trerf1), mRNA	2.90964	0.894182	0.000673926
NM_001014211	Myzap	no definition	2.90052	1.17215	0.0154972
NM_012822	Alox5	arachidonate 5-lipoxygenase (Alox5), mRNA	2.88628	0.525765	0.011088
NM_001024980	Ankrd34a	ankyrin repeat domain 34A (Ankrd34a), mRNA	2.88546	0.384308	0.000673926
NM_023978	Per3	period circadian clock 3 (Per3), mRNA	2.8671	1.16436	0.000673926
NM_001191669	Thsd7b	thrombospondin, type I, domain containing 7B (Thsd7b), mRNA	2.85524	1.02975	0.000673926
NM_001107489	Zfp575	zinc finger protein 575 (Zfp575), mRNA	2.85247	0.674171	0.000673926
NM_080773	Chrm1	cholinergic receptor, muscarinic 1 (Chrm1), mRNA	2.84648	0.970477	0.000673926
NM_001025129	Fam107a	family with sequence similarity 107, member A (Fam107a), mRNA	2.84538	1.34812	0.000673926
NM_033352	Abcd2	ATP-binding cassette, subfamily D (ALD), member 2 (Abcd2), mRNA	2.83502	0.939172	0.000673926
NM_001100963	Aass	no definition	2.78869	1.27704	0.00732908
NM_013225	Cntn6	contactin 6 (Cntn6), mRNA	2.78533	1.01516	0.000673926
NM_012965	Hrh2	histamine receptor H 2 (Hrh2), mRNA	2.77475	0.278721	0.0274324
NM_001100575	Mpp7	membrane protein, palmitoylated 7 (MAGUK p55 subfamily member 7) (Mpp7), mRNA	2.75517	0.69206	0.0191482
NM_133515	Akap5	A kinase (PRKA) anchor protein 5 (Akap5), mRNA	2.74234	1.41564	0.000673926
NM_001107212	Adamts3	ADAM metallopeptidase with thrombospondin type 1, motif 3 (Adamts3), mRNA	2.72678	0.685811	0.000673926
NM_053441	Slco1c1	solute carrier organic anion transporter family, member 1c1 (Slco1c1), mRNA	2.71475	1.34489	0.000673926
NM_001109004	Traip	TRAF-interacting protein (Traip), mRNA	2.70118	1.19138	0.00661216
NM_053613	Rtn4r	reticulon 4 receptor (Rtn4r), mRNA	2.69234	0.310451	0.000673926
NM_001013151	Gna14	guanine nucleotide binding protein, alpha 14 (Gna14), mRNA	2.67858	0.516584	0.014598
NM_172317	Fxyd3	FXYD domain-containing ion transport regulator 3 (Fxyd3), mRNA	2.671	0.927507	0.0163425
NM_057130	Hrk	no definition	2.65826	0.999581	0.000673926
NM_001012034	Art3	ADP-ribosyltransferase 3 (Art3), mRNA	2.64968	1.00205	0.0268373
NM_001009684	Hsd17b13	hydroxysteroid (17-beta) dehydrogenase 13 (Hsd17b13), mRNA	2.64268	0.805531	0.00557614
NM_001082977	Rasgrp2	RAS guanyl releasing protein 2 (calcium and DAG-regulated) (Rasgrp2), mRNA	2.64046	1.14837	0.000673926
NM_172035	Fzd2	frizzled class receptor 2 (Fzd2), mRNA	2.63226	0.914849	0.000673926
NM_001191874	Gareml	GRB2 associated, regulator of MAPK1-like (Gareml), mRNA	2.63156	1.42333	0.000673926
NM_032065	Slc1a6	no definition	2.63114	0.531523	0.0318864
NM_138849	Syt17	no definition	2.62191	0.853062	0.000673926
NM_053388	Gjb6	gap junction protein, beta 6 (Gjb6), mRNA	2.61335	1.40021	0.000673926
NM_053314	Kcnj16	potassium inwardly-rectifying channel, subfamily J, member 16 (Kcnj16), mRNA	2.61282	1.18864	0.000673926
NM_001197023	RGD1307443	similar to mKIAA0319 protein (RGD1307443), mRNA	2.61043	0.856482	0.000673926
NM_001134694	LOC691909	hypothetical protein LOC691909 (LOC691909), mRNA	2.6048	0.645498	0.0391943
NM_001017505	Itgbl1	integrin, beta-like 1 (Itgbl1), mRNA	2.59352	1.11061	0.0176175
NM_001107314	RGD1304810	similar to 6430573F11Rik protein (RGD1304810), mRNA	2.58858	1.25732	0.00481798
NM_001105985	Slc30a10	solute carrier family 30, member 10 (Slc30a10), mRNA	2.58799	0.522355	0.000673926
NM_001137622	Adamts2	ADAM metallopeptidase with thrombospondin type 1 motif, 2 (Adamts2), mRNA	2.58392	0.977901	0.00225102
NM_001106069	Fcho1	FCH domain only 1 (Fcho1), mRNA	2.58052	0.857492	0.000673926
NM_001107395	Psd2	pleckstrin and Sec7 domain containing 2 (Psd2), mRNA	2.57916	0.824929	0.000673926
NM_001105969	Vangl2	VANGL planar cell polarity protein 2 (Vangl2), mRNA	2.57675	0.519972	0.00312074
NM_013095	Smad3	no definition	2.57455	0.472975	0.000673926
NM_001106854	RGD1307461	similar to RIKEN cDNA 6430571L13 gene; similar to g20 protein (RGD1307461), mRNA	2.57275	0.340559	0.000673926
NM_001003711	Jph4	junctophilin 4 (Jph4), mRNA	2.57266	0.845372	0.000673926
NM_021690	Rapgef3	Rap guanine nucleotide exchange factor (GEF) 3 (Rapgef3), mRNA	2.5639	0.644976	0.000673926
NM_001044280	Slc25a18	solute carrier family 25 (glutamate carrier), member 18 (Slc25a18), mRNA	2.56385	1.19147	0.000673926
NM_012869	Npy5r	neuropeptide Y receptor Y5 (Npy5r), mRNA	2.5454	0.618133	0.00557614
NM_001013977	Aifm3	apoptosis-inducing factor, mitochondrion-associated 3 (Aifm3), nuclear gene encoding mitochondrial protein, mRNA	2.53534	0.819038	0.000673926
NM_001007757	Armcx6	armadillo repeat containing, X-linked 6 (Armcx6), mRNA	2.52645	0.577403	0.000673926
NM_201417	Rxfp1	relaxin/insulin-like family peptide receptor 1 (Rxfp1), mRNA	2.52206	0.805947	0.000673926
NM_172022	Lzts3	leucine zipper, putative tumor suppressor family member 3 (Lzts3), mRNA	2.52185	0.542188	0.000673926
NM_001107515	Hebp2	heme binding protein 2 (Hebp2), mRNA	2.52104	0.407334	0.012334
NM_133590	Rab7l1	RAB7, member RAS oncogene family-like 1 (Rab7l1), mRNA	2.50434	0.498573	0.000673926
NM_001108234	Neu4	sialidase 4 (Neu4), mRNA	2.48785	0.314308	0.000673926
NM_031602	Kcnj10	potassium inwardly-rectifying channel, subfamily J, member 10 (Kcnj10), mRNA	2.48751	0.994275	0.000673926
NM_001171802	Triqk	triple QxxK/R motif containing (Triqk), mRNA	2.4869	0.777279	0.000673926
NM_001024968	Slc46a3	solute carrier family 46, member 3 (Slc46a3), mRNA	2.47852	0.438429	0.00176797
NM_024390	Hpgd	hydroxyprostaglandin dehydrogenase 15 (NAD) (Hpgd), mRNA	2.47593	0.373616	0.00841118
NM_001025772	Stpg1	sperm-tail PG-rich repeat containing 1 (Stpg1), mRNA	2.46002	0.882512	0.00661216
NM_207600	Chst7	carbohydrate (N-acetylglucosamine 6-O) sulfotransferase 7 (Chst7), mRNA	2.45467	0.781571	0.00312074
NM_001107179	Lmod1	no definition	2.45137	0.638699	0.000673926
NM_020101	Adap2	ArfGAP with dual PH domains 2 (Adap2), mRNA	2.4511	0.644571	0.0129146
NM_001007685	Klhdc8b	kelch domain containing 8B (Klhdc8b), mRNA	2.44457	0.404381	0.000673926
NM_001191836	Gnal	no definition	2.44242	0.785705	0.0129146
NM_184045	Srpk3	SRSF protein kinase 3 (Srpk3), mRNA	2.43805	1.51912	0.024167
NM_001109294	RGD1562084	similar to expressed sequence AI118078 (RGD1562084), mRNA	2.43356	0.695572	0.000673926
NM_001100172	Kctd8	potassium channel tetramerization domain containing 8 (Kctd8), mRNA	2.42743	0.360402	0.000673926
NM_012808	Tst	thiosulfate sulfurtransferase (Tst), mRNA	2.42267	1.13433	0.000673926
NM_001025715	Limd2	LIM domain containing 2 (Limd2), mRNA	2.419	0.523622	0.000673926
NM_173123	Cyp4f4	cytochrome P450, family 4, subfamily f, polypeptide 4 (Cyp4f4), mRNA	2.41582	1.38354	0.0276882
NM_001106930	Efcab1	EF hand calcium binding domain 1 (Efcab1), mRNA	2.4124	0.989382	0.0135061
NM_022960	Aqp9	aquaporin 9 (Aqp9), mRNA	2.41025	0.992727	0.0151866
NM_001007009	Drc1	dynein regulatory complex subunit 1 homolog (Chlamydomonas) (Drc1), mRNA	2.40069	0.762712	0.000673926
NM_012703	Thrsp	thyroid hormone responsive (Thrsp), mRNA	2.39951	0.812011	0.000673926
NM_031834	Sult1a1	sulfotransferase family, cytosolic, 1A, phenol-preferring, member 1 (Sult1a1), mRNA	2.39051	0.681583	0.00439791
NM_001191867	Raver2	ribonucleoprotein, PTB-binding 2 (Raver2), mRNA	2.38084	0.816948	0.000673926
NM_001012737	Cdh7	cadherin 7, type 2 (Cdh7), mRNA	2.37713	0.71479	0.000673926
NM_001109237	Neurod6	neuronal differentiation 6 (Neurod6), mRNA	2.37522	1.40802	0.000673926
NM_198762	Kcnt2	potassium channel, subfamily T, member 2 (Kcnt2), mRNA	2.3751	0.693643	0.000673926
NM_001107587	Slitrk2	SLIT and NTRK-like family, member 2 (Slitrk2), mRNA	2.37356	0.47728	0.002703
NM_053385	Prelp	proline/arginine-rich end leucine-rich repeat protein (Prelp), mRNA	2.36738	0.858267	0.000673926
NM_017083	Myo5b	myosin Vb (Myo5b), mRNA	2.33935	0.885743	0.000673926
NM_031044	Hnmt	histamine N-methyltransferase (Hnmt), mRNA	2.33684	0.844766	0.00628741
NM_001108228	Slc19a3	no definition	2.33661	1.21611	0.0484777
NM_001105871	Hrasls	HRAS-like suppressor (Hrasls), mRNA	2.33215	0.555068	0.000673926
NM_001007557	Emr1	EGF-like module containing, mucin-like, hormone receptor-like 1 (Emr1), mRNA	2.32879	0.654151	0.000673926
NM_138506	Adra2c	adrenoceptor alpha 2C (Adra2c), mRNA	2.32851	0.994432	0.000673926
NM_001106171	Tox3	TOX high mobility group box family member 3 (Tox3), mRNA	2.32829	0.737967	0.000673926
NM_001105898	Rbm11	RNA binding motif protein 11 (Rbm11), mRNA	2.3198	0.614094	0.000673926
NM_001106405	Cd180	CD180 molecule (Cd180), mRNA	2.3135	0.401379	0.000673926
NM_001017453	Pik3ip1	phosphoinositide-3-kinase interacting protein 1 (Pik3ip1), mRNA	2.30769	0.702055	0.000673926
NM_001013994	Rcor2	REST corepressor 2 (Rcor2), mRNA	2.30328	0.623401	0.000673926
NM_001025712	Itm2a	integral membrane protein 2A (Itm2a), mRNA	2.30106	0.517958	0.000673926
NM_001191997	Layn	layilin (Layn), mRNA	2.29867	0.229176	0.0276882
NM_001136151	Nrg2	neuregulin 2 (Nrg2), mRNA	2.29318	0.398577	0.000673926
NM_001108473	Pnmal1	paraneoplastic Ma antigen family-like 1 (Pnmal1), mRNA	2.28525	0.65039	0.000673926
NM_001105783	Wnt9a	wingless-type MMTV integration site family, member 9A (Wnt9a), mRNA	2.27876	0.875262	0.000673926
NM_053721	Rasgrf2	no definition	2.27669	0.710407	0.000673926
NM_001011912	Polm	polymerase (DNA directed), mu (Polm), mRNA	2.27259	0.633037	0.0113773
NM_001134746	Lrrtm4	leucine rich repeat transmembrane neuronal 4 (Lrrtm4), mRNA	2.2719	0.285043	0.000673926
NM_001008306	Calhm2	calcium homeostasis modulator 2 (Calhm2), mRNA	2.26047	0.531071	0.00355337
NM_001107272	Pnma2	paraneoplastic Ma antigen 2 (Pnma2), mRNA	2.25721	0.257072	0.000673926
NM_001108862	Rasl10a	RAS-like, family 10, member A (Rasl10a), mRNA	2.25608	0.821701	0.0405592
NM_001008325	Tmem218	transmembrane protein 218 (Tmem218), mRNA	2.25566	0.508543	0.000673926
NM_001100784	Gjc2	gap junction protein, gamma 2 (Gjc2), mRNA	2.2531	0.830151	0.000673926
NM_001105752	Pop5	processing of precursor 5, ribonuclease P/MRP subunit (S. cerevisiae) (Pop5), mRNA	2.25272	0.562921	0.000673926
NM_001005898	Omg	oligodendrocyte-myelin glycoprotein (Omg), mRNA	2.24929	0.808217	0.022111
NM_001108336	Sdsl	no definition	2.24792	0.508495	0.00732908
NM_001135778	Prodh	proline dehydrogenase (oxidase) 1 (Prodh), nuclear gene encoding mitochondrial protein, mRNA	2.24361	0.95829	0.000673926
NM_001109190	Celf3	CUGBP, Elav-like family member 3 (Celf3), mRNA	2.24096	0.505358	0.000673926
NM_080580	Rab3d	RAB3D, member RAS oncogene family (Rab3d), mRNA	2.24037	0.269286	0.000673926
NM_001191811	Sgpp2	sphingosine-1-phosphate phosphatase 2 (Sgpp2), mRNA	2.23991	0.384367	0.000673926
NM_053405	Kcnk9	potassium channel, subfamily K, member 9 (Kcnk9), mRNA	2.23726	0.717292	0.000673926
NM_001106387	Lrrtm3	leucine rich repeat transmembrane neuronal 3 (Lrrtm3), mRNA	2.23269	0.448893	0.000673926
NM_178106	Entpd3	ectonucleoside triphosphate diphosphohydrolase 3 (Entpd3), mRNA	2.23245	0.447126	0.000673926
NR_027235	RGD1559747	no definition	2.23185	0.633179	0.000673926
NM_001106317	Rassf7	Ras association (RalGDS/AF-6) domain family (N-terminal) member 7 (Rassf7), mRNA	2.23024	0.696331	0.014598
NM_001135814	Mgat4c	mannosyl (alpha-1,3-)-glycoprotein beta-1,4-N-acetylglucosaminyltransferase, isozyme C (putative) (Mgat4c), mRNA	2.22867	0.84412	0.0126308
NM_024355	Axin2	axin 2 (Axin2), mRNA	2.21473	0.310795	0.000673926
NM_080894	Pde7b	phosphodiesterase 7B (Pde7b), mRNA	2.21004	0.819456	0.000673926
NM_001017500	LOC498368	similar to RIKEN cDNA 0610040J01 (LOC498368), mRNA	2.20545	0.545044	0.012033
NM_053514	Lin7a	lin-7 homolog a (C. elegans) (Lin7a), mRNA	2.2043	0.864484	0.00593537
NM_001024290	Gal3st3	galactose-3-O-sulfotransferase 3 (Gal3st3), mRNA	2.20288	0.580068	0.000673926
NM_001108940	Bhlhe22	basic helix-loop-helix family, member e22 (Bhlhe22), mRNA	2.20138	0.775533	0.000673926
NM_001014138	Lrrc16b	leucine rich repeat containing 16B (Lrrc16b), mRNA	2.20068	0.630734	0.000673926
NM_001005885	Dnajb13	DnaJ (Hsp40) homolog, subfamily B, member 13 (Dnajb13), mRNA	2.1994	0.617416	0.00398368
NM_153735	Nptx1	neuronal pentraxin I (Nptx1), mRNA	2.19934	0.791364	0.000673926
NM_133422	Zfp483	zinc finger protein 483 (Zfp483), mRNA	2.19403	0.702062	0.000673926
NM_001191822	Rhbdl1	rhomboid, veinlet-like 1 (Drosophila) (Rhbdl1), mRNA	2.19202	0.509161	0.000673926
NM_001108938	Egflam	EGF-like, fibronectin type III and laminin G domains (Egflam), mRNA	2.18877	0.343586	0.00176797
NM_012990	Nog	noggin (Nog), mRNA	2.18747	0.53165	0.002703
NM_001106998	Jade2	jade family PHD finger 2 (Jade2), mRNA	2.18215	0.429149	0.000673926
NM_001013179	Hes6	hes family bHLH transcription factor 6 (Hes6), mRNA	2.17264	0.438217	0.000673926
NM_001191702	Zfhx4	zinc finger homeobox 4 (Zfhx4), mRNA	2.16923	0.508859	0.000673926
NM_001173557	RGD1311756	similar to hypothetical protein FLJ20950 (RGD1311756), mRNA	2.15684	0.614322	0.00768182
NM_001191113	Cpne6	copine VI (neuronal) (Cpne6), mRNA	2.15533	0.683916	0.000673926
NM_001107581	Plxna3	plexin A3 (Plxna3), mRNA	2.14799	0.530028	0.000673926
NM_012796	Gstt2	no definition	2.14533	0.520933	0.00398368
NM_001106129	Zadh2	zinc binding alcohol dehydrogenase, domain containing 2 (Zadh2), mRNA	2.14242	0.154046	0.000673926
NM_138613	Rnf112	ring finger protein 112 (Rnf112), mRNA	2.14093	0.473011	0.000673926
NM_001013171	Gulp1	GULP, engulfment adaptor PTB domain containing 1 (Gulp1), mRNA	2.13911	0.571721	0.0236338
NM_019156	Vtn	vitronectin (Vtn), mRNA	2.13767	0.745294	0.000673926
NM_001107277	Lgi3	leucine-rich repeat LGI family, member 3 (Lgi3), mRNA	2.12759	0.619187	0.000673926
NM_001042579; NM_022862	Unc13b	unc-13 homolog B (C. elegans) (Unc13b), transcript variant 2, mRNA; unc-13 homolog B (C. elegans) (Unc13b), transcript variant 1, mRNA	2.12731	0.123021	0.000673926
NM_001037775	Chst12	carbohydrate (chondroitin 4) sulfotransferase 12 (Chst12), mRNA	2.12469	0.414782	0.000673926
NM_001108971	RGD1309821	similar to KIAA1161 protein (RGD1309821), mRNA	2.12214	0.726925	0.000673926
NM_017053	Tacr3	tachykinin receptor 3 (Tacr3), mRNA	2.1216	0.932741	0.00557614
NM_001024369	Ypel4	yippee-like 4 (Drosophila) (Ypel4), mRNA	2.12148	0.484514	0.000673926
NM_053305	Tas1r1	taste receptor, type 1, member 1 (Tas1r1), mRNA	2.11311	0.537678	0.0173484
NM_172224	Impa2	inositol (myo)-1(or 4)-monophosphatase 2 (Impa2), mRNA	2.10138	0.43885	0.00979346
NM_001106465	Ntng1	netrin G1 (Ntng1), mRNA	2.10041	0.509338	0.001254
NM_001107404	Cables1	Cdk5 and Abl enzyme substrate 1 (Cables1), mRNA	2.09833	0.531871	0.000673926
NM_001106675	Echdc2	enoyl CoA hydratase domain containing 2 (Echdc2), mRNA	2.09661	0.628374	0.0168676
NM_001200045	Hdac9	histone deacetylase 9 (Hdac9), mRNA	2.09483	0.689692	0.000673926
NM_001108248	Was	Wiskott-Aldrich syndrome (Was), mRNA	2.0929	0.546681	0.0337827
NM_001127566	Plekhd1	pleckstrin homology domain containing, family D (with coiled-coil domains) member 1 (Plekhd1), mRNA	2.09194	0.745489	0.000673926
NM_001108299	Etv4	ets variant 4 (Etv4), mRNA	2.09155	0.608348	0.00312074
NM_001107782	Btbd3	BTB (POZ) domain containing 3 (Btbd3), mRNA	2.09069	0.383868	0.000673926
NM_001107755	Pamr1	peptidase domain containing associated with muscle regeneration 1 (Pamr1), mRNA	2.08947	0.724501	0.00225102
NM_017052	Sord	sorbitol dehydrogenase (Sord), mRNA	2.08742	0.355313	0.000673926
NM_001191839	Trim66	tripartite motif-containing 66 (Trim66), mRNA	2.08547	0.514746	0.002703
NM_001105712	Grm3	glutamate receptor, metabotropic 3 (Grm3), mRNA	2.08291	0.936344	0.000673926
NM_001106755	Clmn	calmin (Clmn), mRNA	2.08158	0.745767	0.000673926
NM_001122776	Kcnc4	potassium voltage gated channel, Shaw-related subfamily, member 4 (Kcnc4), mRNA	2.07873	0.519495	0.000673926
NM_001106214	Lix1	Lix1 homolog (chicken) (Lix1), mRNA	2.06881	0.803956	0.000673926
NM_001109597	Cys1	cystin 1 (Cys1), mRNA	2.06748	0.245923	0.000673926
NM_001037217	Mmd2	monocyte to macrophage differentiation-associated 2 (Mmd2), mRNA	2.05611	0.556931	0.000673926
NM_017012	Grm5	glutamate receptor, metabotropic 5 (Grm5), mRNA	2.05534	0.955055	0.000673926
NM_019284; NM_133652	Cspg5	no definition; chondroitin sulfate proteoglycan 5 (neuroglycan C) (Cspg5), transcript variant 2, mRNA	2.05272	0.666392	0.000673926
NM_001077677	Pacrg	Park2 co-regulated (Pacrg), mRNA	2.05268	0.632481	0.0263591
NM_057134	Chrd	chordin (Chrd), mRNA	2.04894	0.561507	0.000673926
NM_001004284	Zmynd10	zinc finger, MYND-type containing 10 (Zmynd10), mRNA	2.0471	0.794594	0.0104313
NM_001107790	Tpx2	TPX2, microtubule-associated (Tpx2), mRNA	2.04642	0.398054	0.000673926
NM_153814	Cacna1h	calcium channel, voltage-dependent, T type, alpha 1H subunit (Cacna1h), mRNA	2.04555	0.42311	0.000673926
NM_001100976	Pbxip1	pre-B-cell leukemia homeobox interacting protein 1 (Pbxip1), mRNA	2.04108	0.649838	0.000673926
NM_017017	Hgf	hepatocyte growth factor (Hgf), mRNA	2.04105	1.02301	0.0390424
NM_001134689	Ccdc28b	coiled coil domain containing 28B (Ccdc28b), mRNA	2.04058	0.309769	0.00696907
NM_001127452	RGD1305587	similar to RIKEN cDNA 2010107G23 (RGD1305587), mRNA	2.03965	0.443886	0.000673926
NM_001039454	Pced1b	PC-esterase domain containing 1B (Pced1b), mRNA	2.03907	0.268017	0.00593537
NM_001108741	Appl2	adaptor protein, phosphotyrosine interaction, PH domain and leucine zipper containing 2 (Appl2), mRNA	2.03574	0.541798	0.000673926
NM_012522	Cbs	cystathionine beta synthase (Cbs), mRNA	2.03514	0.957802	0.000673926
NM_001034960	Spag6	sperm associated antigen 6 (Spag6), mRNA	2.03056	0.880727	0.00439791
NM_001137644	Tnfrsf25	tumor necrosis factor receptor superfamily, member 25 (Tnfrsf25), mRNA	2.02578	0.406714	0.00979346
NM_001107524	Rgma	repulsive guidance molecule family member A (Rgma), mRNA	2.01884	0.574417	0.000673926
NM_001107464	Dact2	dapper, antagonist of beta-catenin, homolog 2 (Xenopus laevis) (Dact2), mRNA	2.0188	0.54215	0.000673926
NM_001004446	Smarca2	SWI/SNF related, matrix associated, actin dependent regulator of chromatin, subfamily a, member 2 (Smarca2), mRNA	2.01869	0.630004	0.000673926
NM_145675	Cyp4x1	cytochrome P450, family 4, subfamily x, polypeptide 1 (Cyp4x1), mRNA	2.01589	0.531379	0.00225102
NM_001013936	Slc25a34	solute carrier family 25, member 34 (Slc25a34), mRNA	2.01105	0.627433	0.0107931
NM_133566	Cst6	cystatin E/M (Cst6), mRNA	2.01104	0.470356	0.001254
NM_001271299; NM_001271301	Sptssb	no definition; serine palmitoyltransferase, small subunit B (Sptssb), transcript variant 2, mRNA	2.00976	0.279903	0.020159
NM_203336	Esrrg	estrogen-related receptor gamma (Esrrg), mRNA	2.00575	0.641479	0.000673926
NM_134326	Alb	albumin (Alb), mRNA	2.00539	1.04562	0.0367619
NM_017181	Fah	no definition	2.00479	0.364691	0.001254
NM_001108267	Tfap4	transcription factor AP-4 (Tfap4), mRNA	1.99644	0.26311	0.00696907
NM_001017470	Cep70	centrosomal protein 70 (Cep70), mRNA	1.99631	0.67075	0.00439791
NM_001109299	Tmie	transmembrane inner ear (Tmie), mRNA	1.99411	0.657959	0.00873807
NM_001013243	Slc30a3	solute carrier family 30 (zinc transporter), member 3 (Slc30a3), mRNA	1.99295	0.28604	0.000673926
NM_031317	Pdgfc	platelet derived growth factor C (Pdgfc), mRNA	1.99233	0.592695	0.00907851
NM_019122	Syt3	synaptotagmin III (Syt3), mRNA	1.98947	0.424035	0.000673926
NM_001106296	Fam57b	family with sequence similarity 57, member B (Fam57b), mRNA	1.98631	0.230522	0.000673926
NM_053566	Ptch1	patched 1 (Ptch1), mRNA	1.98624	0.405088	0.000673926
NM_001107997	Mmel1	membrane metallo-endopeptidase-like 1 (Mmel1), mRNA	1.98459	0.887677	0.0246119
NR_002703	Rmrp	no definition	1.98447	0.930056	0.001254
NM_013165	Cckbr	cholecystokinin B receptor (Cckbr), mRNA	1.98396	0.244752	0.000673926
NM_001013217	Trim54	tripartite motif-containing 54 (Trim54), mRNA	1.98272	0.485898	0.00176797
NM_001005762	Sorbs3	sorbin and SH3 domain containing 3 (Sorbs3), mRNA	1.98099	0.358357	0.000673926
NM_080691	Cacng3	calcium channel, voltage-dependent, gamma subunit 3 (Cacng3), mRNA	1.98024	0.444383	0.000673926
NM_001106128	Ly86	lymphocyte antigen 86 (Ly86), mRNA	1.97215	0.305607	0.0157748
NM_001025744	Nprl2	nitrogen permease regulator-like 2 (S. cerevisiae) (Nprl2), mRNA	1.97193	0.451752	0.000673926
NM_001109480	Tmem229a	transmembrane protein 229A (Tmem229a), mRNA	1.96827	0.503069	0.000673926
NM_022594	Ech1	enoyl CoA hydratase 1, peroxisomal (Ech1), mRNA	1.96751	0.480368	0.000673926
NM_001162411	Epha4	Eph receptor A4 (Epha4), mRNA	1.96728	0.468918	0.000673926
NM_001005902	Abtb1	ankyrin repeat and BTB (POZ) domain containing 1 (Abtb1), mRNA	1.96672	0.538826	0.00176797
NM_022632	Slit2	slit homolog 2 (Drosophila) (Slit2), mRNA	1.96548	0.233028	0.000673926
NM_001037355	Mettl7a	methyltransferase like 7A (Mettl7a), mRNA	1.96104	0.3651	0.000673926
NM_138905	Ppap2b	phosphatidic acid phosphatase type 2B (Ppap2b), mRNA	1.95903	0.668159	0.000673926
NM_001277386; NM_001277425	Iqsec2	no definition; no definition	1.9587	0.479472	0.000673926
NM_001191553	Ccdc85a	coiled-coil domain containing 85A (Ccdc85a), mRNA	1.9578	0.590213	0.000673926
NM_017108	Kcnh3	potassium voltage-gated channel, subfamily H (eag-related), member 3 (Kcnh3), mRNA	1.95667	0.333329	0.002703
NM_001012223	Bin2	bridging integrator 2 (Bin2), mRNA	1.95617	0.518438	0.000673926
NM_001109014	Tmem164	transmembrane protein 164 (Tmem164), mRNA	1.95418	0.260588	0.000673926
NM_001107985	Extl1	exostosin-like glycosyltransferase 1 (Extl1), mRNA	1.95381	0.306829	0.000673926
NM_019189	Hapln1	hyaluronan and proteoglycan link protein 1 (Hapln1), mRNA	1.95304	0.540723	0.00176797
NM_001106381	Susd2	sushi domain containing 2 (Susd2), mRNA	1.95014	0.373812	0.00225102
NM_012970	Kcna2	potassium voltage-gated channel, shaker-related subfamily, member 2 (Kcna2), mRNA	1.94819	0.423304	0.000673926
NM_001108435	Mppe1	metallophosphoesterase 1 (Mppe1), mRNA	1.94689	0.396775	0.00355337
NM_001271204	Pou2f2	no definition	1.94497	0.365844	0.0101039
NM_001106188	Wwox	WW domain-containing oxidoreductase (Wwox), mRNA	1.93961	0.491173	0.0191482
NM_001191077	Paqr6	progestin and adipoQ receptor family member VI (Paqr6), mRNA	1.93887	0.811624	0.0272205
NM_175766	Cyp2j3	no definition	1.93873	0.694559	0.000673926
NM_001106043	Dleu7	deleted in lymphocytic leukemia, 7 (Dleu7), mRNA	1.93804	0.649144	0.0246119
NM_001079884	Galnt18	polypeptide N-acetylgalactosaminyltransferase 18 (Galnt18), mRNA	1.93781	0.545826	0.000673926
NM_017188	Unc119	UNC-119 homolog (C. elegans) (Unc119), mRNA	1.93585	0.286674	0.000673926
NM_001134841	Car6	carbonic anhydrase 6 (Car6), mRNA	1.93441	0.370774	0.00176797
NM_001007002	Mxra8	matrix-remodelling associated 8 (Mxra8), mRNA	1.93233	0.360117	0.0101039
NM_019326	Neurod2	no definition	1.93168	0.678083	0.000673926
NM_001134535	Vwa5b2	von Willebrand factor A domain containing 5B2 (Vwa5b2), mRNA	1.92985	0.459646	0.000673926
NM_001185025	Nubpl	nucleotide binding protein-like (Nubpl), mRNA	1.92853	0.268159	0.00907851
NM_001015010	Cib2	calcium and integrin binding family member 2 (Cib2), mRNA	1.92821	0.409513	0.000673926
NM_001015037	Ccbl2	no definition	1.92444	0.632992	0.0168676
NM_001111127	Hist3h2ba	histone cluster 3, H2ba (Hist3h2ba), mRNA	1.92051	0.628508	0.000673926
NM_017351	Itih3	inter-alpha trypsin inhibitor, heavy chain 3 (Itih3), mRNA	1.91939	0.615507	0.000673926
NM_001191070	Tbr1	no definition	1.91795	0.546134	0.000673926
NM_001009675	Tceal1	transcription elongation factor A (SII)-like 1 (Tceal1), mRNA	1.91655	0.545802	0.000673926
NM_134432	Agt	angiotensinogen (serpin peptidase inhibitor, clade A, member 8) (Agt), mRNA	1.91624	0.412968	0.000673926
NM_001276720	Otof	no definition	1.91011	0.590596	0.000673926
NM_001109467	Emid1	EMI domain containing 1 (Emid1), mRNA	1.90875	0.403391	0.00312074
NM_001108654	Tox	thymocyte selection-associated high mobility group box (Tox), mRNA	1.90766	0.319451	0.000673926
NM_145784	Gpr37l1	G protein-coupled receptor 37-like 1 (Gpr37l1), mRNA	1.9074	0.497571	0.000673926
NM_001037351	Tnnc2	troponin C type 2 (fast) (Tnnc2), mRNA	1.90615	0.763682	0.0171204
NM_145089	Asrgl1	asparaginase like 1 (Asrgl1), mRNA	1.90493	0.421522	0.000673926
NM_054003	B3gat1	beta-1,3-glucuronyltransferase 1 (B3gat1), mRNA	1.90431	0.311727	0.000673926
NM_001108692	Arhgef19	Rho guanine nucleotide exchange factor (GEF) 19 (Arhgef19), mRNA	1.90386	0.89248	0.001254
NM_001100862	Fam13a	family with sequence similarity 13, member A (Fam13a), mRNA	1.90257	0.318629	0.0157748
NM_017135	Ak4	adenylate kinase 4 (Ak4), mRNA	1.90247	0.249891	0.00225102
NM_001014124	Dnajc28	DnaJ (Hsp40) homolog, subfamily C, member 28 (Dnajc28), mRNA	1.89992	0.637348	0.0132213
NM_001039013	Tle2	transducin-like enhancer of split 2 (Tle2), mRNA	1.89864	0.636422	0.00176797
NM_001047893	Shroom2	shroom family member 2 (Shroom2), mRNA	1.89746	0.623243	0.000673926
NM_001001504	Gtf2ird1	GTF2I repeat domain containing 1 (Gtf2ird1), mRNA	1.89639	0.417243	0.000673926
NM_001130077	Tcerg1l	transcription elongation regulator 1-like (Tcerg1l), mRNA	1.89363	0.432331	0.000673926
NM_001108358	Lnx1	ligand of numb-protein X 1, E3 ubiquitin protein ligase (Lnx1), mRNA	1.89179	0.343654	0.000673926
NM_001191100	Rbm24	RNA binding motif protein 24 (Rbm24), mRNA	1.89158	0.208721	0.00439791
NM_001107064	Fads6	fatty acid desaturase 6 (Fads6), mRNA	1.88729	0.516751	0.000673926
NM_001024780	Prkra	protein kinase, interferon inducible double stranded RNA dependent activator (Prkra), mRNA	1.88676	0.362484	0.000673926
NM_001130062	Dok7	docking protein 7 (Dok7), mRNA	1.88379	0.405695	0.0363977
NM_053379	Dcx	doublecortin (Dcx), mRNA	1.88323	0.309743	0.000673926
NM_031612	Apln	apelin (Apln), mRNA	1.88245	0.322376	0.000673926
NM_001108514	Ankrd13d	ankyrin repeat domain 13 family, member D (Ankrd13d), mRNA	1.88105	0.399529	0.000673926
NM_001107530	Arpin	actin-related protein 2/3 complex inhibitor (Arpin), mRNA	1.87983	0.257701	0.00481798
NM_001107401	Nol4	nucleolar protein 4 (Nol4), mRNA	1.87939	0.611872	0.000673926
NM_001137643	Gstt3	glutathione S-transferase, theta 3 (Gstt3), mRNA	1.87853	0.626153	0.000673926
NM_001108526	Sema4g	sema domain, immunoglobulin domain (Ig), transmembrane domain (TM) and short cytoplasmic domain, (semaphorin) 4G (Sema4g), mRNA	1.87527	0.52269	0.000673926
NM_001108223	Shd	src homology 2 domain-containing transforming protein D (Shd), mRNA	1.87408	0.334956	0.000673926
NM_001001515	Lmo7	LIM domain 7 (Lmo7), mRNA	1.87097	0.237838	0.000673926
NM_198738	Psat1	phosphoserine aminotransferase 1 (Psat1), mRNA	1.86996	0.390869	0.000673926
NM_001025122	RGD1561328	cysteine and histidine rich 1-like (RGD1561328), mRNA	1.86713	0.162881	0.00225102
NM_001100653	Sidt1	SID1 transmembrane family, member 1 (Sidt1), mRNA	1.8649	0.385965	0.000673926
NM_001108955	Fjx1	four jointed box 1 (Drosophila) (Fjx1), mRNA	1.8613	0.656784	0.000673926
NM_024158	Dck	deoxycytidine kinase (Dck), mRNA	1.86092	0.372544	0.000673926
NM_001106039	Mdp1	magnesium-dependent phosphatase 1 (Mdp1), mRNA	1.8597	0.308612	0.000673926
NM_022847	Pgr	progesterone receptor (Pgr), mRNA	1.85874	0.358365	0.00439791
NM_001191749	Dfna5	deafness, autosomal dominant 5 (human) (Dfna5), mRNA	1.85768	0.326229	0.00661216
NM_001107690	Fam189b	family with sequence similarity 189, member B (Fam189b), mRNA	1.85717	0.336029	0.000673926
NM_053746	Cntn5	contactin 5 (Cntn5), mRNA	1.85686	0.655634	0.0173484
NM_022927	Mid1	midline 1 (Mid1), mRNA	1.85576	0.452206	0.0383322
NM_017274	Gpam	glycerol-3-phosphate acyltransferase, mitochondrial (Gpam), mRNA	1.85571	0.649267	0.000673926
NM_022198	Clcn4	chloride channel, voltage-sensitive 4 (Clcn4), mRNA	1.85425	0.460408	0.000673926
NM_001134593	Ciart	circadian associated repressor of transcription (Ciart), mRNA	1.85391	0.334397	0.00312074
NM_199383	Yipf1	Yip1 domain family, member 1 (Yipf1), mRNA	1.85313	0.249864	0.000673926
NM_001013163	Bmyc	brain expressed myelocytomatosis oncogene (Bmyc), mRNA	1.85169	0.656202	0.000673926
NM_001114402	Cntln	centlein, centrosomal protein (Cntln), mRNA	1.85154	0.616168	0.0318864
NM_001100680	Ralgps2	Ral GEF with PH domain and SH3 binding motif 2 (Ralgps2), mRNA	1.84884	0.315886	0.0256255
NM_001007658	Them6	thioesterase superfamily member 6 (Them6), mRNA	1.84559	0.398247	0.000673926
NM_023971	Drp2	dystrophin related protein 2 (Drp2), mRNA	1.84544	0.206994	0.000673926
NM_001106124	Slc39a12	solute carrier family 39 (zinc transporter), member 12 (Slc39a12), mRNA	1.84378	0.301156	0.00481798
NM_012527	Chrm3	cholinergic receptor, muscarinic 3 (Chrm3), mRNA	1.84271	0.27972	0.000673926
NM_001002822	Cchcr1	coiled-coil alpha-helical rod protein 1 (Cchcr1), mRNA	1.84211	0.266418	0.00398368
NM_001010947	Mri1	methylthioribose-1-phosphate isomerase 1 (Mri1), mRNA	1.842	0.402728	0.00176797
NM_001108377	Pck2	no definition	1.84186	0.472136	0.000673926
NM_001172079	Icam5	intercellular adhesion molecule 5, telencephalin (Icam5), mRNA	1.84162	0.438667	0.000673926
NM_001126374	Zc4h2	zinc finger, C4H2 domain containing (Zc4h2), mRNA	1.83927	0.195458	0.001254
NM_001191975	Srgap3	SLIT-ROBO Rho GTPase activating protein 3 (Srgap3), mRNA	1.83767	0.502985	0.000673926
NM_001009620	Tmem204	transmembrane protein 204 (Tmem204), mRNA	1.83711	0.365163	0.0233858
NM_021770	Olig1	oligodendrocyte transcription factor 1 (Olig1), mRNA	1.83108	0.67098	0.000673926
NM_001110493	Pid1	phosphotyrosine interaction domain containing 1 (Pid1), mRNA	1.83095	0.416352	0.00768182
NM_001142652	Neurl1b	neuralized E3 ubiquitin protein ligase 1B (Neurl1b), mRNA	1.83072	0.592397	0.00398368
NM_001106396	Sesn1	sestrin 1 (Sesn1), mRNA	1.82871	0.234731	0.000673926
NM_012889	Vcam1	vascular cell adhesion molecule 1 (Vcam1), mRNA	1.82867	0.67183	0.000673926
NM_001107415	Sall1	spalt-like transcription factor 1 (Sall1), mRNA	1.82833	0.26126	0.000673926
NM_001011984	Asb2	ankyrin repeat and SOCS box-containing 2 (Asb2), mRNA	1.82824	0.901557	0.0256255
NM_001024789	Nap1l2	no definition	1.82757	0.338494	0.000673926
NM_130744	Cygb	cytoglobin (Cygb), mRNA	1.82755	0.458909	0.000673926
NM_138841	Gpr26	G protein-coupled receptor 26 (Gpr26), mRNA	1.82656	0.611336	0.002703
NM_021840	Hist3h2a	histone cluster 3, H2a (Hist3h2a), mRNA	1.82554	0.419512	0.00481798
NM_031566	Nfib	nuclear factor I/B (Nfib), mRNA	1.82544	0.366361	0.000673926
NM_138530	Pbld1	phenazine biosynthesis-like protein domain containing 1 (Pbld1), mRNA	1.82318	0.680277	0.0359399
NM_001191607	S100a13	S100 calcium binding protein A13 (S100a13), mRNA	1.82237	0.342602	0.00355337
NM_134387	Dcxr	dicarbonyl L-xylulose reductase (Dcxr), mRNA	1.81947	0.598529	0.0463555
NM_001012742	Wee1	WEE1 G2 checkpoint kinase (Wee1), mRNA	1.81855	0.32078	0.000673926
NM_001109197	Tmem141	transmembrane protein 141 (Tmem141), mRNA	1.81814	0.246705	0.0176175
NM_001168630	Cdh9	cadherin 9, type 2, T1-cadherin (Cdh9), mRNA	1.81795	0.71777	0.00661216
NM_001108335	Rasal1	RAS protein activator like 1 (GAP1 like) (Rasal1), mRNA	1.81511	0.319755	0.000673926
NM_001106571	Lhx2	LIM homeobox 2 (Lhx2), mRNA	1.81167	0.533201	0.000673926
NM_001191658	Atp13a4	ATPase type 13A4 (Atp13a4), mRNA	1.80814	0.712778	0.0382321
NM_001012124	Rpp25	ribonuclease P/MRP 25 subunit (Rpp25), mRNA	1.80799	0.518679	0.00942743
NM_001107301	Abhd8	abhydrolase domain containing 8 (Abhd8), mRNA	1.80733	0.55019	0.000673926
NM_031509	Gsta1	glutathione S-transferase alpha 1 (Gsta1), mRNA	1.80721	0.467245	0.000673926
NM_001105725	Ccng2	cyclin G2 (Ccng2), mRNA	1.80712	0.146148	0.000673926
NM_001100561	Gatsl2	GATS protein-like 2 (Gatsl2), mRNA	1.80698	0.243606	0.000673926
NM_053646	Asah2	N-acylsphingosine amidohydrolase (non-lysosomal ceramidase) 2 (Asah2), mRNA	1.80606	0.597437	0.00942743
NM_001107487	Zfp112	zinc finger protein 112 (Zfp112), mRNA	1.80561	0.292464	0.0246119
NM_001013946	Akap8l	A kinase (PRKA) anchor protein 8-like (Akap8l), mRNA	1.80431	0.376111	0.000673926
NM_001107125	Ftsj2	FtsJ RNA methyltransferase homolog 2 (E. coli) (Ftsj2), mRNA	1.80384	0.269828	0.0353109
NM_001110137; NM_021751	Prom1	no definition; prominin 1 (Prom1), transcript variant 1, mRNA	1.80361	0.618608	0.00439791
NM_001011949	Ccna1	cyclin A1 (Ccna1), mRNA	1.80282	0.384274	0.0388144
NM_022678	Zfp238	zinc finger protein 238 (Zfp238), mRNA	1.80256	0.349961	0.000673926
NM_001105957	Rgl1	ral guanine nucleotide dissociation stimulator,-like 1 (Rgl1), mRNA	1.80067	0.34835	0.000673926
NM_001013118	Abi3	ABI family, member 3 (Abi3), mRNA	1.80052	0.275763	0.020159
NM_001172151	Cmtm4	CKLF-like MARVEL transmembrane domain containing 4 (Cmtm4), mRNA	1.79957	0.385318	0.000673926
NM_053513	Mpp2	membrane protein, palmitoylated 2 (MAGUK p55 subfamily member 2) (Mpp2), mRNA	1.79798	0.372485	0.000673926
NM_130429	Lef1	lymphoid enhancer binding factor 1 (Lef1), mRNA	1.79783	0.401943	0.022111
NM_001109181	Sox2	SRY (sex determining region Y)-box 2 (Sox2), mRNA	1.7962	0.513025	0.000673926
NM_001191067	Tbc1d8	TBC1 domain family, member 8 (Tbc1d8), mRNA	1.79472	0.239424	0.00732908
NM_012547	Drd2	no definition	1.79427	0.945818	0.00841118
NM_173293	Olr59	olfactory receptor 59 (Olr59), mRNA	1.79397	0.498463	0.00593537
NM_001025762	Smyd3	no definition	1.79266	0.371993	0.00518605
NM_001044276	Rprm	reprimo, TP53 dependent G2 arrest mediator candidate (Rprm), mRNA	1.79173	0.702087	0.000673926
NM_031639	Dlg3	discs, large homolog 3 (Drosophila) (Dlg3), mRNA	1.79169	0.307555	0.000673926
NM_001163277	Jakmip3	janus kinase and microtubule interacting protein 3 (Jakmip3), mRNA	1.79133	0.198227	0.000673926
NM_017196	Aif1	allograft inflammatory factor 1 (Aif1), mRNA	1.79113	0.570522	0.00176797
NM_031547	Chrm4	cholinergic receptor, muscarinic 4 (Chrm4), mRNA	1.79107	0.206091	0.000673926
NM_001134551	Fam217b	family with sequence similarity 217, member B (Fam217b), mRNA	1.78953	0.307667	0.00628741
NM_001004265	Spint1	serine peptidase inhibitor, Kunitz type 1 (Spint1), mRNA	1.78949	0.516552	0.0283889
NM_001109561	Nrsn2	neurensin 2 (Nrsn2), mRNA	1.78884	0.327826	0.000673926
NM_001106980	Adcy9	adenylate cyclase 9 (Adcy9), mRNA	1.78809	0.501479	0.000673926
NM_001106840	Gsta4	glutathione S-transferase alpha 4 (Gsta4), mRNA	1.78326	0.666818	0.0204035
NM_053774	Usp2	ubiquitin specific peptidase 2 (Usp2), mRNA	1.77721	0.294826	0.000673926
NM_176075	Ppargc1b	peroxisome proliferator-activated receptor gamma, coactivator 1 beta (Ppargc1b), mRNA	1.77614	0.331529	0.0113773
NM_001013138	Tspan17	tetraspanin 17 (Tspan17), mRNA	1.77473	0.277706	0.000673926
NM_214459	Phactr3	phosphatase and actin regulator 3 (Phactr3), mRNA	1.77304	0.40396	0.000673926
NM_078619	Slc8a2	solute carrier family 8 (sodium/calcium exchanger), member 2 (Slc8a2), mRNA	1.77267	0.512791	0.000673926
NM_001013917	Arhgap15	Rho GTPase activating protein 15 (Arhgap15), mRNA	1.77072	0.48408	0.0480717
NM_001108024	Lrfn5	leucine rich repeat and fibronectin type III domain containing 5 (Lrfn5), mRNA	1.76865	0.236094	0.000673926
NM_181371	Gstk1	glutathione S-transferase kappa 1 (Gstk1), mRNA	1.76663	0.335605	0.012334
NM_147216	Slc16a2	solute carrier family 16, member 2 (thyroid hormone transporter) (Slc16a2), mRNA	1.76572	0.18798	0.0302205
NM_053342	Cxxc4	CXXC finger protein 4 (Cxxc4), mRNA	1.76572	0.500494	0.000673926
NM_021594	Slc9a3r1	solute carrier family 9, subfamily A (NHE3, cation proton antiporter 3), member 3 regulator 1 (Slc9a3r1), mRNA	1.76493	0.799896	0.000673926
NM_001100965	Mroh7	no definition	1.76427	0.461	0.0253881
NM_001190399; NM_138915	Caly	calcyon neuron-specific vesicular protein (Caly), transcript variant 2, mRNA; calcyon neuron-specific vesicular protein (Caly), transcript variant 1, mRNA	1.76399	0.389707	0.000673926
NM_138843	Mpst	no definition	1.76348	0.38148	0.0107931
NM_053684	Hcn2	hyperpolarization activated cyclic nucleotide-gated potassium channel 2 (Hcn2), mRNA	1.76244	0.431539	0.000673926
NM_001134504	Klhl23	kelch-like family member 23 (Klhl23), mRNA	1.76143	0.357942	0.000673926
NM_001108598; NM_001244784	Dusp15	dual specificity phosphatase 15 (Dusp15), transcript variant 1, mRNA; dual specificity phosphatase 15 (Dusp15), transcript variant 2, mRNA	1.75553	0.44148	0.000673926
NM_001271081	Lrrc4b	leucine rich repeat containing 4B (Lrrc4b), mRNA	1.75516	0.528981	0.000673926
NM_001271278; NM_001271279	Pknox2	PBX/knotted 1 homeobox 2 (Pknox2), transcript variant 1, mRNA; PBX/knotted 1 homeobox 2 (Pknox2), transcript variant 2, mRNA	1.75363	0.190638	0.000673926
NM_001100822	Flt3	no definition	1.75337	0.454959	0.018445
NM_012546	Drd1	dopamine receptor D1 (Drd1), mRNA	1.75317	0.533502	0.00873807
NM_001012099; NM_001025737	Xkr8	XK, Kell blood group complex subunit-related family, member 8 (Xkr8), mRNA; sphingomyelin phosphodiesterase, acid-like 3B (Smpdl3b), mRNA	1.74996	0.223673	0.0140454
NM_017168	Plcg2	no definition	1.74912	0.277145	0.0149035
NM_001007680	Abhd6	abhydrolase domain containing 6 (Abhd6), mRNA	1.74878	0.220929	0.000673926
NM_001191588	Nmral1	NmrA-like family domain containing 1 (Nmral1), mRNA	1.74836	0.361246	0.0331249
NM_199117	Cbx7	chromobox homolog 7 (Cbx7), mRNA	1.74835	0.307817	0.000673926
NM_001100685	Clybl	citrate lyase beta like (Clybl), mRNA	1.7478	0.455839	0.0189397
NM_001106341	Mcee	methylmalonyl CoA epimerase (Mcee), mRNA	1.74609	0.432137	0.0101039
NM_001106816	Abcg4	ATP-binding cassette, subfamily G (WHITE), member 4 (Abcg4), mRNA	1.74486	0.264996	0.000673926
NM_001271195	Fstl5	follistatin-like 5 (Fstl5), mRNA	1.74468	0.430787	0.000673926
NM_019314	Kcnn2	potassium intermediate/small conductance calcium-activated channel, subfamily N, member 2 (Kcnn2), mRNA	1.7432	0.349521	0.000673926
NM_021266	Fzd1	frizzled class receptor 1 (Fzd1), mRNA	1.74283	0.420029	0.0104313
NM_031054	Mmp2	no definition	1.74162	0.213508	0.00907851
NM_001106545	Kcng1	potassium voltage-gated channel, subfamily G, member 1 (Kcng1), mRNA	1.74003	0.746845	0.00176797
NM_001013185	Adck3	aarF domain containing kinase 3 (Adck3), mRNA	1.74	0.487215	0.000673926
NM_033299	Pld2	no definition	1.73965	0.333907	0.001254
NM_001008311	Ermn	ermin, ERM-like protein (Ermn), mRNA	1.73844	0.688617	0.000673926
NM_001108459	Clvs2	no definition	1.73843	0.320056	0.0219184
NM_001126272	Zfp692	no definition	1.73714	0.404927	0.000673926
NM_019309	Grik2	glutamate receptor, ionotropic, kainate 2 (Grik2), mRNA	1.73557	0.265404	0.000673926
NM_001025027	Fundc1	FUN14 domain containing 1 (Fundc1), mRNA	1.73417	0.243224	0.00176797
NM_001107029	Rad51d	RAD51 paralog D (Rad51d), mRNA	1.73394	0.273579	0.0304813
NM_001002835	Smoc1	SPARC related modular calcium binding 1 (Smoc1), mRNA	1.73188	0.113053	0.0420106
NM_012802	Pdgfra	platelet derived growth factor receptor, alpha polypeptide (Pdgfra), mRNA	1.73058	0.376353	0.000673926
NM_207603	Fcgr3a	Fc fragment of IgG, low affinity IIIa, receptor (Fcgr3a), mRNA	1.73052	0.377321	0.0181712
NM_001100990	Rspo3	R-spondin 3 (Rspo3), mRNA	1.72936	0.628308	0.0223402
NM_001105994	Ephx4	epoxide hydrolase 4 (Ephx4), mRNA	1.72886	0.374264	0.000673926
NM_022265	Pdcd4	programmed cell death 4 (Pdcd4), mRNA	1.72873	0.227104	0.000673926
NM_001128193	Vps37d	vacuolar protein sorting 37 homolog D (S. cerevisiae) (Vps37d), mRNA	1.72785	0.311277	0.000673926
NM_147210	Nr1d2	nuclear receptor subfamily 1, group D, member 2 (Nr1d2), mRNA	1.72785	0.438422	0.000673926
NM_024372	Slc6a11	solute carrier family 6 (neurotransmitter transporter), member 11 (Slc6a11), mRNA	1.72708	0.564708	0.000673926
NM_001103352	Kifc3	kinesin family member C3 (Kifc3), mRNA	1.72654	0.262662	0.000673926
NM_022626	Phka1	phosphorylase kinase, alpha 1 (Phka1), mRNA	1.72601	0.362932	0.00557614
NM_001277287; NM_001277288	Bcl11b	no definition; no definition	1.72508	0.447205	0.000673926
NM_001191970	Thsd7a	thrombospondin, type I, domain containing 7A (Thsd7a), mRNA	1.72465	0.586721	0.0223402
NM_001013230	Selplg	selectin P ligand (Selplg), mRNA	1.72392	0.43234	0.00661216
NM_001014161	Idh2	isocitrate dehydrogenase 2 (NADP+), mitochondrial (Idh2), mRNA	1.72257	0.220412	0.000673926
NM_001108790	Tmem14a	transmembrane protein 14A (Tmem14a), mRNA	1.72208	0.384986	0.001254
NM_013188	Pygb	phosphorylase, glycogen; brain (Pygb), mRNA	1.72131	0.343315	0.000673926
NM_019341	Rgs5	regulator of G-protein signaling 5 (Rgs5), mRNA	1.72122	0.423296	0.00225102
NM_001044252	Nadk2	NAD kinase 2, mitochondrial (Nadk2), mRNA	1.72089	0.390943	0.000673926
NM_019194	Tef	thyrotrophic embryonic factor (Tef), mRNA	1.72051	0.269797	0.000673926
NM_001128083	Trim8	tripartite motif-containing 8 (Trim8), mRNA	1.71874	0.421334	0.000673926
NM_171996	Decr2	2,4-dienoyl CoA reductase 2, peroxisomal (Decr2), mRNA	1.71782	0.329058	0.0437049
NM_199115	Angptl4	angiopoietin-like 4 (Angptl4), mRNA	1.71687	0.75976	0.000673926
NM_001034998	Ctps2	CTP synthase 2 (Ctps2), mRNA	1.71642	0.320317	0.000673926
NM_001006988	Wdr6	WD repeat domain 6 (Wdr6), mRNA	1.71453	0.257961	0.000673926
NM_001011976	Wdr31	WD repeat domain 31 (Wdr31), mRNA	1.71445	0.425947	0.0291743
NM_001044226	Rita1	RBPJ interacting and tubulin associated 1 (Rita1), mRNA	1.71307	0.289625	0.001254
NM_001130543	Rrm2b	no definition	1.71268	0.439712	0.0189397
NM_001108286	Ypel2	yippee-like 2 (Drosophila) (Ypel2), mRNA	1.71174	0.257184	0.00176797
NM_001033665; NM_012916	Bcan	brevican (Bcan), transcript variant 1, mRNA; no definition	1.70956	0.583553	0.000673926
NM_031730	Kcnd2	potassium voltage-gated channel, Shal-related subfamily, member 2 (Kcnd2), mRNA	1.70907	0.417708	0.000673926
NM_001005893	Repin1	replication initiator 1 (Repin1), mRNA	1.70765	0.44302	0.000673926
NM_032084	Chn2	chimerin 2 (Chn2), mRNA	1.70627	0.473024	0.0204035
NM_001040155	Zmym3	zinc finger, MYM-type 3 (Zmym3), mRNA	1.70604	0.263572	0.000673926
NM_053955	Crym	crystallin, mu (Crym), mRNA	1.7053	0.22696	0.018445
NM_001134513	Tbck	TBC1 domain containing kinase (Tbck), mRNA	1.70502	0.467856	0.002703
NM_199097	Adi1	acireductone dioxygenase 1 (Adi1), mRNA	1.70489	0.377665	0.0101039
NM_001025121	Cdkl1	cyclin-dependent kinase-like 1 (CDC2-related kinase) (Cdkl1), mRNA	1.70385	0.283672	0.0168676
NM_012638	Pygm	phosphorylase, glycogen, muscle (Pygm), mRNA	1.70378	0.501017	0.000673926
NM_001126288	Pld4	phospholipase D family, member 4 (Pld4), mRNA	1.70311	0.354868	0.002703
NM_001107441	Ccsap	centriole, cilia and spindle-associated protein (Ccsap), mRNA	1.70298	0.316539	0.000673926
NM_057185	Folh1	folate hydrolase 1 (Folh1), mRNA	1.70105	0.398333	0.0113773
NM_017024	Lcat	lecithin cholesterol acyltransferase (Lcat), mRNA	1.69977	0.490374	0.037375
NM_001173430	Bcas3	breast carcinoma amplified sequence 3 (Bcas3), mRNA	1.69894	0.331476	0.0137965
NM_001106142	Afap1l1	actin filament associated protein 1-like 1 (Afap1l1), mRNA	1.69861	0.217937	0.001254
NM_001083338	Tomm40l	translocase of outer mitochondrial membrane 40 homolog (yeast)-like (Tomm40l), mRNA	1.69805	0.228617	0.00355337
NM_001191683	Bcl11a	B-cell CLL/lymphoma 11A (zinc finger protein) (Bcl11a), mRNA	1.69785	0.58041	0.001254
NM_012877	Scn2b	sodium channel, voltage-gated, type II, beta subunit (Scn2b), mRNA	1.69637	0.196751	0.000673926
NM_001106423	Mecom	MDS1 and EVI1 complex locus (Mecom), mRNA	1.69597	0.400249	0.0391943
NM_001107753	Lrrc4c	leucine rich repeat containing 4C (Lrrc4c), mRNA	1.69552	0.246013	0.000673926
NM_001105835	Cisd3	CDGSH iron sulfur domain 3 (Cisd3), mRNA	1.69546	0.280035	0.0223402
NM_057201	Gpr37	G protein-coupled receptor 37 (Gpr37), mRNA	1.69501	0.521643	0.000673926
NM_001270589; NM_001270590; NM_001270591; NM_001270592; NM_001270593; NM_001270594; NM_134390	Tmem176b	transmembrane protein 176B (Tmem176b), transcript variant 2, mRNA; transmembrane protein 176B (Tmem176b), transcript variant 3, mRNA; transmembrane protein 176B (Tmem176b), transcript variant 4, mRNA; transmembrane protein 176B (Tmem176b), transcript variant 5, mRNA; transmembrane protein 176B (Tmem176b), transcript variant 6, mRNA; transmembrane protein 176B (Tmem176b), transcript variant 7, mRN…	1.69475	0.177977	0.000673926
NM_022609	B3gat2	beta-1,3-glucuronyltransferase 2 (B3gat2), mRNA	1.69471	0.741854	0.024167
NM_001012200	Ttll1	tubulin tyrosine ligase-like family, member 1 (Ttll1), mRNA	1.69328	0.36718	0.00176797
NM_175757	Cryl1	crystallin, lambda 1 (Cryl1), mRNA	1.69262	0.385578	0.00805228
NM_001106683	Mfsd2a	major facilitator superfamily domain containing 2A (Mfsd2a), mRNA	1.69235	0.478854	0.00768182
NM_012567	Gja1	gap junction protein, alpha 1 (Gja1), mRNA	1.69189	0.511076	0.000673926
NM_001134545	Ssc5d	scavenger receptor cysteine rich family, 5 domains (Ssc5d), mRNA	1.69162	0.51966	0.00841118
NM_001106453	Trim45	tripartite motif-containing 45 (Trim45), mRNA	1.69099	0.533811	0.0279127
NM_032083	Chn1	chimerin 1 (Chn1), mRNA	1.69074	0.278924	0.000673926
NM_012765	Htr2c	5-hydroxytryptamine (serotonin) receptor 2C (Htr2c), mRNA	1.69072	0.456094	0.000673926
NM_001139483	Aifm2	apoptosis-inducing factor, mitochondrion-associated 2 (Aifm2), mRNA	1.69058	0.314007	0.0176175
NM_053722	Clasp2	cytoplasmic linker associated protein 2 (Clasp2), mRNA	1.69051	0.409327	0.000673926
NM_001109050	RGD1565033	similar to hypothetical protein LOC284018 isoform b (RGD1565033), mRNA	1.68929	0.345786	0.0204035
NM_001191562	Trpm3	transient receptor potential cation channel, subfamily M, member 3 (Trpm3), mRNA	1.68761	0.565159	0.00732908
NM_199382	Bpgm	2,3-bisphosphoglycerate mutase (Bpgm), mRNA	1.6874	0.247841	0.000673926
NM_001107513	Tmem143	transmembrane protein 143 (Tmem143), mRNA	1.68644	0.304008	0.0228722
NM_053393	Cdh8	no definition	1.68591	0.308041	0.000673926
NM_022547	Aldh1l1	no definition	1.68539	0.560524	0.0226199
NM_022800	P2ry12	purinergic receptor P2Y, G-protein coupled, 12 (P2ry12), mRNA	1.68434	0.447178	0.022111
NM_001107068	Mgat5b	mannosyl (alpha-1,6-)-glycoprotein beta-1,6-N-acetyl-glucosaminyltransferase, isozyme B (Mgat5b), mRNA	1.6834	0.318608	0.000673926
NM_031154	Gstm7	glutathione S-transferase, mu 7 (Gstm7), mRNA	1.68168	0.332661	0.000673926
NM_012947	Eef2k	eukaryotic elongation factor-2 kinase (Eef2k), mRNA	1.68136	0.331083	0.002703
NM_001082410	Rnf144a	ring finger protein 144A (Rnf144a), mRNA	1.68121	0.347813	0.0151866
NM_001130542	Sntb1	syntrophin, beta 1 (Sntb1), mRNA	1.68016	0.399957	0.0191482
NM_001169129	Pcdh19	protocadherin 19 (Pcdh19), mRNA	1.67938	0.418278	0.00628741
NM_001109259	RGD1564053	similar to hypothetical protein (RGD1564053), transcript variant 1, mRNA	1.67921	0.527108	0.0160287
NM_013001	Pax6	paired box 6 (Pax6), mRNA	1.6779	0.253126	0.0411092
NM_001007664	Abhd14b	abhydrolase domain containing 14b (Abhd14b), mRNA	1.67709	0.154904	0.0191482
NM_001106722	Gpr22	G protein-coupled receptor 22 (Gpr22), mRNA	1.67666	0.381085	0.000673926
NM_001107644	Rtn4ip1	reticulon 4 interacting protein 1 (Rtn4ip1), mRNA	1.67513	0.33296	0.0140454
NM_031672	Slc15a2	solute carrier family 15 (oligopeptide transporter), member 2 (Slc15a2), mRNA	1.67483	0.364306	0.000673926
NM_172030	Entpd2	ectonucleoside triphosphate diphosphohydrolase 2 (Entpd2), mRNA	1.67412	0.435978	0.00661216
NM_001047843	Rpa1	replication protein A1 (Rpa1), mRNA	1.67367	0.409282	0.002703
NM_001030020	Prkar2b	protein kinase, cAMP dependent regulatory, type II beta (Prkar2b), mRNA	1.67357	0.313317	0.000673926
NM_001134576	RGD1306739	similar to RIKEN cDNA 1700040L02 (RGD1306739), mRNA	1.67285	0.443367	0.0380001
NM_001108551	Tmem144	no definition	1.67276	0.262662	0.0397587
NM_001107308	Gmip	Gem-interacting protein (Gmip), mRNA	1.67241	0.243864	0.00805228
NM_001107259	Peli2	pellino E3 ubiquitin protein ligase family member 2 (Peli2), mRNA	1.67232	0.267814	0.022111
NM_031741	Slc2a5	solute carrier family 2 (facilitated glucose/fructose transporter), member 5 (Slc2a5), mRNA	1.67074	0.297251	0.0160287
NM_182672	Cbr4	no definition	1.67036	0.336251	0.0274324
NM_001108278	Sat2	spermidine/spermine N1-acetyltransferase family member 2 (Sat2), mRNA	1.66983	0.243413	0.0135061
NM_001014121	Amz2	archaelysin family metallopeptidase 2 (Amz2), mRNA	1.66915	0.259735	0.000673926
NM_001014011	Gramd3	GRAM domain containing 3 (Gramd3), mRNA	1.66909	0.293485	0.00176797
NM_001100516	Kctd1	potassium channel tetramerization domain containing 1 (Kctd1), mRNA	1.66749	0.444223	0.000673926
NM_001135249; NM_001135250	Rarg	retinoic acid receptor, gamma (Rarg), transcript variant 1, mRNA; retinoic acid receptor, gamma (Rarg), transcript variant 2, mRNA	1.667	0.321388	0.0132213
NM_053674	Phyh	phytanoyl-CoA 2-hydroxylase (Phyh), mRNA	1.66676	0.273462	0.001254
NM_001083115; NM_080396	Trpc4	transient receptor potential cation channel, subfamily C, member 4 (Trpc4), transcript variant beta, mRNA; transient receptor potential cation channel, subfamily C, member 4 (Trpc4), transcript variant alpha, mRNA	1.66676	0.266787	0.012033
NM_001014131	Ccdc181	coiled-coil domain containing 181 (Ccdc181), mRNA	1.66607	0.346867	0.000673926
NM_024131	Ddt	D-dopachrome tautomerase (Ddt), mRNA	1.66466	0.186383	0.001254
NM_001107437	Jph3	junctophilin 3 (Jph3), mRNA	1.66403	0.411437	0.000673926
NM_001107899	Prex2	phosphatidylinositol-3,4,5-trisphosphate-dependent Rac exchange factor 2 (Prex2), mRNA	1.66369	0.654937	0.000673926
NM_053910	Cyth1	cytohesin 1 (Cyth1), mRNA	1.66359	0.343796	0.00312074
NM_001134796	Mast3	microtubule associated serine/threonine kinase 3 (Mast3), mRNA	1.66201	0.34067	0.000673926
NM_001191804	Tmem151b	transmembrane protein 151B (Tmem151b), mRNA	1.66141	0.443096	0.000673926
NM_001109054	Tctex1d2	Tctex1 domain containing 2 (Tctex1d2), mRNA	1.65907	0.24124	0.0171204
NM_012817	Igfbp5	insulin-like growth factor binding protein 5 (Igfbp5), mRNA	1.65834	0.639615	0.0289236
NM_001135756	Galntl6	polypeptide N-acetylgalactosaminyltransferase-like 6 (Galntl6), mRNA	1.65716	0.482285	0.0457708
NM_001010958	Slc25a29	solute carrier family 25 (mitochondrial carnitine/acylcarnitine carrier), member 29 (Slc25a29), mRNA	1.65679	0.467775	0.0299751
NM_001106644; NM_001201373; NM_001201374; NM_001201375; NM_001201376	Smim8	no definition; no definition; small integral membrane protein 8 (Smim8), transcript variant 1, mRNA; no definition; no definition	1.65675	0.193138	0.0383322
NM_013160	Mxi1	MAX interactor 1 (Mxi1), mRNA	1.65556	0.38901	0.000673926
NM_001106769	Apc2	adenomatosis polyposis coli 2 (Apc2), mRNA	1.65431	0.351851	0.000673926
NM_017347	Mapk3	mitogen activated protein kinase 3 (Mapk3), mRNA	1.65395	0.226996	0.000673926
NM_001047111	Dbndd2	dysbindin (dystrobrevin binding protein 1) domain containing 2 (Dbndd2), mRNA	1.6526	0.308413	0.000673926
NM_001144870	Vstm5	V-set and transmembrane domain containing 5 (Vstm5), mRNA	1.65226	0.33278	0.0302205
NM_001127554	Nudt16	nudix (nucleoside diphosphate linked moiety X)-type motif 16 (Nudt16), mRNA	1.65214	0.467246	0.0160287
NM_020093	Park2	parkinson protein 2, E3 ubiquitin protein ligase (Park2), mRNA	1.6509	0.414308	0.0484777
NM_001035222	N4bp2l1	NEDD4 binding protein 2-like 1 (N4bp2l1), mRNA	1.65014	0.53148	0.0189397
NM_001107977	Heyl	hes-related family bHLH transcription factor with YRPW motif-like (Heyl), mRNA	1.65009	0.532743	0.00873807
NM_080480	Pip4k2c	phosphatidylinositol-5-phosphate 4-kinase, type II, gamma (Pip4k2c), mRNA	1.6498	0.331242	0.000673926
NM_019297	Chrnb2	cholinergic receptor, nicotinic, beta 2 (neuronal) (Chrnb2), mRNA	1.64966	0.21816	0.001254
NM_001017467	Ly6e	lymphocyte antigen 6 complex, locus E (Ly6e), mRNA	1.64901	0.169893	0.000673926
NM_001047093	Klhl5	kelch-like family member 5 (Klhl5), mRNA	1.64891	0.323392	0.000673926
NM_019276	Ugt8	UDP glycosyltransferase 8 (Ugt8), mRNA	1.64859	0.445101	0.000673926
NM_001025754	Neil1	nei endonuclease VIII-like 1 (E. coli) (Neil1), mRNA	1.64851	0.398459	0.0391943
NM_001107859	Zfp775	zinc finger protein 775 (Zfp775), mRNA	1.64808	0.324658	0.0206584
NM_001170348	Kif26a	kinesin family member 26A (Kif26a), mRNA	1.6469	0.230106	0.0189397
NM_053424	Slc4a4	solute carrier family 4, sodium bicarbonate cotransporter, member 4 (Slc4a4), mRNA	1.6447	0.63639	0.000673926
NM_001107077	Fn3krp	fructosamine-3-kinase-related protein (Fn3krp), mRNA	1.64369	0.257515	0.00176797
NM_001100512	Gpld1	glycosylphosphatidylinositol specific phospholipase D1 (Gpld1), mRNA	1.64348	0.434377	0.001254
NM_001108378	Sdr39u1	short chain dehydrogenase/reductase family 39U, member 1 (Sdr39u1), mRNA	1.64105	0.219537	0.00355337
NM_001013234	Rnaseh2a	ribonuclease H2, subunit A (Rnaseh2a), mRNA	1.64098	0.315982	0.00176797
NM_024483	Adra1d	adrenoceptor alpha 1D (Adra1d), mRNA	1.64063	0.498502	0.00518605
NM_001107357	Arhgap12	Rho GTPase activating protein 12 (Arhgap12), mRNA	1.64019	0.191853	0.000673926
NM_001108736	Mum1	melanoma associated antigen (mutated) 1 (Mum1), mRNA	1.63889	0.391082	0.00355337
NM_001104528	Ephb1	Eph receptor B1 (Ephb1), mRNA	1.6382	0.351747	0.001254
NM_031345	Tsc22d3	TSC22 domain family, member 3 (Tsc22d3), mRNA	1.63665	0.136728	0.00176797
NM_001013250	Mageh1	melanoma antigen, family H, 1 (Mageh1), mRNA	1.63603	0.240207	0.002703
NM_001191789	Lrrk2	leucine-rich repeat kinase 2 (Lrrk2), mRNA	1.6338	0.327953	0.00176797
NM_001009708	Lmo4	LIM domain only 4 (Lmo4), mRNA	1.63335	0.192548	0.000673926
NM_012994	Nxph1	neurexophilin 1 (Nxph1), mRNA	1.63321	0.323093	0.00557614
NM_001107271	Zfp395	zinc finger protein 395 (Zfp395), mRNA	1.63301	0.223687	0.0270222
NM_001108206	Tcte1	t-complex-associated testis expressed 1 (Tcte1), mRNA	1.63278	0.253013	0.0107931
NM_001013054	Adprhl1	ADP-ribosylhydrolase like 1 (Adprhl1), mRNA	1.63254	0.410077	0.0444788
NM_001107759	Disp2	dispatched homolog 2 (Drosophila) (Disp2), mRNA	1.6323	0.289266	0.000673926
NM_001108214	Npas2	neuronal PAS domain protein 2 (Npas2), mRNA	1.63199	0.329192	0.000673926
NM_001107236	Cobl	cordon-bleu WH2 repeat protein (Cobl), mRNA	1.63154	0.33087	0.000673926
NM_134331	Epha7	Eph receptor A7 (Epha7), mRNA	1.63065	0.376827	0.000673926
NM_030868	Nov	nephroblastoma overexpressed (Nov), mRNA	1.63051	0.383457	0.00398368
NM_016991	Adra1b	no definition	1.62997	0.525171	0.00481798
NM_001191075	Tubg2	tubulin, gamma 2 (Tubg2), mRNA	1.62955	0.255352	0.00907851
NM_019330	Pcca	no definition	1.62951	0.183602	0.00979346
NM_012507	Atp1b2	ATPase, Na+/K+ transporting, beta 2 polypeptide (Atp1b2), mRNA	1.62928	0.339864	0.000673926
NM_057104	Enpp2	no definition	1.62904	0.43837	0.001254
NM_199395	Arhgef25	Rho guanine nucleotide exchange factor (GEF) 25 (Arhgef25), mRNA	1.62852	0.202063	0.00225102
NM_001271192	Fzd10	no definition	1.62831	0.395036	0.0199244
NM_031623	Grb14	growth factor receptor bound protein 14 (Grb14), mRNA	1.6271	0.0655363	0.00873807
NM_001014193	Rsrp1	arginine/serine-rich protein 1 (Rsrp1), mRNA	1.62681	0.381279	0.000673926
NM_001276470	Prrt2	proline-rich transmembrane protein 2 (Prrt2), transcript variant 1, mRNA	1.62673	0.353282	0.000673926
NM_030871	Pde1a	phosphodiesterase 1A, calmodulin-dependent (Pde1a), mRNA	1.6253	0.56498	0.000673926
NM_001014156	Dbndd1	dysbindin (dystrobrevin binding protein 1) domain containing 1 (Dbndd1), mRNA	1.62523	0.343841	0.00732908
NM_024371	Slc6a1	solute carrier family 6 (neurotransmitter transporter), member 1 (Slc6a1), mRNA	1.62433	0.345825	0.000673926
NM_001017380	Cyld	no definition	1.62344	0.253433	0.000673926
NM_001039008	Tmem176a	transmembrane protein 176A (Tmem176a), mRNA	1.62309	0.346174	0.001254
NM_001134715	Slc44a2	solute carrier family 44 (choline transporter), member 2 (Slc44a2), mRNA	1.62226	0.310476	0.000673926
NM_001113357	Npy1r	neuropeptide Y receptor Y1 (Npy1r), mRNA	1.62163	0.438131	0.0132213
NM_001109134	RGD1559896	similar to RIKEN cDNA 2310022B05 (RGD1559896), mRNA	1.62064	0.377069	0.000673926
NM_001109403	C1ql3	complement component 1, q subcomponent-like 3 (C1ql3), mRNA	1.61842	0.31804	0.000673926
NM_001108881	Rnf144b	ring finger protein 144B (Rnf144b), mRNA	1.6182	0.205863	0.00661216
NM_001172084	Idua	alpha-L-iduronidase (Idua), mRNA	1.61666	0.487346	0.002703
NM_019291	Car2	carbonic anhydrase 2 (Car2), mRNA	1.61486	0.502538	0.000673926
NM_001109018	Rab9b	RAB9B, member RAS oncogene family (Rab9b), mRNA	1.6138	0.256565	0.00176797
NM_053471	Sema6b	sema domain, transmembrane domain (TM), and cytoplasmic domain, (semaphorin) 6B (Sema6b), mRNA	1.61322	0.399281	0.000673926
NM_001024992	Tmem199	transmembrane protein 199 (Tmem199), mRNA	1.61261	0.158946	0.00225102
NM_031329	Ocln	occludin (Ocln), mRNA	1.61228	0.342423	0.031682
NM_001108029	Arid4a	AT rich interactive domain 4A (Rbp1 like) (Arid4a), mRNA	1.61187	0.322246	0.000673926
NM_012813	St8sia1	no definition	1.6105	0.190976	0.0477071
NM_001100690	Myh14	myosin, heavy chain 14, non-muscle (Myh14), mRNA	1.61021	0.458126	0.00176797
NM_001029911	Cit	citron rho-interacting serine/threonine kinase (Cit), mRNA	1.61016	0.271299	0.000673926
NM_001134991	Zbtb12	zinc finger and BTB domain containing 12 (Zbtb12), mRNA	1.60883	0.4144	0.0486802
NM_183327	Gabrg2	gamma-aminobutyric acid (GABA) A receptor, gamma 2 (Gabrg2), mRNA	1.60872	0.449162	0.000673926
NM_001106804	Tmem205	transmembrane protein 205 (Tmem205), mRNA	1.60845	0.122543	0.0196637
NM_001271109; NM_001271110; NM_080479	Maged2	melanoma antigen, family D, 2 (Maged2), transcript variant 2, mRNA; melanoma antigen, family D, 2 (Maged2), transcript variant 3, mRNA; melanoma antigen, family D, 2 (Maged2), mRNA	1.60823	0.346749	0.002703
NM_053887	Map3k1	mitogen activated protein kinase kinase kinase 1 (Map3k1), mRNA	1.60822	0.261159	0.0173484
NM_001034083	Snn	stannin (Snn), mRNA	1.60817	0.237741	0.00225102
NM_012575	Grin2c	glutamate receptor, ionotropic, N-methyl D-aspartate 2C (Grin2c), mRNA	1.60799	0.625446	0.001254
NM_001168632	Ptprm	protein tyrosine phosphatase, receptor type, M (Ptprm), mRNA	1.60699	0.270756	0.000673926
NM_001204879	Apitd1	no definition	1.60671	0.379347	0.020159
NM_001191794	Cln6	ceroid-lipofuscinosis, neuronal 6, late infantile, variant (Cln6), mRNA	1.60429	0.28317	0.0160287
NM_031613	Tmod2	tropomodulin 2 (Tmod2), mRNA	1.60356	0.499697	0.00225102
NM_053801	Sec14l2	SEC14-like 2 (S. cerevisiae) (Sec14l2), mRNA	1.60332	0.195693	0.000673926
NM_133288	Atp2b3	ATPase, Ca++ transporting, plasma membrane 3 (Atp2b3), mRNA	1.60293	0.326031	0.000673926
NM_207609	Naprt1	nicotinate phosphoribosyltransferase domain containing 1 (Naprt1), mRNA	1.60231	0.304746	0.0393642
NM_001113371; NM_001113372; NM_032071	Synj2	no definition; synaptojanin 2 (Synj2), transcript variant 2, mRNA; synaptojanin 2 (Synj2), transcript variant 3, mRNA	1.60215	0.227679	0.000673926
NM_001106276	Cpeb1	cytoplasmic polyadenylation element binding protein 1 (Cpeb1), mRNA	1.60174	0.171978	0.002703
NM_053764	Rgs14	regulator of G-protein signaling 14 (Rgs14), mRNA	1.60162	0.327851	0.001254
NM_001024760	Ift46	intraflagellar transport 46 (Ift46), mRNA	1.60086	0.381452	0.00628741
NM_001002830	Rasl11b	RAS-like family 11 member B (Rasl11b), mRNA	1.59943	0.314557	0.001254
NM_001105982	Susd4	sushi domain containing 4 (Susd4), mRNA	1.59865	0.291985	0.000673926
NM_212538	Phf1	PHD finger protein 1 (Phf1), mRNA	1.59851	0.167417	0.00312074
NM_133401	Abcb1a	ATP-binding cassette, sub-family B (MDR/TAP), member 1A (Abcb1a), mRNA	1.59827	0.344425	0.002703
NM_001008342	Akr1e2	aldo-keto reductase family 1, member E2 (Akr1e2), mRNA	1.59806	0.409982	0.0256255
NM_001109195	Rnf208	ring finger protein 208 (Rnf208), mRNA	1.59804	0.166759	0.000673926
NM_175754	Agrn	agrin (Agrn), mRNA	1.59687	0.344858	0.000673926
NM_053432	Tec	tec protein tyrosine kinase (Tec), mRNA	1.59678	0.266361	0.020159
NM_001105986	Lyplal1	lysophospholipase-like 1 (Lyplal1), mRNA	1.59636	0.360249	0.0341532
NM_138519	Dkk3	dickkopf WNT signaling pathway inhibitor 3 (Dkk3), mRNA	1.59486	0.418186	0.000673926
NM_001013901	Pagr1	no definition	1.59434	0.189224	0.00355337
NM_181377	Rtn4rl1	reticulon 4 receptor-like 1 (Rtn4rl1), mRNA	1.59405	0.376327	0.000673926
NM_001177368	Lrrn2	leucine rich repeat neuronal 2 (Lrrn2), mRNA	1.59397	0.501086	0.000673926
NM_001037365	Bex1	brain expressed, X-linked 1 (Bex1), mRNA	1.59362	0.310765	0.000673926
NM_001108878	Thsd1	thrombospondin, type I, domain containing 1 (Thsd1), mRNA	1.59359	0.25205	0.0347275
NM_031130	Nr2f1	nuclear receptor subfamily 2, group F, member 1 (Nr2f1), mRNA	1.59343	0.481932	0.000673926
NM_001011893	Sept4	septin 4 (Sept4), mRNA	1.59324	0.399255	0.000673926
NM_001191104	Tmem223	transmembrane protein 223 (Tmem223), mRNA	1.5932	0.158567	0.0306599
NM_001107063	Cdc42ep4	CDC42 effector protein (Rho GTPase binding) 4 (Cdc42ep4), mRNA	1.59221	0.329566	0.000673926
NM_001034143	Dars2	aspartyl-tRNA synthetase 2 (mitochondrial) (Dars2), mRNA	1.59192	0.152344	0.0322417
NM_001191639	Coro7	coronin 7 (Coro7), mRNA	1.5913	0.215504	0.0209487
NM_017193	Aadat	aminoadipate aminotransferase (Aadat), mRNA	1.59084	0.338821	0.0216469
NM_031039	Gpt	glutamic-pyruvate transaminase (alanine aminotransferase) (Gpt), mRNA	1.5898	0.407094	0.018445
NM_001107670	Jade1	jade family PHD finger 1 (Jade1), mRNA	1.58914	0.281724	0.00176797
NM_138542	Rhov	ras homolog family member V (Rhov), mRNA	1.58896	0.239403	0.0272205
NM_001191587	Bcorl1	BCL6 co-repressor-like 1 (Bcorl1), mRNA	1.58744	0.0779919	0.00661216
NM_001107481	Pnmal2	paraneoplastic Ma antigen family-like 2 (Pnmal2), mRNA	1.5873	0.339877	0.000673926
NM_022246	Rad50	RAD50 homolog (S. cerevisiae) (Rad50), mRNA	1.58716	0.347639	0.00225102
NM_001008358	Tmem106c	transmembrane protein 106C (Tmem106c), mRNA	1.58641	0.187293	0.0171204
NM_001033882; NM_001033883; NM_022177	Cxcl12	no definition; chemokine (C-X-C motif) ligand 12 (Cxcl12), transcript variant 3, mRNA; chemokine (C-X-C motif) ligand 12 (Cxcl12), transcript variant 1, mRNA	1.58572	0.432851	0.00768182
NM_001109003	Cpne4	copine IV (Cpne4), mRNA	1.58538	0.437538	0.00481798
NM_001013919	Galk2	galactokinase 2 (Galk2), mRNA	1.58448	0.306039	0.0196637
NM_031731	Aldh3a2	aldehyde dehydrogenase 3 family, member A2 (Aldh3a2), mRNA	1.58365	0.190617	0.00176797
NM_001113197	Nr2e1	nuclear receptor subfamily 2, group E, member 1 (Nr2e1), mRNA	1.58318	0.522446	0.046787
NM_031714	Hrsp12	heat-responsive protein 12 (Hrsp12), mRNA	1.58266	0.313028	0.011088
NM_001109458	Fam163b	family with sequence similarity 163, member B (Fam163b), mRNA	1.58203	0.361953	0.001254
NM_001100533	Nacc2	NACC family member 2, BEN and BTB (POZ) domain containing (Nacc2), mRNA	1.5796	0.432221	0.00225102
NM_001025046	Fam131b	family with sequence similarity 131, member B (Fam131b), mRNA	1.57909	0.217652	0.000673926
NM_133605	Camk2g	calcium/calmodulin-dependent protein kinase II gamma (Camk2g), mRNA	1.57832	0.433141	0.000673926
NM_001034999	Nicn1	nicolin 1 (Nicn1), mRNA	1.57732	0.184365	0.000673926
NM_212528	Col11a2	collagen, type XI, alpha 2 (Col11a2), mRNA	1.57692	0.471774	0.000673926
NM_031510	Idh1	isocitrate dehydrogenase 1 (NADP+), soluble (Idh1), mRNA	1.57689	0.250677	0.00176797
NM_019371	Egln3	egl-9 family hypoxia-inducible factor 3 (Egln3), mRNA	1.5763	0.292793	0.00518605
NM_001017458	Tcp11l2	t-complex 11, testis-specific-like 2 (Tcp11l2), mRNA	1.57463	0.297612	0.0157748
NM_053618	Bbs2	Bardet-Biedl syndrome 2 (Bbs2), mRNA	1.57322	0.255498	0.00557614
NM_012505	Atp1a2	ATPase, Na+/K+ transporting, alpha 2 polypeptide (Atp1a2), mRNA	1.57245	0.32587	0.000673926
NM_019266	Scn8a	no definition	1.57208	0.33515	0.000673926
NM_031743	Slc24a2	no definition	1.57126	0.430349	0.000673926
NM_001107133	Gigyf1	GRB10 interacting GYF protein 1 (Gigyf1), mRNA	1.57072	0.404263	0.00176797
NM_001012129	Satb1	SATB homeobox 1 (Satb1), mRNA	1.57029	0.313431	0.000673926
NM_022236	Pde10a	phosphodiesterase 10A (Pde10a), mRNA	1.56935	0.38526	0.00593537
NM_001011943	Obfc1	oligonucleotide/oligosaccharide-binding fold containing 1 (Obfc1), mRNA	1.56887	0.35371	0.0401506
NM_001106943	Foxo4	forkhead box O4 (Foxo4), mRNA	1.56771	0.176602	0.00942743
NM_001134879	Atad2	ATPase family, AAA domain containing 2 (Atad2), mRNA	1.5676	0.288708	0.0189397
NM_001012037	Lias	lipoic acid synthetase (Lias), mRNA	1.56659	0.340505	0.00979346
NM_001106395	Foxo3	forkhead box O3 (Foxo3), mRNA	1.56653	0.452255	0.00225102
NM_001271381	Nkd1	naked cuticle homolog 1 (Drosophila) (Nkd1), mRNA	1.56481	0.412714	0.011088
NM_001142758	Zfp958	zinc finger protein 958 (Zfp958), mRNA	1.56454	0.40558	0.00518605
NM_001170398	Fry	furry homolog (Drosophila) (Fry), mRNA	1.56339	0.376306	0.000673926
NM_001031660	Msrb2	methionine sulfoxide reductase B2 (Msrb2), mRNA	1.56276	0.243983	0.012033
NM_001100175	Tmem38a	transmembrane protein 38a (Tmem38a), mRNA	1.56275	0.154702	0.00398368
NM_001191679	Wdr19	WD repeat domain 19 (Wdr19), mRNA	1.56267	0.348589	0.00873807
NM_001109310	Efhd1	EF-hand domain family, member D1 (Efhd1), mRNA	1.56261	0.249244	0.00518605
NM_001134563	Zfp710	zinc finger protein 710 (Zfp710), mRNA	1.5626	0.310137	0.0343107
NM_001108359	Dcun1d4	DCN1, defective in cullin neddylation 1, domain containing 4 (Dcun1d4), mRNA	1.56209	0.115874	0.000673926
NM_001008880	Scn4b	sodium channel, voltage-gated, type IV, beta subunit (Scn4b), mRNA	1.56205	0.472509	0.00176797
NM_012957	Gabrb2	gamma-aminobutyric acid (GABA) A receptor, beta 2 (Gabrb2), mRNA	1.56086	0.541844	0.0171204
NM_001105748	Kcnd1	potassium voltage-gated channel, Shal-related subfamily, member 1 (Kcnd1), mRNA	1.55967	0.256576	0.0415508
NM_001145840	Ganc	glucosidase, alpha; neutral C (Ganc), mRNA	1.55964	0.201948	0.0246119
NM_133411	Abcc4	no definition	1.55946	0.0643576	0.024425
NM_022851	Aldh5a1	aldehyde dehydrogenase 5 family, member A1 (Aldh5a1), mRNA	1.55877	0.251205	0.000673926
NM_001191989	Dtx3	deltex 3, E3 ubiquitin ligase (Dtx3), mRNA	1.5558	0.22209	0.000673926
NM_001109212	Uckl1	uridine-cytidine kinase 1-like 1 (Uckl1), mRNA	1.5554	0.249953	0.0272205
NM_001033889	Cog7	component of oligomeric golgi complex 7 (Cog7), mRNA	1.55526	0.257233	0.00557614
NM_021697	Kcnv1	potassium channel, subfamily V, member 1 (Kcnv1), mRNA	1.55501	0.390554	0.00312074
NM_053904	Oplah	5-oxoprolinase (ATP-hydrolysing) (Oplah), mRNA	1.55498	0.198195	0.00628741
NM_001108759	Siae	sialic acid acetylesterase (Siae), mRNA	1.55476	0.187734	0.0226199
NM_021859	Matk	megakaryocyte-associated tyrosine kinase (Matk), mRNA	1.5542	0.367163	0.000673926
NM_001271250	Stxbp5l	syntaxin binding protein 5-like (Stxbp5l), mRNA	1.55337	0.63438	0.0196637
NM_001270579; NM_001270580; NM_001270581; NM_001270582; NM_001270583; NM_133511	Adcyap1r1	adenylate cyclase activating polypeptide 1 receptor 1 (Adcyap1r1), transcript variant 1, mRNA; adenylate cyclase activating polypeptide 1 receptor 1 (Adcyap1r1), transcript variant 3, mRNA; no definition; adenylate cyclase activating polypeptide 1 receptor 1 (Adcyap1r1), transcript variant 5, mRNA; adenylate cyclase activating polypeptide 1 receptor 1 (Adcyap1r1), transcript variant 6, mRNA; aden…	1.55236	0.242015	0.000673926
NM_001107954	Reck	reversion-inducing-cysteine-rich protein with kazal motifs (Reck), mRNA	1.55212	0.249298	0.0137965
NM_012769	Gucy1b3	guanylate cyclase 1, soluble, beta 3 (Gucy1b3), mRNA	1.55143	0.267259	0.001254
NM_001177684	Cars2	cysteinyl-tRNA synthetase 2, mitochondrial (Cars2), mRNA	1.54926	0.279988	0.0321065
NM_001008722	Irf8	interferon regulatory factor 8 (Irf8), mRNA	1.54902	0.355908	0.0315262
NM_001106193	Trappc2l	trafficking protein particle complex 2-like (Trappc2l), mRNA	1.54775	0.133625	0.0151866
NM_001012013	Acbd4	acyl-CoA binding domain containing 4 (Acbd4), mRNA	1.54746	0.250252	0.00696907
NM_130403	Ppp1r14a	protein phosphatase 1, regulatory (inhibitor) subunit 14A (Ppp1r14a), mRNA	1.54725	0.668399	0.0315262
NM_012793	Gamt	guanidinoacetate N-methyltransferase (Gamt), mRNA	1.54662	0.214845	0.0191482
NM_001100704	Extl2	exostosin-like glycosyltransferase 2 (Extl2), mRNA	1.54651	0.36556	0.00518605
NM_001108394	Zcchc24	zinc finger, CCHC domain containing 24 (Zcchc24), mRNA	1.54587	0.33834	0.00225102
NM_001007704	Galm	galactose mutarotase (aldose 1-epimerase) (Galm), mRNA	1.54561	0.093003	0.0219184
NM_017301	S1pr1	sphingosine-1-phosphate receptor 1 (S1pr1), mRNA	1.5452	0.129301	0.000673926
NM_053842	Mapk1	mitogen activated protein kinase 1 (Mapk1), mRNA	1.54475	0.313269	0.000673926
NM_001100791	Tdrp	testis development related protein (Tdrp), mRNA	1.54397	0.27663	0.0228722
NM_213629	Arhgap20	Rho GTPase activating protein 20 (Arhgap20), mRNA	1.54226	0.320155	0.00557614
NM_145776	Slc38a3	solute carrier family 38, member 3 (Slc38a3), mRNA	1.54213	0.257128	0.00355337
NM_019304	Dgkb	diacylglycerol kinase, beta (Dgkb), mRNA	1.54184	0.501633	0.002703
NM_001106586	Irf5	interferon regulatory factor 5 (Irf5), mRNA	1.54176	0.233479	0.043159
NM_031801	Deaf1	DEAF1 transcription factor (Deaf1), mRNA	1.54137	0.239554	0.0384876
NM_001191582	Cul9	cullin 9 (Cul9), mRNA	1.54129	0.337903	0.00176797
NM_199499	Lgi4	leucine-rich repeat LGI family, member 4 (Lgi4), mRNA	1.54125	0.472149	0.00439791
NM_053580	Slc27a1	solute carrier family 27 (fatty acid transporter), member 1 (Slc27a1), mRNA	1.54073	0.275308	0.000673926
NM_053851	Cacnb2	calcium channel, voltage-dependent, beta 2 subunit (Cacnb2), mRNA	1.5401	0.216084	0.00312074
NM_031569	Oprl1	opiate receptor-like 1 (Oprl1), mRNA	1.53997	0.367168	0.00873807
NM_001013133	Rhobtb2	Rho-related BTB domain containing 2 (Rhobtb2), mRNA	1.53822	0.139309	0.00439791
NM_001277157	Crebrf	CREB3 regulatory factor (Crebrf), mRNA	1.53689	0.404442	0.00398368
NM_001108163	Fam81a	family with sequence similarity 81, member A (Fam81a), mRNA	1.53668	0.212188	0.001254
NM_001108738	Ilvbl	ilvB (bacterial acetolactate synthase)-like (Ilvbl), mRNA	1.53659	0.24934	0.0306599
NM_001169103	Crim1	cysteine rich transmembrane BMP regulator 1 (chordin like) (Crim1), mRNA	1.53652	0.301571	0.001254
NM_001008285	Spice1	spindle and centriole associated protein 1 (Spice1), mRNA	1.53622	0.348185	0.0465
NM_001271084	Svip	small VCP/p97-interacting protein (Svip), mRNA	1.53603	0.173227	0.00979346
NM_001113184; NM_001113185; NM_017263	Gria4	glutamate receptor, ionotropic, AMPA 4 (Gria4), transcript variant 2, mRNA; no definition; glutamate receptor, ionotropic, AMPA 4 (Gria4), transcript variant 1, mRNA	1.53564	0.320543	0.00398368
NM_001098724	Necab3	N-terminal EF-hand calcium binding protein 3 (Necab3), mRNA	1.53563	0.242846	0.002703
NM_001108300	Adam11	ADAM metallopeptidase domain 11 (Adam11), mRNA	1.53541	0.416684	0.000673926
NM_001107745	C1qtnf4	C1q and tumor necrosis factor related protein 4 (C1qtnf4), mRNA	1.53467	0.526323	0.001254
NM_001044269	Tmem196	transmembrane protein 196 (Tmem196), mRNA	1.53407	0.532787	0.0473406
NM_022217	Amph	amphiphysin (Amph), mRNA	1.53397	0.389778	0.000673926
NM_001024883	Pomk	protein-O-mannose kinase (Pomk), mRNA	1.53393	0.228254	0.00355337
NM_001135835	Dpy19l3	dpy-19-like 3 (C. elegans) (Dpy19l3), mRNA	1.53385	0.196482	0.002703
NM_022245	Cyb5a	cytochrome b5 type A (microsomal) (Cyb5a), mRNA	1.53362	0.247329	0.0149035
NM_012570	Glud1	glutamate dehydrogenase 1 (Glud1), mRNA	1.53286	0.3572	0.00661216
NM_030872	Pdk2	no definition	1.53276	0.259369	0.001254
NM_012823	Anxa3	annexin A3 (Anxa3), mRNA	1.53248	0.200839	0.001254
NM_001127604	Klf16	Kruppel-like factor 16 (Klf16), mRNA	1.53194	0.160811	0.00225102
NM_080885	Cdk5	cyclin-dependent kinase 5 (Cdk5), mRNA	1.53184	0.190055	0.00312074
NM_019147	Jag1	jagged 1 (Jag1), mRNA	1.53136	0.268168	0.0357549
NM_001106911	Mfsd6	major facilitator superfamily domain containing 6 (Mfsd6), mRNA	1.53094	0.252446	0.000673926
NM_133418	Slc25a10	solute carrier family 25 (mitochondrial carrier; dicarboxylate transporter), member 10 (Slc25a10), mRNA	1.53017	0.36439	0.022111
NM_001109562	Gpr137	G protein-coupled receptor 137 (Gpr137), mRNA	1.52912	0.230845	0.00312074
NM_001012075	Tspyl4	TSPY-like 4 (Tspyl4), mRNA	1.52897	0.278803	0.000673926
NM_145777	Olfm3	olfactomedin 3 (Olfm3), mRNA	1.52879	0.400285	0.011088
NM_001007684	Klf2	Kruppel-like factor 2 (Klf2), mRNA	1.52874	0.478003	0.012334
NM_001106117	Hecw1	HECT, C2 and WW domain containing E3 ubiquitin protein ligase 1 (Hecw1), mRNA	1.52854	0.544696	0.00841118
NM_001271438	Slc9a9	solute carrier family 9, subfamily A (NHE9, cation proton antiporter 9), member 9 (Slc9a9), mRNA	1.52826	0.135674	0.0322417
NM_001106414	Ttc33	tetratricopeptide repeat domain 33 (Ttc33), mRNA	1.52802	0.415495	0.00907851
NM_001108896	Gcdh	glutaryl-CoA dehydrogenase (Gcdh), mRNA	1.52762	0.189725	0.00628741
NM_001106989	Sox8	SRY (sex determining region Y)-box 8 (Sox8), mRNA	1.52684	0.397136	0.0107931
NM_001025123	Kdelc2	KDEL (Lys-Asp-Glu-Leu) containing 2 (Kdelc2), mRNA	1.52485	0.100886	0.011088
NM_001007682	Thtpa	thiamine triphosphatase (Thtpa), mRNA	1.52423	0.126482	0.000673926
NM_138862	Spata7	spermatogenesis associated 7 (Spata7), mRNA	1.52321	0.246799	0.0313525
NM_024000	Camkv	CaM kinase-like vesicle-associated (Camkv), mRNA	1.52315	0.249924	0.000673926
NM_001025755	MGC116197	similar to RIKEN cDNA 1700001E04 (MGC116197), mRNA	1.52296	0.233925	0.0341532
NM_001007756	Gemin8	gem (nuclear organelle) associated protein 8 (Gemin8), mRNA	1.52237	0.334859	0.0395334
NM_017107	Ogt	O-linked N-acetylglucosamine (GlcNAc) transferase (Ogt), mRNA	1.52236	0.20864	0.000673926
NM_001168631	Cdh10	cadherin 10 (Cdh10), mRNA	1.5219	0.457101	0.0129146
NM_001106610	Hdac11	histone deacetylase 11 (Hdac11), mRNA	1.52162	0.182819	0.001254
NM_031559	Cpt1a	carnitine palmitoyltransferase 1a, liver (Cpt1a), mRNA	1.52146	0.129769	0.0129146
NM_001107702	Fcrl2	Fc receptor-like 2 (Fcrl2), mRNA	1.52112	0.392547	0.0261548
NM_001108697	Fam213b	family with sequence similarity 213, member B (Fam213b), mRNA	1.51969	0.219186	0.0348642
NM_001107065	Caskin2	cask-interacting protein 2 (Caskin2), mRNA	1.51929	0.193482	0.00732908
NM_001034951	Acsf2	acyl-CoA synthetase family member 2 (Acsf2), mRNA	1.51924	0.338411	0.00593537
NM_053637	Stxbp3	syntaxin binding protein 3 (Stxbp3), mRNA	1.51793	0.268777	0.0137965
NM_138502	Mgll	monoglyceride lipase (Mgll), mRNA	1.51698	0.221996	0.00312074
NM_012816	Amacr	alpha-methylacyl-CoA racemase (Amacr), mRNA	1.51668	0.255255	0.0403745
NM_017289	Gabrd	gamma-aminobutyric acid (GABA) A receptor, delta (Gabrd), mRNA	1.5162	0.201906	0.017873
NM_001108709; NM_001163156	Etv1	ets variant 1 (Etv1), transcript variant 2, mRNA; no definition	1.51573	0.304051	0.001254
NM_024132	Faah	fatty acid amide hydrolase (Faah), mRNA	1.51493	0.159252	0.00628741
NM_001009635	Spryd7	SPRY domain containing 7 (Spryd7), mRNA	1.5148	0.218741	0.0151866
NM_031695	St3gal2	ST3 beta-galactoside alpha-2,3-sialyltransferase 2 (St3gal2), mRNA	1.51433	0.197721	0.001254
NM_001012217	Ssh3	slingshot protein phosphatase 3 (Ssh3), mRNA	1.5131	0.342374	0.00942743
NM_001109118	Elovl2	ELOVL fatty acid elongase 2 (Elovl2), mRNA	1.51199	0.396297	0.002703
NM_134386	Gprasp1	G protein-coupled receptor associated sorting protein 1 (Gprasp1), mRNA	1.51192	0.229913	0.000673926
NM_031987	Crot	carnitine O-octanoyltransferase (Crot), mRNA	1.51173	0.183551	0.0157748
NM_001107262	Sall2	spalt-like transcription factor 2 (Sall2), mRNA	1.51157	0.164571	0.012033
NM_001108941	Tbl1xr1	transducin (beta)-like 1 X-linked receptor 1 (Tbl1xr1), mRNA	1.51131	0.213007	0.00176797
NM_001127580	Oxct1	3-oxoacid CoA transferase 1 (Oxct1), mRNA	1.5113	0.206644	0.000673926
NM_001163568	Fam102b	family with sequence similarity 102, member B (Fam102b), mRNA	1.51062	0.33799	0.00481798
NM_001014184	Lpin3	lipin 3 (Lpin3), mRNA	1.50966	0.270065	0.0383322
NM_001105951	Pik3c2b	phosphatidylinositol-4-phosphate 3-kinase, catalytic subunit type 2 beta (Pik3c2b), mRNA	1.50962	0.265129	0.0281667
NM_001108453	Cbfa2t3	core-binding factor, runt domain, alpha subunit 2; translocated to, 3 (Cbfa2t3), mRNA	1.509	0.318798	0.00873807
NM_001007660	Ccdc82	coiled-coil domain containing 82 (Ccdc82), mRNA	1.5089	0.261911	0.0238941
NM_001013069	Stard10	StAR-related lipid transfer (START) domain containing 10 (Stard10), mRNA	1.50886	0.143096	0.0101039
NM_012828	Cacnb3	calcium channel, voltage-dependent, beta 3 subunit (Cacnb3), mRNA	1.50856	0.275135	0.000673926
NM_001004205	Rilpl2	Rab interacting lysosomal protein-like 2 (Rilpl2), mRNA	1.50776	0.265931	0.0129146
NM_175708	Car11	carbonic anhydrase 11 (Car11), mRNA	1.50756	0.270664	0.00225102
NM_012592	Ivd	isovaleryl-CoA dehydrogenase (Ivd), mRNA	1.50734	0.342146	0.00628741
NM_022266	Ctgf	connective tissue growth factor (Ctgf), mRNA	1.50664	0.388526	0.0104313
NM_012497	Aldoc	aldolase C, fructose-bisphosphate (Aldoc), mRNA	1.50593	0.340454	0.000673926
NM_012895	Adk	adenosine kinase (Adk), mRNA	1.50528	0.282511	0.00661216
NM_021775	S1pr5	sphingosine-1-phosphate receptor 5 (S1pr5), mRNA	1.50522	0.57728	0.0236338
NM_017203	Gdf11	growth differentiation factor 11 (Gdf11), mRNA	1.50515	0.203635	0.0107931
NM_012884	Cntn2	contactin 2 (axonal) (Cntn2), mRNA	1.50497	0.366404	0.00312074
NM_012647	Scn2a	no definition	1.50448	0.31461	0.001254
NM_001107006	Atpaf2	ATP synthase mitochondrial F1 complex assembly factor 2 (Atpaf2), mRNA	1.50441	0.240473	0.031682
NM_173328	Lgr4	leucine-rich repeat-containing G protein-coupled receptor 4 (Lgr4), mRNA	1.50429	0.127673	0.0113773
NM_001107550	Sez6l2	seizure related 6 homolog (mouse)-like 2 (Sez6l2), mRNA	1.5035	0.256433	0.000673926
NM_001008313	Cbx3	chromobox homolog 3 (Cbx3), mRNA	1.5032	0.223185	0.001254
NM_001134454; NM_021750	Csad	no definition; cysteine sulfinic acid decarboxylase (Csad), transcript variant 1, mRNA	1.50117	0.254851	0.0181712
NM_001106311	Paox	polyamine oxidase (exo-N4-amino) (Paox), mRNA	1.50034	0.0652266	0.0333393
NM_001012177	Mccc2	methylcrotonoyl-CoA carboxylase 2 (beta) (Mccc2), mRNA	1.50011	0.222886	0.0117111
NM_001107996	Klhl21	kelch-like family member 21 (Klhl21), mRNA	0.666287	0.112892	0.00628741
NM_133555	Csf2rb	colony stimulating factor 2 receptor, beta, low-affinity (granulocyte-macrophage) (Csf2rb), mRNA	0.666218	0.0837755	0.00225102
NM_012572	Grik4	glutamate receptor, ionotropic, kainate 4 (Grik4), mRNA	0.666194	0.0929233	0.00398368
NM_053729	Tdg	thymine-DNA glycosylase (Tdg), mRNA	0.66596	0.0905396	0.00355337
NM_001135039	Utp18	UTP18 small subunit (SSU) processome component homolog (yeast) (Utp18), mRNA	0.66576	0.0820197	0.00696907
NM_021597	Ago2	argonaute RISC catalytic component 2 (Ago2), mRNA	0.665224	0.12375	0.00661216
NM_022585	Azin1	antizyme inhibitor 1 (Azin1), mRNA	0.664933	0.122182	0.000673926
NM_001024761	Lrrfip2	leucine rich repeat (in FLII) interacting protein 2 (Lrrfip2), mRNA	0.664822	0.0491609	0.011088
NM_001008829	RT1-A2	RT1 class Ia, locus A2 (RT1-A2), mRNA	0.664723	0.0581146	0.0331249
NM_001109060	Stard13	StAR-related lipid transfer (START) domain containing 13 (Stard13), mRNA	0.664537	0.120796	0.0386796
NM_001013189	Pqlc1	no definition	0.6637	0.137384	0.0140454
NM_153724	Rcan1	regulator of calcineurin 1 (Rcan1), mRNA	0.663693	0.0934597	0.00312074
NM_001100722	Lingo1	leucine rich repeat and Ig domain containing 1 (Lingo1), mRNA	0.663475	0.115119	0.000673926
NM_001105926	Dhx37	DEAH (Asp-Glu-Ala-His) box polypeptide 37 (Dhx37), mRNA	0.663436	0.0489793	0.0126308
NM_001107195	Olfml2b	olfactomedin-like 2B (Olfml2b), mRNA	0.662323	0.204068	0.0214373
NM_053458	Rab9a	RAB9A, member RAS oncogene family (Rab9a), mRNA	0.661963	0.100962	0.0129146
NM_012649	Sdc4	syndecan 4 (Sdc4), mRNA	0.661844	0.204478	0.001254
NM_001108508	Eps8l2	EPS8-like 2 (Eps8l2), mRNA	0.661772	0.162135	0.0206584
NM_001012083	Snx7	sorting nexin 7 (Snx7), mRNA	0.661559	0.0812673	0.0135061
NM_001002807	Clic1	chloride intracellular channel 1 (Clic1), mRNA	0.661309	0.117054	0.002703
NM_012934	Dpysl3	dihydropyrimidinase-like 3 (Dpysl3), mRNA	0.661266	0.0597519	0.011088
NM_001107113	Bach1	BTB and CNC homology 1, basic leucine zipper transcription factor 1 (Bach1), mRNA	0.660588	0.109249	0.0199244
NM_001047889	Wdr75	WD repeat domain 75 (Wdr75), mRNA	0.660347	0.058806	0.0132213
NM_001037356	Pak1ip1	PAK1 interacting protein 1 (Pak1ip1), mRNA	0.659898	0.0738035	0.0191482
NM_001014183	Lamp5	lysosomal-associated membrane protein family, member 5 (Lamp5), mRNA	0.65984	0.123734	0.000673926
NM_001011974	Akap2	A kinase (PRKA) anchor protein 2 (Akap2), mRNA	0.659517	0.0832917	0.00176797
NM_001037644	Ccdc130	coiled-coil domain containing 130 (Ccdc130), mRNA	0.658832	0.130371	0.0194129
NM_001108800	Klf7	Kruppel-like factor 7 (ubiquitous) (Klf7), mRNA	0.658385	0.0768882	0.002703
NM_012735	Hk2	hexokinase 2 (Hk2), mRNA	0.658353	0.0753333	0.00696907
NM_013060	Id2	inhibitor of DNA binding 2 (Id2), mRNA	0.658088	0.17629	0.00225102
NM_001100698	Zfp131	zinc finger protein 131 (Zfp131), mRNA	0.65778	0.0534425	0.00518605
NM_017048	Slc4a2	solute carrier family 4 (anion exchanger), member 2 (Slc4a2), mRNA	0.657712	0.105707	0.00176797
NM_001007797	Arrdc3	arrestin domain containing 3 (Arrdc3), mRNA	0.657527	0.088185	0.0181712
NM_012747	Stat3	signal transducer and activator of transcription 3 (acute-phase response factor) (Stat3), mRNA	0.657472	0.0948333	0.000673926
NM_001105806	Emc6	ER membrane protein complex subunit 6 (Emc6), mRNA	0.657265	0.0778506	0.014598
NM_001107712	Cttnbp2nl	CTTNBP2 N-terminal like (Cttnbp2nl), mRNA	0.657009	0.11636	0.00225102
NM_030867	Nfkbib	nuclear factor of kappa light polypeptide gene enhancer in B-cells inhibitor, beta (Nfkbib), mRNA	0.656458	0.126304	0.0226199
NM_019186	Arl4a	ADP-ribosylation factor-like 4A (Arl4a), mRNA	0.656233	0.12482	0.024425
NM_001109438	Map7d1	MAP7 domain containing 1 (Map7d1), mRNA	0.655235	0.130292	0.000673926
NM_019264	Prkar2a	protein kinase, cAMP dependent regulatory, type II alpha (Prkar2a), mRNA	0.655133	0.0591945	0.00398368
NM_139336	Uxs1	UDP-glucuronate decarboxylase 1 (Uxs1), mRNA	0.655104	0.0825773	0.00312074
NM_001106827	Celf6	CUGBP, Elav-like family member 6 (Celf6), mRNA	0.654929	0.113003	0.012033
NM_053437	Dgat1	diacylglycerol O-acyltransferase 1 (Dgat1), mRNA	0.654839	0.055906	0.00661216
NM_001191846	Foxo1	forkhead box O1 (Foxo1), mRNA	0.654715	0.123789	0.0129146
NM_012815	Gclc	glutamate-cysteine ligase, catalytic subunit (Gclc), mRNA	0.654566	0.0620195	0.000673926
NM_001012154	Tbrg4	transforming growth factor beta regulator 4 (Tbrg4), mRNA	0.654513	0.0477407	0.00696907
NM_001031648	Efhd2	EF-hand domain family, member D2 (Efhd2), mRNA	0.653777	0.051887	0.000673926
NM_001107721	Abca4	ATP-binding cassette, subfamily A (ABC1), member 4 (Abca4), mRNA	0.653365	0.218158	0.034502
NM_001008338	Lrrc8d	leucine rich repeat containing 8 family, member D (Lrrc8d), mRNA	0.652287	0.0462409	0.000673926
NM_001080151	Cep85	centrosomal protein 85kDa (Cep85), mRNA	0.652016	0.075464	0.00355337
NM_001014076	Nol10	nucleolar protein 10 (Nol10), mRNA	0.65145	0.054322	0.0101039
NM_022676	Ppp1r1a	protein phosphatase 1, regulatory (inhibitor) subunit 1A (Ppp1r1a), mRNA	0.65121	0.109103	0.000673926
NM_133546	Ppp1r15a	protein phosphatase 1, regulatory subunit 15A (Ppp1r15a), mRNA	0.651127	0.125307	0.00312074
NM_022194	Il1rn	interleukin 1 receptor antagonist (Il1rn), mRNA	0.650676	0.358013	0.0212003
NM_001008765	Igtp	no definition	0.650565	0.178319	0.0471353
NM_001106045	Sox7	SRY (sex determining region Y)-box 7 (Sox7), mRNA	0.650342	0.250181	0.0214373
NM_001169104	Kcnf1	potassium voltage-gated channel, subfamily F, member 1 (Kcnf1), mRNA	0.649625	0.112097	0.000673926
NM_001025420	Lsp1	no definition	0.649349	0.15295	0.017873
NM_139084	Magi3	membrane associated guanylate kinase, WW and PDZ domain containing 3 (Magi3), mRNA	0.649145	0.0734927	0.000673926
NM_001037352	Eif6	eukaryotic translation initiation factor 6 (Eif6), mRNA	0.649044	0.0686588	0.000673926
NM_001024306	Gar1	GAR1 ribonucleoprotein (Gar1), mRNA	0.648832	0.105243	0.0199244
NM_080482	Brinp1	bone morphogenetic protein/retinoic acid inducible neural-specific 1 (Brinp1), mRNA	0.648608	0.209701	0.000673926
NM_001107681	Ppm1l	protein phosphatase, Mg2+/Mn2+ dependent, 1L (Ppm1l), mRNA	0.648543	0.0985325	0.000673926
NM_001108695	Thap3	THAP domain containing, apoptosis associated protein 3 (Thap3), mRNA	0.648286	0.0528475	0.0140454
NM_001173334	Slc25a32	solute carrier family 25 (mitochondrial folate carrier) , member 32 (Slc25a32), mRNA	0.647099	0.221379	0.0137965
NM_001100558	Tiam1	no definition	0.646785	0.0886045	0.000673926
NM_053612	Hspb8	heat shock protein B8 (Hspb8), mRNA	0.646291	0.108788	0.002703
NM_177928	Nampt	nicotinamide phosphoribosyltransferase (Nampt), mRNA	0.646187	0.112719	0.000673926
NM_017258	Btg1	B-cell translocation gene 1, anti-proliferative (Btg1), mRNA	0.645817	0.138634	0.002703
NM_053662	Ccnl1	cyclin L1 (Ccnl1), mRNA	0.645131	0.127979	0.00225102
NM_001108108	Ano6	anoctamin 6 (Ano6), mRNA	0.644877	0.124034	0.00176797
NM_001109613	LOC690918	hypothetical protein LOC690918 (LOC690918), mRNA	0.644211	0.0863774	0.0297768
NM_001105913	Elfn1	extracellular leucine-rich repeat and fibronectin type III domain containing 1 (Elfn1), mRNA	0.643919	0.060263	0.001254
NM_001025419	Tax1bp3	Tax1 (human T-cell leukemia virus type I) binding protein 3 (Tax1bp3), mRNA	0.643318	0.130119	0.0236338
NM_134457	Siah2	siah E3 ubiquitin protein ligase 2 (Siah2), mRNA	0.643259	0.0851837	0.0216469
NM_203335	Vkorc1	vitamin K epoxide reductase complex, subunit 1 (Vkorc1), mRNA	0.642951	0.0919771	0.0413302
NM_001108149	Peak1	pseudopodium-enriched atypical kinase 1 (Peak1), mRNA	0.642813	0.126718	0.00225102
NM_001126292	RGD1563441	similar to RIKEN cDNA A030009H04 (RGD1563441), mRNA	0.642159	0.10226	0.001254
NM_001107278	Fndc3a	fibronectin type III domain containing 3a (Fndc3a), mRNA	0.641938	0.117459	0.000673926
NM_001108778	Rrp9	ribosomal RNA processing 9, small subunit (SSU) processome component, homolog (yeast) (Rrp9), mRNA	0.641754	0.0692142	0.002703
NM_001108004	Dnajb5	DnaJ (Hsp40) homolog, subfamily B, member 5 (Dnajb5), mRNA	0.641683	0.120345	0.000673926
NM_001107073	Sirt7	sirtuin 7 (Sirt7), mRNA	0.641096	0.0714773	0.0113773
NM_001106726	G2e3	no definition	0.640967	0.198054	0.0375902
NM_133624	Gbp2	guanylate binding protein 2, interferon-inducible (Gbp2), mRNA	0.640637	0.203279	0.00696907
NM_024403	Atf4	activating transcription factor 4 (Atf4), mRNA	0.640635	0.107547	0.000673926
NM_133601	Cblb	Cbl proto-oncogene B, E3 ubiquitin protein ligase (Cblb), mRNA	0.64053	0.106132	0.0126308
NM_053427	Slc17a6	solute carrier family 17 (vesicular glutamate transporter), member 6 (Slc17a6), mRNA	0.639961	0.128873	0.0322417
NM_001134609	Zfp583	zinc finger protein 583 (Zfp583), mRNA	0.639946	0.0886426	0.0478897
NM_001106131	Ctdp1	CTD (carboxy-terminal domain, RNA polymerase II, polypeptide A) phosphatase, subunit 1 (Ctdp1), mRNA	0.639461	0.0801426	0.00176797
NM_001191691	Trpc7	transient receptor potential cation channel, subfamily C, member 7 (Trpc7), mRNA	0.638549	0.139616	0.0363977
NM_053687	Slfn3	schlafen 3 (Slfn3), mRNA	0.638414	0.327088	0.0469721
NM_001008377	RGD1307315	LOC362793 (RGD1307315), mRNA	0.63767	0.127081	0.043159
NM_001107359	Mtpap	mitochondrial poly(A) polymerase (Mtpap), mRNA	0.637668	0.11888	0.002703
NM_024400	Adamts1	ADAM metallopeptidase with thrombospondin type 1 motif, 1 (Adamts1), mRNA	0.637616	0.235261	0.001254
NM_173101	Myo1e	no definition	0.637388	0.12818	0.00355337
NM_001143750	Nrarp	Notch-regulated ankyrin repeat protein (Nrarp), mRNA	0.637302	0.298706	0.00628741
NM_017020	Il6r	interleukin 6 receptor (Il6r), mRNA	0.637045	0.0704084	0.000673926
NM_001135045; NM_001135046	Arpp21	cAMP-regulated phosphoprotein 21 (Arpp21), transcript variant 2, mRNA; cAMP-regulated phosphoprotein 21 (Arpp21), transcript variant 1, mRNA	0.636081	0.146759	0.000673926
NM_001108295	Cwc25	CWC25 spliceosome-associated protein homolog (S. cerevisiae) (Cwc25), mRNA	0.634782	0.0541329	0.00312074
NM_001145456	Lims1	LIM and senescent cell antigen-like domains 1 (Lims1), mRNA	0.633824	0.157027	0.0135061
NM_001011980	Ppan	peter pan homolog (Drosophila) (Ppan), mRNA	0.633665	0.0425417	0.00481798
NM_001191779	Utp20	UTP20, small subunit (SSU) processome component, homolog (yeast) (Utp20), mRNA	0.633241	0.0128439	0.00355337
NM_001025680	Gpr4	G protein-coupled receptor 4 (Gpr4), mRNA	0.632261	0.11156	0.0189397
NM_001191606	Ankrd50	ankyrin repeat domain 50 (Ankrd50), mRNA	0.631361	0.0797926	0.000673926
NM_001008560	Prss35	protease, serine, 35 (Prss35), mRNA	0.631179	0.270489	0.0168676
NM_001271340	RGD1563365	similar to DNA segment, Chr 10, Wayne State University 102, expressed (RGD1563365), mRNA	0.630593	0.0771859	0.0306599
NM_001006974	Ccdc86	coiled-coil domain containing 86 (Ccdc86), mRNA	0.63011	0.0798664	0.0160287
NM_057135	Pfkfb3	6-phosphofructo-2-kinase/fructose-2,6-biphosphatase 3 (Pfkfb3), mRNA	0.629924	0.138237	0.000673926
NM_001113328; NM_001113329; NM_001113332; NM_001113334; NM_017032	Pde4d	phosphodiesterase 4D, cAMP-specific (Pde4d), transcript variant 1, mRNA; phosphodiesterase 4D, cAMP-specific (Pde4d), transcript variant 2, mRNA; phosphodiesterase 4D, cAMP-specific (Pde4d), transcript variant 3, mRNA; phosphodiesterase 4D, cAMP-specific (Pde4d), transcript variant 4, mRNA; phosphodiesterase 4D, cAMP-specific (Pde4d), transcript variant 5, mRNA	0.629686	0.16609	0.00661216
NM_001008773	Eif1a	eukaryotic translation initiation factor 1A (Eif1a), mRNA	0.629406	0.142162	0.001254
NM_198775	P4ha3	prolyl 4-hydroxylase, alpha polypeptide III (P4ha3), mRNA	0.629357	0.027889	0.00768182
NM_001106228	Ercc1	excision repair cross-complementing rodent repair deficiency, complementation group 1 (Ercc1), mRNA	0.628935	0.0844998	0.0297768
NM_001083337	Pinx1	PIN2/TERF1 interacting, telomerase inhibitor 1 (Pinx1), mRNA	0.628488	0.0593315	0.0308535
NM_001106450	Etv3	ets variant 3 (Etv3), mRNA	0.62815	0.182188	0.0104313
NM_021576	Nt5e	5' nucleotidase, ecto (Nt5e), mRNA	0.628058	0.222715	0.0143187
NM_012991	Npap60	nuclear pore associated protein (Npap60), mRNA	0.627556	0.0833738	0.000673926
NM_052809	Cdo1	cysteine dioxygenase type 1 (Cdo1), mRNA	0.62631	0.143114	0.000673926
NM_001107498	Samd4b	sterile alpha motif domain containing 4B (Samd4b), mRNA	0.626021	0.0726628	0.000673926
NM_001113521; NM_001113522; NM_053740	Arhgef7	Rho guanine nucleotide exchange factor (GEF) 7 (Arhgef7), transcript variant 1, mRNA; Rho guanine nucleotide exchange factor (GEF) 7 (Arhgef7), transcript variant 2, mRNA; Rho guanine nucleotide exchange factor (GEF) 7 (Arhgef7), transcript variant 3, mRNA	0.625985	0.0549422	0.000673926
NM_078620	Slc8a3	solute carrier family 8 (sodium/calcium exchanger), member 3 (Slc8a3), mRNA	0.625914	0.14075	0.012033
NM_001107994	Spsb1	splA/ryanodine receptor domain and SOCS box containing 1 (Spsb1), mRNA	0.625263	0.152169	0.00355337
NM_001106040	Nop9	NOP9 nucleolar protein (Nop9), mRNA	0.625195	0.0661611	0.00841118
NM_001109501	Arhgap10	Rho GTPase activating protein 10 (Arhgap10), mRNA	0.62513	0.21075	0.00439791
NM_001033653; NM_057103	Akap12	A kinase (PRKA) anchor protein 12 (Akap12), transcript variant 2, mRNA; A kinase (PRKA) anchor protein 12 (Akap12), transcript variant 1, mRNA	0.625082	0.104739	0.000673926
NM_001107938	Polr1e	polymerase (RNA) I polypeptide E (Polr1e), mRNA	0.624715	0.0727203	0.017873
NM_053559	Trpc6	transient receptor potential cation channel, subfamily C, member 6 (Trpc6), mRNA	0.624647	0.148017	0.00355337
NM_001108229	Slc16a14	solute carrier family 16, member 14 (Slc16a14), mRNA	0.624476	0.115822	0.00873807
NM_001039587	Wdr45b	WD repeat domain 45B (Wdr45b), mRNA	0.623706	0.101148	0.000673926
NM_001102408	Uck2	uridine-cytidine kinase 2 (Uck2), mRNA	0.623077	0.0865613	0.0113773
NM_138882	Pla1a	phospholipase A1 member A (Pla1a), mRNA	0.622068	0.246341	0.0204035
NM_001160228	Adam19	ADAM metallopeptidase domain 19 (Adam19), mRNA	0.620282	0.17926	0.00176797
NM_001025018	Dram2	DNA-damage regulated autophagy modulator 2 (Dram2), mRNA	0.619007	0.136396	0.0395334
NM_001270762; NM_001270763; NM_139105	Rnh1	ribonuclease/angiogenin inhibitor 1 (Rnh1), transcript variant 1, mRNA; ribonuclease/angiogenin inhibitor 1 (Rnh1), transcript variant 3, mRNA; ribonuclease/angiogenin inhibitor 1 (Rnh1), transcript variant 2, mRNA	0.618456	0.0854255	0.000673926
NM_001106271	Akap13	A kinase (PRKA) anchor protein 13 (Akap13), mRNA	0.618189	0.0371807	0.000673926
NM_001135743	Wbscr22	Williams Beuren syndrome chromosome region 22 (Wbscr22), mRNA	0.618124	0.0680452	0.00628741
NM_022627	Prkab2	protein kinase, AMP-activated, beta 2 non-catalytic subunit (Prkab2), mRNA	0.617729	0.096317	0.00225102
NM_001009700	Imp4	IMP4, U3 small nucleolar ribonucleoprotein (Imp4), mRNA	0.617375	0.0569528	0.00225102
NM_023101	Vti1a	vesicle transport through interaction with t-SNAREs 1A (Vti1a), mRNA	0.617337	0.0716014	0.0101039
NM_001106820	Ddx10	DEAD (Asp-Glu-Ala-Asp) box polypeptide 10 (Ddx10), mRNA	0.617279	0.103638	0.001254
NM_175762	Ldlr	low density lipoprotein receptor (Ldlr), mRNA	0.616979	0.120065	0.000673926
NM_001134731	Ttc9	tetratricopeptide repeat domain 9 (Ttc9), mRNA	0.616917	0.0964646	0.000673926
NM_053667	P3h1	leucine proline-enriched proteoglycan (leprecan) 1 (Lepre1), mRNA	0.616909	0.104834	0.0137965
NM_001025767	Blnk	B-cell linker (Blnk), mRNA	0.616295	0.144052	0.0143187
NM_001100805	Tmem41a	transmembrane protein 41a (Tmem41a), mRNA	0.615861	0.108069	0.001254
NM_017303	Kcnab1	potassium voltage-gated channel, shaker-related subfamily, beta member 1 (Kcnab1), mRNA	0.615819	0.0715816	0.000673926
NM_001100563	Gorab	golgin, RAB6-interacting (Gorab), mRNA	0.615185	0.0810372	0.00176797
NM_147146	Rwdd1	RWD domain containing 1 (Rwdd1), mRNA	0.615029	0.0561676	0.002703
NM_017333	Ednrb	endothelin receptor type B (Ednrb), mRNA	0.61462	0.0796259	0.000673926
NM_001106199	Sprtn	SprT-like N-terminal domain (Sprtn), mRNA	0.614576	0.0870612	0.0246119
NM_053652	Flt4	fms-related tyrosine kinase 4 (Flt4), mRNA	0.614337	0.146107	0.0231097
NM_019357	Ezr	ezrin (Ezr), mRNA	0.613982	0.0893049	0.000673926
NM_001012061	Cnksr3	Cnksr family member 3 (Cnksr3), mRNA	0.613343	0.132781	0.00481798
NM_138890	Ehd3	EH-domain containing 3 (Ehd3), mRNA	0.613337	0.0331885	0.000673926
NM_001014216	Nabp1	nucleic acid binding protein 1 (Nabp1), mRNA	0.612943	0.0806316	0.00732908
NM_001192016	Map4k5	mitogen-activated protein kinase kinase kinase kinase 5 (Map4k5), mRNA	0.612761	0.0682774	0.000673926
NM_013151	Plat	plasminogen activator, tissue (Plat), mRNA	0.612716	0.133449	0.000673926
NM_012722	Eln	elastin (Eln), mRNA	0.61169	0.0434614	0.0135061
NM_017086	Egr3	early growth response 3 (Egr3), mRNA	0.611495	0.216687	0.000673926
NM_001037791	Wdr43	WD repeat domain 43 (Wdr43), mRNA	0.611425	0.0757528	0.000673926
NM_053453	Rgs2	regulator of G-protein signaling 2 (Rgs2), mRNA	0.611138	0.159933	0.00557614
NM_013015	Ptgds	prostaglandin D2 synthase (brain) (Ptgds), mRNA	0.611002	0.182637	0.000673926
NM_001008320	Rhoj	ras homolog family member J (Rhoj), mRNA	0.610688	0.1719	0.0297768
NM_017125	Cd63	Cd63 molecule (Cd63), mRNA	0.610564	0.136823	0.000673926
NM_001015004	Vgll4	vestigial-like family member 4 (Vgll4), mRNA	0.610465	0.194328	0.00355337
NM_001108325	Med15	mediator complex subunit 15 (Med15), mRNA	0.609806	0.036453	0.000673926
NM_001137646	Zfp259	zinc finger protein 259 (Zfp259), mRNA	0.609764	0.0465018	0.000673926
NM_001191939	Msr1	macrophage scavenger receptor 1 (Msr1), mRNA	0.609712	0.203419	0.0135061
NM_017235	Hsd17b7	hydroxysteroid (17-beta) dehydrogenase 7 (Hsd17b7), mRNA	0.609655	0.0500352	0.012033
NM_001167840; NM_012968	Il1rap	interleukin 1 receptor accessory protein (Il1rap), transcript variant 2, mRNA; interleukin 1 receptor accessory protein (Il1rap), transcript variant 1, mRNA	0.609595	0.103154	0.000673926
NM_024125	Cebpb	CCAAT/enhancer binding protein (C/EBP), beta (Cebpb), mRNA	0.608726	0.206333	0.000673926
NM_147211	Wipf3	WAS/WASL interacting protein family, member 3 (Wipf3), mRNA	0.608602	0.0903727	0.000673926
NM_173314	Zfp455	zinc finger protein 455 (Zfp455), mRNA	0.6081	0.186536	0.0482749
NM_001109602	Alyref	Aly/REF export factor (Alyref), mRNA	0.607957	0.0582501	0.000673926
NM_019336	Rgs1	regulator of G-protein signaling 1 (Rgs1), mRNA	0.607937	0.195653	0.0289236
NM_001191000	Lemd3	LEM domain containing 3 (Lemd3), mRNA	0.607771	0.112451	0.000673926
NM_001168633	Irs2	insulin receptor substrate 2 (Irs2), mRNA	0.606963	0.10026	0.000673926
NM_001106761	Brf1	BRF1, RNA polymerase III transcription initiation factor 90 subunit (Brf1), mRNA	0.606183	0.0759569	0.0246119
NM_001025683	RGD1311946	similar to RIKEN cDNA 1810055G02 (RGD1311946), mRNA	0.605484	0.0900352	0.00312074
NM_001011925	Nup93	nucleoporin 93 (Nup93), mRNA	0.60543	0.064087	0.00225102
NM_001100684	Sh3bp2	SH3-domain binding protein 2 (Sh3bp2), mRNA	0.604245	0.105885	0.00628741
NM_017353	Slc7a5	solute carrier family 7 (amino acid transporter light chain, L system), member 5 (Slc7a5), mRNA	0.604218	0.0757431	0.000673926
NM_198130	Myd88	myeloid differentiation primary response 88 (Myd88), mRNA	0.603995	0.141919	0.00312074
NM_012820	Acsl1	acyl-CoA synthetase long-chain family member 1 (Acsl1), mRNA	0.60375	0.0408452	0.000673926
NM_001127298	Wdr91	WD repeat domain 91 (Wdr91), mRNA	0.603615	0.0928383	0.000673926
NM_001039338	Zdhhc5	zinc finger, DHHC-type containing 5 (Zdhhc5), mRNA	0.603285	0.0595878	0.000673926
NM_053770	Sorbs2	sorbin and SH3 domain containing 2 (Sorbs2), mRNA	0.603174	0.164123	0.000673926
NM_022202	Grm8	glutamate receptor, metabotropic 8 (Grm8), mRNA	0.602901	0.0684862	0.00176797
NM_024129	Dcn	decorin (Dcn), mRNA	0.602891	0.248311	0.0322417
NM_001108523	Noc3l	nucleolar complex associated 3 homolog (S. cerevisiae) (Noc3l), mRNA	0.602353	0.0799031	0.001254
NM_134378	Sulf1	sulfatase 1 (Sulf1), mRNA	0.602054	0.196618	0.001254
NM_138827	Slc2a1	solute carrier family 2 (facilitated glucose transporter), member 1 (Slc2a1), mRNA	0.601699	0.134819	0.000673926
NM_001100838	Zmynd8	zinc finger, MYND-type containing 8 (Zmynd8), mRNA	0.601062	0.0948954	0.000673926
NM_001111055; NM_001111056; NM_001111057; NM_012894	Adarb1	no definition; adenosine deaminase, RNA-specific, B1 (Adarb1), transcript variant 3, mRNA; no definition; adenosine deaminase, RNA-specific, B1 (Adarb1), transcript variant 1, mRNA	0.600903	0.0541912	0.000673926
NM_198787	Sgsm3	small G protein signaling modulator 3 (Sgsm3), mRNA	0.600749	0.038135	0.000673926
NM_130419	Dcbld2	discoidin, CUB and LCCL domain containing 2 (Dcbld2), mRNA	0.600461	0.0946536	0.00176797
NM_001025284	Rpusd4	RNA pseudouridylate synthase domain containing 4 (Rpusd4), mRNA	0.600298	0.0447846	0.00942743
NM_001109526	Snx29	sorting nexin 29 (Snx29), mRNA	0.599883	0.114474	0.011088
NM_001107293	Eaf1	ELL associated factor 1 (Eaf1), mRNA	0.599032	0.087898	0.00439791
NM_001107879	Rybp	RING1 and YY1 binding protein (Rybp), mRNA	0.598972	0.0842608	0.000673926
NM_001047094	Spred2	sprouty-related, EVH1 domain containing 2 (Spred2), mRNA	0.598806	0.050704	0.000673926
NM_001107206	Aff1	AF4/FMR2 family, member 1 (Aff1), mRNA	0.598754	0.125739	0.00225102
NM_001173437	Chac1	ChaC, cation transport regulator homolog 1 (E. coli) (Chac1), mRNA	0.598571	0.130826	0.001254
NM_001013074	Pknox1	PBX/knotted 1 homeobox 1 (Pknox1), mRNA	0.598458	0.0861424	0.0140454
NM_019386	Tgm2	transglutaminase 2 (Tgm2), mRNA	0.598321	0.241785	0.000673926
NM_001010946	Ficd	FIC domain containing (Ficd), mRNA	0.598087	0.070106	0.00312074
NM_001080756	Car12	carbonic anyhydrase 12 (Car12), mRNA	0.597577	0.111562	0.0129146
NM_001107284	Slitrk5	SLIT and NTRK-like family, member 5 (Slitrk5), mRNA	0.597488	0.0639012	0.000673926
NM_001013152	Rcl1	RNA terminal phosphate cyclase-like 1 (Rcl1), mRNA	0.597032	0.0773443	0.002703
NM_001107883	Il17ra	interleukin 17 receptor A (Il17ra), mRNA	0.596792	0.112316	0.000673926
NM_001127379	Api5	apoptosis inhibitor 5 (Api5), mRNA	0.596713	0.0771935	0.000673926
NM_001108733	Dot1l	DOT1-like histone H3K79 methyltransferase (Dot1l), mRNA	0.595636	0.0684274	0.000673926
NM_001109411	Ppapdc1b	phosphatidic acid phosphatase type 2 domain containing 1B (Ppapdc1b), mRNA	0.59493	0.0440649	0.00176797
NM_001012192	Tssc1	tumor suppressing subtransferable candidate 1 (Tssc1), mRNA	0.594668	0.0598619	0.000673926
NM_001107804	Mocs3	molybdenum cofactor synthesis 3 (Mocs3), mRNA	0.594292	0.0587251	0.00593537
NM_001108965	Rbm38	RNA binding motif protein 38 (Rbm38), mRNA	0.593921	0.0960003	0.0365985
NM_024388	Nr4a1	nuclear receptor subfamily 4, group A, member 1 (Nr4a1), mRNA	0.593427	0.27562	0.000673926
NM_053383	Cd93	no definition	0.593249	0.236452	0.000673926
NM_022218	Cmklr1	chemokine-like receptor 1 (Cmklr1), mRNA	0.593047	0.108247	0.0353109
NM_001278475	Ptger1	no definition	0.592516	0.127582	0.0199244
NM_031131	Tgfb2	transforming growth factor, beta 2 (Tgfb2), mRNA	0.592277	0.153807	0.000673926
NM_001012188	Creb3l2	cAMP responsive element binding protein 3-like 2 (Creb3l2), mRNA	0.591853	0.146186	0.00312074
NM_053654	Pafah1b3	platelet-activating factor acetylhydrolase 1b, catalytic subunit 3 (Pafah1b3), mRNA	0.591458	0.0941636	0.00312074
NM_012615	Odc1	ornithine decarboxylase 1 (Odc1), mRNA	0.590843	0.100098	0.000673926
NM_001169578	Diras2	DIRAS family, GTP-binding RAS-like 2 (Diras2), mRNA	0.589295	0.0915816	0.000673926
NM_031048	Lifr	leukemia inhibitory factor receptor alpha (Lifr), mRNA	0.589197	0.175747	0.00355337
NM_001025682	Cdr2	cerebellar degeneration-related protein 2 (Cdr2), mRNA	0.588637	0.146955	0.000673926
NM_001106758	Cinp	cyclin-dependent kinase 2-interacting protein (Cinp), mRNA	0.588636	0.0558911	0.000673926
NM_001107834	Pbx3	pre-B-cell leukemia homeobox 3 (Pbx3), mRNA	0.587917	0.217572	0.00873807
NM_001108068	Sbno2	strawberry notch homolog 2 (Drosophila) (Sbno2), mRNA	0.587687	0.108481	0.000673926
NM_022251	Enpep	no definition	0.587347	0.204117	0.0191482
NM_001105734	Dusp10	dual specificity phosphatase 10 (Dusp10), mRNA	0.586522	0.207388	0.011088
NM_053522	Rhoq	ras homolog family member Q (Rhoq), mRNA	0.586255	0.084626	0.000673926
NM_001108373	Mapk1ip1l	mitogen-activated protein kinase 1 interacting protein 1-like (Mapk1ip1l), mRNA	0.586093	0.0983902	0.000673926
NM_001191662	Hunk	hormonally upregulated Neu-associated kinase (Hunk), mRNA	0.585222	0.121655	0.0438788
NM_030999	Crhr1	corticotropin releasing hormone receptor 1 (Crhr1), mRNA	0.584736	0.0364849	0.0199244
NM_001037201	Ddx21	DEAD (Asp-Glu-Ala-Asp) box helicase 21 (Ddx21), mRNA	0.584494	0.0509519	0.000673926
NM_012774	Gpc3	glypican 3 (Gpc3), mRNA	0.584248	0.176283	0.0496871
NM_001007634	Pelo	pelota homolog (Drosophila) (Pelo), mRNA	0.583241	0.043413	0.00225102
NM_177481	Slco3a1	solute carrier organic anion transporter family, member 3a1 (Slco3a1), mRNA	0.582429	0.047598	0.000673926
NM_080692	Cacng4	calcium channel, voltage-dependent, gamma subunit 4 (Cacng4), mRNA	0.581964	0.149068	0.000673926
NM_001244933	Nfatc1	no definition	0.581654	0.134472	0.017873
NM_001108101	Irak3	interleukin-1 receptor-associated kinase 3 (Irak3), mRNA	0.581039	0.107176	0.0494643
NM_022543	Ccdc80	coiled-coil domain containing 80 (Ccdc80), mRNA	0.580638	0.0975727	0.00518605
NM_001108834	Stac2	SH3 and cysteine rich domain 2 (Stac2), mRNA	0.580625	0.0834891	0.000673926
NM_031818	Clic4	chloride intracellular channel 4 (Clic4), mRNA	0.580433	0.139923	0.000673926
NM_001135921	Rnf43	ring finger protein 43 (Rnf43), mRNA	0.579062	0.0949253	0.0173484
NM_024146	Fgfr1	Fibroblast growth factor receptor 1 (Fgfr1), mRNA	0.579017	0.0931365	0.000673926
NM_023959	Adamts4	ADAM metallopeptidase with thrombospondin type 1 motif, 4 (Adamts4), mRNA	0.577911	0.208988	0.000673926
NM_001105789	Arhgef15	Rho guanine nucleotide exchange factor (GEF) 15 (Arhgef15), mRNA	0.577674	0.109971	0.0173484
NM_019285	Adcy4	adenylate cyclase 4 (Adcy4), mRNA	0.577063	0.111908	0.00696907
NM_012998	P4hb	prolyl 4-hydroxylase, beta polypeptide (P4hb), mRNA	0.576699	0.0721749	0.000673926
NM_031825	Fbn1	fibrillin 1 (Fbn1), mRNA	0.576556	0.0769563	0.00518605
NM_001012042	Xkr6	XK, Kell blood group complex subunit-related family, member 6 (Xkr6), mRNA	0.575521	0.156393	0.002703
NM_001039002	Fam43a	family with sequence similarity 43, member A (Fam43a), mRNA	0.574563	0.0892277	0.000673926
NM_001077200	Piezo1	family with sequence similarity 38, member A (Fam38a), mRNA	0.574528	0.10683	0.00176797
NM_001135009	Col4a1	collagen, type IV, alpha 1 (Col4a1), mRNA	0.573976	0.172598	0.000673926
NM_183332	Myadm	myeloid-associated differentiation marker (Myadm), mRNA	0.573863	0.145342	0.000673926
NM_001107197	Igsf9	immunoglobulin superfamily, member 9 (Igsf9), mRNA	0.57378	0.202387	0.00176797
NM_001109398	Mthfd2	methylenetetrahydrofolate dehydrogenase (NADP+ dependent) 2, methenyltetrahydrofolate cyclohydrolase (Mthfd2), mRNA	0.573224	0.0891427	0.00176797
NM_001107564	Ano1	anoctamin 1, calcium activated chloride channel (Ano1), mRNA	0.572654	0.188243	0.0101039
NM_001271080	Shkbp1	Sh3kbp1 binding protein 1 (Shkbp1), mRNA	0.572494	0.175115	0.00312074
NM_019331	Furin	furin (paired basic amino acid cleaving enzyme) (Furin), mRNA	0.572255	0.0607818	0.000673926
NM_019242	Ifrd1	interferon-related developmental regulator 1 (Ifrd1), mRNA	0.571802	0.0895009	0.000673926
NM_133290	Zfp36	zinc finger protein 36 (Zfp36), mRNA	0.571795	0.163182	0.000673926
NM_001110055	RGD1564664	no definition	0.571339	0.170138	0.000673926
NM_001015020	Tgif1	TGFB-induced factor homeobox 1 (Tgif1), mRNA	0.569553	0.0630461	0.00661216
NM_001270860; NM_001270861; NM_058211	Slc4a7	no definition; solute carrier family 4, sodium bicarbonate cotransporter, member 7 (Slc4a7), transcript variant 3, mRNA; solute carrier family 4, sodium bicarbonate cotransporter, member 7 (Slc4a7), transcript variant 1, mRNA	0.569178	0.239745	0.00593537
NM_017142	Adcy8	adenylate cyclase 8 (brain) (Adcy8), mRNA	0.568583	0.172887	0.00557614
NM_031321	Slit3	slit homolog 3 (Drosophila) (Slit3), mRNA	0.567832	0.0543071	0.000673926
NM_001012065	Adck4	aarF domain containing kinase 4 (Adck4), mRNA	0.566695	0.0576649	0.000673926
NM_001170434	Lrrc32	leucine rich repeat containing 32 (Lrrc32), mRNA	0.566659	0.130846	0.00696907
NM_017214	Rgs4	regulator of G-protein signaling 4 (Rgs4), mRNA	0.565253	0.145675	0.000673926
NM_012870	Tnfrsf11b	tumor necrosis factor receptor superfamily, member 11b (Tnfrsf11b), mRNA	0.565132	0.066102	0.000673926
NM_001108155	Kif23	kinesin family member 23 (Kif23), mRNA	0.564784	0.0534892	0.022111
NM_030863	Msn	moesin (Msn), mRNA	0.563663	0.139594	0.000673926
NM_001004090	Tspan5	tetraspanin 5 (Tspan5), mRNA	0.563162	0.0641191	0.000673926
NM_053897	F2rl1	coagulation factor II (thrombin) receptor-like 1 (F2rl1), mRNA	0.563132	0.224956	0.0104313
NM_001007691	Prss23	protease, serine, 23 (Prss23), mRNA	0.563125	0.0507359	0.000673926
NM_130426	Tnfrsf1b	tumor necrosis factor receptor superfamily, member 1b (Tnfrsf1b), mRNA	0.563054	0.172043	0.0233858
NM_001025643	Fbl	fibrillarin (Fbl), mRNA	0.562085	0.0743265	0.000673926
NM_001007686	Cln8	ceroid-lipofuscinosis, neuronal 8 (epilepsy, progressive with mental retardation) (Cln8), mRNA	0.561929	0.0630722	0.000673926
NM_013069	Cd74	Cd74 molecule, major histocompatibility complex, class II invariant chain (Cd74), mRNA	0.561522	0.328508	0.00481798
NM_001107084	Bcl6	B-cell CLL/lymphoma 6 (Bcl6), mRNA	0.561275	0.119495	0.000673926
NM_138529	Nav2	neuron navigator 2 (Nav2), mRNA	0.560091	0.0689478	0.000673926
NM_001031638	Cd68	Cd68 molecule (Cd68), mRNA	0.55984	0.264708	0.0383322
NM_001105874	Mylk	myosin light chain kinase (Mylk), mRNA	0.559526	0.0320323	0.000673926
NM_012987	Nes	nestin (Nes), mRNA	0.558609	0.193766	0.000673926
NM_001271975	LOC100365921	no definition	0.558539	0.0829847	0.00312074
NM_021584; NM_053343	Dclk1	doublecortin-like kinase 1 (Dclk1), transcript variant 2, mRNA; doublecortin-like kinase 1 (Dclk1), transcript variant 1, mRNA	0.558485	0.0960277	0.000673926
NM_001033864; NM_057138	Cflar	CASP8 and FADD-like apoptosis regulator (Cflar), transcript variant 1, mRNA; no definition	0.558149	0.0826432	0.000673926
NM_001033079	Slc6a17	solute carrier family 6 (neutral amino acid transporter), member 17 (Slc6a17), mRNA	0.557722	0.0723992	0.000673926
NM_001039455	Specc1l	sperm antigen with calponin homology and coiled-coil domains 1-like (Specc1l), mRNA	0.557319	0.103438	0.000673926
NM_001108146	Zc3h12c	zinc finger CCCH type containing 12C (Zc3h12c), mRNA	0.557009	0.195612	0.0126308
NM_053758	Plce1	phospholipase C, epsilon 1 (Plce1), mRNA	0.5562	0.0778996	0.000673926
NM_031803	Gmeb2	glucocorticoid modulatory element binding protein 2 (Gmeb2), mRNA	0.555958	0.111626	0.00439791
NM_001106498	Pak6	p21 protein (Cdc42/Rac)-activated kinase 6 (Pak6), mRNA	0.555588	0.139465	0.000673926
NM_030858	Smad7	SMAD family member 7 (Smad7), mRNA	0.555243	0.0746282	0.000673926
NM_030996	Sigmar1	sigma non-opioid intracellular receptor 1 (Sigmar1), mRNA	0.554638	0.0864401	0.000673926
NM_001105710	Cad	carbamoyl-phosphate synthetase 2, aspartate transcarbamylase, and dihydroorotase (Cad), mRNA	0.554522	0.0499972	0.000673926
NM_001271382	LOC100910996	uncharacterized LOC100910996 (LOC100910996), mRNA	0.553447	0.123272	0.0343107
NM_001012051	Zfp367	zinc finger protein 367 (Zfp367), mRNA	0.553416	0.0484492	0.000673926
NM_001039325	Zdhhc22	zinc finger, DHHC-type containing 22 (Zdhhc22), mRNA	0.553213	0.0642206	0.000673926
NM_001025422	Irak2	interleukin-1 receptor-associated kinase 2 (Irak2), mRNA	0.55311	0.0603716	0.001254
NM_001108079	Chst11	carbohydrate (chondroitin 4) sulfotransferase 11 (Chst11), mRNA	0.55298	0.0975501	0.000673926
NM_001034934	Arid5a	AT rich interactive domain 5A (Mrf1 like) (Arid5a), mRNA	0.552914	0.167752	0.000673926
NM_001008886	RT1-S3	RT1 class Ib, locus S3 (RT1-S3), mRNA	0.549826	0.141611	0.000673926
NM_001107417	Neto2	neuropilin (NRP) and tolloid (TLL)-like 2 (Neto2), mRNA	0.549147	0.0514566	0.000673926
NM_001107275	Slc39a14	solute carrier family 39 (zinc transporter), member 14 (Slc39a14), mRNA	0.548887	0.130649	0.000673926
NM_001005562	Creb3l1	cAMP responsive element binding protein 3-like 1 (Creb3l1), mRNA	0.548678	0.129834	0.002703
NM_133380	Il4r	interleukin 4 receptor (Il4r), mRNA	0.548618	0.131151	0.000673926
NM_001005384	Osmr	oncostatin M receptor (Osmr), mRNA	0.547671	0.225886	0.001254
NM_001108415	Elmo1	engulfment and cell motility 1 (Elmo1), mRNA	0.546955	0.132273	0.000673926
NM_001130680	Phf21b	PHD finger protein 21B (Phf21b), mRNA	0.546892	0.223725	0.0135061
NM_001106849	Spsb4	splA/ryanodine receptor domain and SOCS box containing 4 (Spsb4), mRNA	0.54674	0.152887	0.0311116
NM_001107608	Hectd2	HECT domain containing E3 ubiquitin protein ligase 2 (Hectd2), mRNA	0.546521	0.142533	0.000673926
NM_001007759	March3	membrane-associated ring finger (C3HC4) 3, E3 ubiquitin protein ligase (March3), mRNA	0.546046	0.170291	0.00398368
NM_001107760	Dll4	delta-like 4 (Drosophila) (Dll4), mRNA	0.545099	0.186029	0.00557614
NM_001012357	Ccl9	chemokine (C-C motif) ligand 9 (Ccl9), mRNA	0.54442	0.182765	0.0440725
NM_001024869	Wwtr1	WW domain containing transcription regulator 1 (Wwtr1), mRNA	0.543959	0.129932	0.001254
NM_001014083	RGD1307947	similar to RIKEN cDNA C430008C19 (RGD1307947), mRNA	0.54337	0.0796579	0.00841118
NM_017035	Plcd1	phospholipase C, delta 1 (Plcd1), mRNA	0.542137	0.0884684	0.000673926
NM_020074	Srgn	serglycin (Srgn), mRNA	0.541667	0.18252	0.000673926
NM_012999	Pcsk6	proprotein convertase subtilisin/kexin type 6 (Pcsk6), mRNA	0.541601	0.0991179	0.000673926
NM_031832	Lgals3	lectin, galactoside-binding, soluble, 3 (Lgals3), mRNA	0.541478	0.120696	0.000673926
NM_139342	Ripk3	receptor-interacting serine-threonine kinase 3 (Ripk3), mRNA	0.540614	0.101314	0.00439791
NM_181380	Rtn4rl2	reticulon 4 receptor-like 2 (Rtn4rl2), mRNA	0.539961	0.0805427	0.000673926
NM_021838	Nos3	nitric oxide synthase 3, endothelial cell (Nos3), mRNA	0.539262	0.132526	0.000673926
NM_182842	Camk1g	calcium/calmodulin-dependent protein kinase IG (Camk1g), mRNA	0.539114	0.170655	0.000673926
NM_001108141	Dscaml1	Down syndrome cell adhesion molecule-like 1 (Dscaml1), mRNA	0.538654	0.063112	0.000673926
NM_001108479	Vstm2b	V-set and transmembrane domain containing 2B (Vstm2b), mRNA	0.53598	0.0765742	0.000673926
NM_001109268	Gmeb1	glucocorticoid modulatory element binding protein 1 (Gmeb1), mRNA	0.535606	0.0457002	0.001254
NM_031114	S100a10	S100 calcium binding protein A10 (S100a10), mRNA	0.535489	0.105285	0.000673926
NM_001134867	R3hdm1	R3H domain containing 1 (R3hdm1), mRNA	0.53537	0.0916934	0.000673926
NM_001106631	Rbpj	recombination signal binding protein for immunoglobulin kappa J region (Rbpj), mRNA	0.534883	0.117433	0.000673926
NM_001002829	Rasl11a	RAS-like family 11 member A (Rasl11a), mRNA	0.534827	0.179177	0.0313525
NM_022392	Insig1	insulin induced gene 1 (Insig1), mRNA	0.534717	0.0937224	0.000673926
NM_001106314	Ifitm1	interferon induced transmembrane protein 1 (Ifitm1), mRNA	0.534446	0.109458	0.0223402
NM_031135	Klf10	Kruppel-like factor 10 (Klf10), mRNA	0.533235	0.176313	0.000673926
NM_031614	Txnrd1	thioredoxin reductase 1 (Txnrd1), mRNA	0.531924	0.0850207	0.000673926
NM_012715	Adm	adrenomedullin (Adm), mRNA	0.531554	0.217697	0.0168676
NM_001271454	Igsf21	immunoglobin superfamily, member 21 (Igsf21), mRNA	0.531475	0.0738105	0.000673926
NM_001107596	Tmem2	transmembrane protein 2 (Tmem2), mRNA	0.53123	0.0870382	0.000673926
NM_001008847	RT1-Da	RT1 class II, locus Da (RT1-Da), mRNA	0.530514	0.272538	0.0377862
NM_001009671	Coq10b	coenzyme Q10 homolog B (S. cerevisiae) (Coq10b), mRNA	0.530192	0.200767	0.000673926
NM_012971	Kcna4	potassium voltage-gated channel, shaker-related subfamily, member 4 (Kcna4), mRNA	0.528687	0.0484814	0.000673926
NM_139327	Hmga1	high mobility group AT-hook 1 (Hmga1), mRNA	0.526871	0.0728535	0.000673926
NM_001108303	Sdk2	sidekick cell adhesion molecule 2 (Sdk2), mRNA	0.526764	0.0567558	0.000673926
NM_021836	Junb	jun B proto-oncogene (Junb), mRNA	0.526427	0.107657	0.000673926
NM_001077671	Zc3h12a	zinc finger CCCH type containing 12A (Zc3h12a), mRNA	0.526358	0.184577	0.0176175
NM_001136124	Ifitm3	interferon induced transmembrane protein 3 (Ifitm3), mRNA	0.525758	0.125865	0.000673926
NM_001013066	Sipa1l3	signal-induced proliferation-associated 1 like 3 (Sipa1l3), mRNA	0.525568	0.0726847	0.000673926
NM_001191930	Uap1	UDP-N-acteylglucosamine pyrophosphorylase 1 (Uap1), mRNA	0.525028	0.0994891	0.000673926
NM_021835	Jun	jun proto-oncogene (Jun), mRNA	0.524666	0.09383	0.000673926
NM_080886	Msmo1	methylsterol monooxygenase 1 (Msmo1), mRNA	0.524528	0.120814	0.000673926
NM_001039699	Lrfn2	leucine rich repeat and fibronectin type III domain containing 2 (Lrfn2), mRNA	0.524346	0.076512	0.000673926
NM_001013146; NM_012954	Fosl2	fos-like antigen 2 (Fosl2), transcript variant 2, mRNA; fos-like antigen 2 (Fosl2), transcript variant 1, mRNA	0.522524	0.124461	0.000673926
NM_138533	Spon2	spondin 2, extracellular matrix protein (Spon2), mRNA	0.522516	0.0873932	0.0427452
NM_001007735	Sertad1	SERTA domain containing 1 (Sertad1), mRNA	0.522211	0.170138	0.000673926
NM_178847	Cyp27a1	cytochrome P450, family 27, subfamily a, polypeptide 1 (Cyp27a1), mRNA	0.521738	0.202794	0.0424091
NM_022393	Clec10a	C-type lectin domain family 10, member A (Clec10a), mRNA	0.521018	0.161172	0.0465
NM_024359	Hif1a	hypoxia-inducible factor 1, alpha subunit (basic helix-loop-helix transcription factor) (Hif1a), mRNA	0.520604	0.101632	0.000673926
NM_022187	Plk3	polo-like kinase 3 (Plk3), mRNA	0.519402	0.115768	0.000673926
NM_001107877	Adamts9	ADAM metallopeptidase with thrombospondin type 1 motif, 9 (Adamts9), mRNA	0.518912	0.273576	0.000673926
NM_012912	Atf3	activating transcription factor 3 (Atf3), mRNA	0.518874	0.180871	0.000673926
NM_019361	Arc	activity-regulated cytoskeleton-associated protein (Arc), mRNA	0.517137	0.185219	0.000673926
NM_019358	Pdpn	podoplanin (Pdpn), mRNA	0.517017	0.108302	0.000673926
NM_001172120	Tlr1	no definition	0.515892	0.236452	0.0306599
NM_001191735	Elf4	E74-like factor 4 (ets domain transcription factor) (Elf4), mRNA	0.515407	0.189616	0.0189397
NM_001005543	Nasp	nuclear autoantigenic sperm protein (histone-binding) (Nasp), mRNA	0.515357	0.0911708	0.000673926
NM_001106690	Grhl3	grainyhead-like 3 (Drosophila) (Grhl3), mRNA	0.515274	0.164812	0.0465
NM_001107930	Zfp189	zinc finger protein 189 (Zfp189), mRNA	0.514658	0.106101	0.000673926
NM_001144991	Spns2	spinster homolog 2 (Spns2), mRNA	0.514585	0.109774	0.001254
NM_001109022	Inmt	indolethylamine N-methyltransferase (Inmt), mRNA	0.514196	0.216126	0.0383322
NM_012955	Cenpi	centromere protein I (Cenpi), mRNA	0.513984	0.0868607	0.031682
NM_013057	F3	coagulation factor III (thromboplastin, tissue factor) (F3), mRNA	0.513337	0.120997	0.000673926
NM_053489	Col18a1	collagen, type XVIII, alpha 1 (Col18a1), mRNA	0.511074	0.138944	0.000673926
NM_022199	Dusp4	dual specificity phosphatase 4 (Dusp4), mRNA	0.511054	0.0975094	0.00732908
NM_001146125	Fpgs	no definition	0.51009	0.108818	0.000673926
NM_031055	Mmp9	matrix metallopeptidase 9 (Mmp9), mRNA	0.509559	0.0811695	0.000673926
NM_017031	Pde4b	phosphodiesterase 4B, cAMP specific (Pde4b), mRNA	0.509398	0.0757896	0.000673926
NM_001191934	Pkd2	polycystic kidney disease 2 (autosomal dominant) (Pkd2), mRNA	0.509051	0.0338749	0.000673926
NM_001191828	Scyl3	SCY1-like 3 (S. cerevisiae) (Scyl3), mRNA	0.508535	0.0647674	0.000673926
NM_001012740	Cbln2	cerebellin 2 precursor (Cbln2), mRNA	0.508191	0.16771	0.000673926
NM_001106286	Lyve1	lymphatic vessel endothelial hyaluronan receptor 1 (Lyve1), mRNA	0.507089	0.22414	0.0388144
NM_134454	Angpt2	angiopoietin 2 (Angpt2), mRNA	0.505153	0.235371	0.00225102
NM_001109382	Vasn	vasorin (Vasn), mRNA	0.50308	0.0474052	0.0231097
NM_022269	Cd55	Cd55 molecule (Cd55), mRNA	0.502772	0.168697	0.0251494
NR_027324; NR_032754	H19	no definition; no definition	0.502687	0.102517	0.000673926
NM_001173344	Spred3	sprouty-related, EVH1 domain containing 3 (Spred3), mRNA	0.501942	0.111523	0.000673926
NM_178094	Itpkc	inositol-trisphosphate 3-kinase C (Itpkc), mRNA	0.501153	0.0724957	0.000673926
NM_013149	Ahr	aryl hydrocarbon receptor (Ahr), mRNA	0.501146	0.103055	0.00312074
NM_031549	Tagln	transgelin (Tagln), mRNA	0.500897	0.0964751	0.000673926
NM_013216	Rheb	Ras homolog enriched in brain (Rheb), mRNA	0.498986	0.115361	0.000673926
NM_023985	Trib1	tribbles pseudokinase 1 (Trib1), mRNA	0.498612	0.109994	0.000673926
NM_001108563	Sypl2	synaptophysin-like 2 (Sypl2), mRNA	0.498419	0.172494	0.000673926
NM_031970	Hspb1	heat shock protein B1 (Hspb1), mRNA	0.498325	0.0907869	0.000673926
NM_017087	Bgn	biglycan (Bgn), mRNA	0.497501	0.0724518	0.000673926
NM_199501	Cdk2	cyclin dependent kinase 2 (Cdk2), mRNA	0.496739	0.0497376	0.001254
NM_001271079	Ppm1h	protein phosphatase, Mg2+/Mn2+ dependent, 1H (Ppm1h), mRNA	0.495601	0.0618614	0.000673926
NM_017076	PVR	poliovirus receptor (PVR), mRNA	0.495577	0.0943575	0.000673926
NM_031628	Nr4a3	nuclear receptor subfamily 4, group A, member 3 (Nr4a3), mRNA	0.495456	0.135749	0.000673926
NM_012603	Myc	myelocytomatosis oncogene (Myc), mRNA	0.494801	0.168306	0.000673926
NM_134351	Mat2a	methionine adenosyltransferase II, alpha (Mat2a), mRNA	0.494067	0.127619	0.000673926
NM_053901	Dlgap2	discs, large (Drosophila) homolog-associated protein 2 (Dlgap2), mRNA	0.493985	0.0303407	0.000673926
NM_001271239	Tmem117	transmembrane protein 117 (Tmem117), mRNA	0.491795	0.0839156	0.000673926
NM_001108948	Tuft1	tuftelin 1 (Tuft1), mRNA	0.489262	0.0683569	0.00732908
NM_020084	Cacna1i	calcium channel, voltage-dependent, T type, alpha 1I subunit (Cacna1i), mRNA	0.487769	0.109286	0.000673926
NM_001107091	Sema5b	sema domain, seven thrombospondin repeats (type 1 and type 1-like), transmembrane domain (TM) and short cytoplasmic domain, (semaphorin) 5B (Sema5b), mRNA	0.487576	0.0351923	0.000673926
NM_001033957; NM_133426	Kcng3	no definition; potassium voltage-gated channel, subfamily G, member 3 (Kcng3), transcript variant 1, mRNA	0.487147	0.209277	0.0189397
NM_001190162; NM_001190163; NM_031511	Igf2	insulin-like growth factor 2 (Igf2), transcript variant 2, mRNA; insulin-like growth factor 2 (Igf2), transcript variant 3, mRNA; insulin-like growth factor 2 (Igf2), transcript variant 1, mRNA	0.486877	0.122731	0.000673926
NM_001191770	Plekhh2	pleckstrin homology domain containing, family H (with MyTH4 domain) member 2 (Plekhh2), mRNA	0.483233	0.0831319	0.000673926
NM_013062	Kdr	kinase insert domain receptor (Kdr), mRNA	0.482637	0.162419	0.000673926
NM_001271143	S1pr3	sphingosine-1-phosphate receptor 3 (S1pr3), mRNA	0.48258	0.112721	0.000673926
NM_017269	Ptprj	no definition	0.48111	0.0290708	0.000673926
NM_001191631	Ppapdc1a	phosphatidic acid phosphatase type 2 domain containing 1A (Ppapdc1a), mRNA	0.48068	0.111598	0.000673926
NM_031315	Acot1	acyl-CoA thioesterase 1 (Acot1), mRNA	0.479709	0.165255	0.0263591
NM_133621	Hopx	HOP homeobox (Hopx), mRNA	0.479336	0.116122	0.000673926
NM_021776	Ecel1	endothelin converting enzyme-like 1 (Ecel1), mRNA	0.478576	0.111447	0.000673926
NM_001004424	Tacc3	transforming, acidic coiled-coil containing protein 3 (Tacc3), mRNA	0.476557	0.193219	0.002703
NM_001107969	RGD1564804	similar to chromosome 1 open reading frame 50 (RGD1564804), mRNA	0.476263	0.0659607	0.000673926
NM_001109885	Fam129b	family with sequence similarity 129, member B (Fam129b), mRNA	0.475316	0.0881637	0.000673926
NM_139087	Cgref1	cell growth regulator with EF hand domain 1 (Cgref1), mRNA	0.474671	0.0647642	0.000673926
NM_024356	Gch1	GTP cyclohydrolase 1 (Gch1), mRNA	0.474375	0.187651	0.0347275
NM_001110099; NM_012643	Ret	no definition; no definition	0.473889	0.117158	0.000673926
NM_001034068; NM_001034069; NM_001034070; NM_001034071; NM_001034072; NM_001034073; NM_001034074; NM_001034075; NM_019131	Tpm1	tropomyosin 1, alpha (Tpm1), transcript variant 1, mRNA; no definition; no definition; no definition; tropomyosin 1, alpha (Tpm1), transcript variant 5, mRNA; tropomyosin 1, alpha (Tpm1), transcript variant 7, mRNA; tropomyosin 1, alpha (Tpm1), transcript variant 8, mRNA; no definition; no definition	0.472796	0.0509526	0.000673926
NM_001108550	Postn	periostin, osteoblast specific factor (Postn), mRNA	0.472092	0.120893	0.0113773
NM_001191707	Plch1	phospholipase C, eta 1 (Plch1), mRNA	0.471399	0.11637	0.000673926
NM_031040	Grm7	glutamate receptor, metabotropic 7 (Grm7), mRNA	0.470948	0.0499668	0.000673926
NM_021578	Tgfb1	transforming growth factor, beta 1 (Tgfb1), mRNA	0.470547	0.064425	0.000673926
NM_019269	Slc22a5	solute carrier family 22 (organic cation/carnitine transporter), member 5 (Slc22a5), mRNA	0.470283	0.121079	0.000673926
NM_053843	Fcgr2a	Fc fragment of IgG, low affinity IIa, receptor (Fcgr2a), mRNA	0.468737	0.175037	0.00225102
NM_001107204	Lrrc8b	leucine rich repeat containing 8 family, member B (Lrrc8b), mRNA	0.467604	0.116709	0.000673926
NM_001106268	Chsy1	chondroitin sulfate synthase 1 (Chsy1), mRNA	0.466717	0.0792953	0.000673926
NM_001034949	Tmco4	transmembrane and coiled-coil domains 4 (Tmco4), mRNA	0.466559	0.112989	0.0168676
NM_012795	Gp5	glycoprotein V (platelet) (Gp5), mRNA	0.466287	0.151045	0.000673926
NM_001001508	Lppr4	lipid phosphate phosphatase-related protein type 4 (Lppr4), mRNA	0.466125	0.0195361	0.000673926
NM_133307	Prkcd	protein kinase C, delta (Prkcd), mRNA	0.46348	0.118952	0.000673926
NM_032085	Col3a1	collagen, type III, alpha 1 (Col3a1), mRNA	0.463432	0.200068	0.000673926
NM_012935	Cryab	crystallin, alpha B (Cryab), mRNA	0.4634	0.165037	0.000673926
NM_031807	Tpbg	trophoblast glycoprotein (Tpbg), mRNA	0.462768	0.0994558	0.000673926
NM_001012147	Pxn	paxillin (Pxn), mRNA	0.462524	0.0893655	0.000673926
NM_001107163	Zswim4	zinc finger, SWIM-type containing 4 (Zswim4), mRNA	0.462197	0.0889634	0.000673926
NM_001108022	RGD1304624	similar to RIKEN cDNA 2700097O09 (RGD1304624), mRNA	0.462037	0.110642	0.0270222
NM_033485	Pawr	PRKC, apoptosis, WT1, regulator (Pawr), mRNA	0.461963	0.104635	0.00176797
NM_001108404	Cdc14b	cell division cycle 14B (Cdc14b), mRNA	0.461627	0.0948614	0.00312074
NM_001276712	Sfrp1	secreted frizzled-related protein 1 (Sfrp1), mRNA	0.461406	0.0659276	0.002703
NM_001007713	Tmbim1	transmembrane BAX inhibitor motif containing 1 (Tmbim1), mRNA	0.460662	0.113427	0.00355337
NM_024364	Hr	no definition	0.459692	0.0606238	0.000673926
NM_175758	Slc1a5	solute carrier family 1 (neutral amino acid transporter), member 5 (Slc1a5), mRNA	0.45882	0.134308	0.000673926
NM_021658	Hcn4	hyperpolarization activated cyclic nucleotide-gated potassium channel 4 (Hcn4), mRNA	0.457207	0.204752	0.000673926
NM_023970	Trpv4	transient receptor potential cation channel, subfamily V, member 4 (Trpv4), mRNA	0.4556	0.130379	0.0113773
NM_001077649	Ctrc	chymotrypsin C (caldecrin) (Ctrc), mRNA	0.454676	0.165958	0.0168676
NM_001170326	Gpr158	G protein-coupled receptor 158 (Gpr158), mRNA	0.453345	0.086086	0.000673926
NM_001191792	Ubash3b	ubiquitin associated and SH3 domain containing, B (Ubash3b), mRNA	0.452742	0.110733	0.000673926
NM_031347	Ppargc1a	peroxisome proliferator-activated receptor gamma, coactivator 1 alpha (Ppargc1a), mRNA	0.45146	0.0727252	0.000673926
NM_001170336	Ltbp4	latent transforming growth factor beta binding protein 4 (Ltbp4), mRNA	0.451025	0.140594	0.000673926
NM_001108218	Hecw2	HECT, C2 and WW domain containing E3 ubiquitin protein ligase 2 (Hecw2), mRNA	0.450372	0.0573341	0.000673926
NM_001271323	Snrpa1	small nuclear ribonucleoprotein polypeptide A' (Snrpa1), mRNA	0.450107	0.0784383	0.000673926
NM_001106720	Sntg2	syntrophin, gamma 2 (Sntg2), mRNA	0.449147	0.121823	0.018445
NM_001134980	Cyp2j10	cytochrome P450, family 2, subfamily j, polypeptide 10 (Cyp2j10), mRNA	0.448289	0.183098	0.0199244
NM_017180	Phlda1	pleckstrin homology-like domain, family A, member 1 (Phlda1), mRNA	0.448009	0.122947	0.000673926
NM_031005	Actn1	actinin, alpha 1 (Actn1), mRNA	0.445933	0.0774973	0.000673926
NM_001008321	Gadd45b	growth arrest and DNA-damage-inducible, beta (Gadd45b), mRNA	0.44535	0.159773	0.000673926
NM_022685	Rem2	RAS (RAD and GEM) like GTP binding 2 (Rem2), mRNA	0.445214	0.25302	0.00312074
NM_001271332	Fhod3	formin homology 2 domain containing 3 (Fhod3), mRNA	0.444274	0.0207453	0.000673926
NM_053917	Inpp4b	inositol polyphosphate-4-phosphatase, type II (Inpp4b), mRNA	0.444067	0.121039	0.000673926
NM_053649	Kremen1	kringle containing transmembrane protein 1 (Kremen1), mRNA	0.443366	0.0832377	0.000673926
NM_138524	A3galt2	alpha 1,3-galactosyltransferase 2 (A3galt2), mRNA	0.442626	0.129072	0.000673926
NM_053883	Dusp6	dual specificity phosphatase 6 (Dusp6), mRNA	0.442102	0.0751416	0.000673926
NM_080782	Cdkn1a	cyclin-dependent kinase inhibitor 1A (Cdkn1a), mRNA	0.442022	0.175273	0.000673926
NM_001108495	Relt	RELT tumor necrosis factor receptor (Relt), mRNA	0.441933	0.0757031	0.000673926
NM_001012005	Nid2	nidogen 2 (osteonidogen) (Nid2), mRNA	0.441667	0.268448	0.000673926
NM_001017479	Tmem100	transmembrane protein 100 (Tmem100), mRNA	0.439821	0.0812298	0.000673926
NM_001017478	Cxcl16	chemokine (C-X-C motif) ligand 16 (Cxcl16), mRNA	0.439681	0.111168	0.000673926
NM_031590	Wisp2	WNT1 inducible signaling pathway protein 2 (Wisp2), mRNA	0.438692	0.125243	0.0452026
NM_053349	Sox11	SRY (sex determining region Y)-box 11 (Sox11), mRNA	0.435864	0.191311	0.000673926
NM_001011922	Nedd9	neural precursor cell expressed, developmentally down-regulated 9 (Nedd9), mRNA	0.434609	0.12204	0.000673926
NM_001191784	Srgap1	SLIT-ROBO Rho GTPase activating protein 1 (Srgap1), mRNA	0.434076	0.083833	0.000673926
NM_053565	Socs3	suppressor of cytokine signaling 3 (Socs3), mRNA	0.432667	0.148024	0.000673926
NM_001109344	Dok5	docking protein 5 (Dok5), mRNA	0.431903	0.065525	0.000673926
NM_012610	Ngfr	nerve growth factor receptor (Ngfr), mRNA	0.431873	0.180924	0.00312074
NM_012922	Casp3	caspase 3 (Casp3), mRNA	0.431649	0.105565	0.000673926
NM_024127	Gadd45a	growth arrest and DNA-damage-inducible, alpha (Gadd45a), mRNA	0.430287	0.118455	0.000673926
NM_053963	Mmp12	matrix metallopeptidase 12 (Mmp12), mRNA	0.429789	0.232787	0.00768182
NM_032069	Grip1	glutamate receptor interacting protein 1 (Grip1), mRNA	0.426657	0.0458717	0.000673926
NM_001025720	Dhtkd1	no definition	0.425621	0.107436	0.000673926
NM_001047858	Srxn1	no definition	0.425028	0.107846	0.000673926
NM_001014145	Cdyl	chromodomain protein, Y-like (Cdyl), mRNA	0.419962	0.067544	0.000673926
NM_013059	Alpl	alkaline phosphatase, liver/bone/kidney (Alpl), mRNA	0.419697	0.100142	0.000673926
NM_031123	Stc1	stanniocalcin 1 (Stc1), mRNA	0.419182	0.121689	0.00225102
NM_001025675	Tubb6	tubulin, beta 6 class V (Tubb6), mRNA	0.418654	0.125548	0.000673926
NM_001109049	Ccdc103	coiled-coil domain containing 103 (Ccdc103), mRNA	0.418567	0.187505	0.0132213
NM_145673	Mafk	v-maf avian musculoaponeurotic fibrosarcoma oncogene homolog K (Mafk), mRNA	0.417842	0.0737436	0.000673926
NM_001109358	Sesn2	sestrin 2 (Sesn2), mRNA	0.416861	0.107609	0.000673926
NM_001107504	Chst8	carbohydrate (N-acetylgalactosamine 4-0) sulfotransferase 8 (Chst8), mRNA	0.416625	0.107837	0.000673926
NM_023987	Birc3	baculoviral IAP repeat-containing 3 (Birc3), mRNA	0.414476	0.178863	0.001254
NM_001107750	Tspan18	tetraspanin 18 (Tspan18), mRNA	0.413191	0.0553458	0.000673926
NM_212505	Ier3	immediate early response 3 (Ier3), mRNA	0.411687	0.0905991	0.000673926
NM_013007	Pnoc	prepronociceptin (Pnoc), mRNA	0.411216	0.0981972	0.000673926
NM_017097	Ctsc	cathepsin C (Ctsc), mRNA	0.4103	0.217659	0.000673926
NM_001271300; NM_172333	Cthrc1	no definition; collagen triple helix repeat containing 1 (Cthrc1), transcript variant 1, mRNA	0.409845	0.118372	0.0270222
NM_001108568	Dapp1	dual adaptor of phosphotyrosine and 3-phosphoinositides (Dapp1), mRNA	0.408059	0.139048	0.000673926
NM_053981	Kcnj12	potassium inwardly-rectifying channel, subfamily J, member 12 (Kcnj12), mRNA	0.407898	0.0664548	0.000673926
NM_017018	Hrh1	histamine receptor H 1 (Hrh1), mRNA	0.406692	0.0327282	0.000673926
NM_022225	Htr1b	5-hydroxytryptamine (serotonin) receptor 1B, G protein-coupled (Htr1b), mRNA	0.405187	0.100231	0.000673926
NM_053669	Sh2b2	SH2B adaptor protein 2 (Sh2b2), mRNA	0.401544	0.0735554	0.000673926
NM_001107764	Pla2g4b	phospholipase A2, group IVB (cytosolic) (Pla2g4b), mRNA	0.401472	0.12302	0.000673926
NM_022197	Fos	FBJ osteosarcoma oncogene (Fos), mRNA	0.401277	0.16959	0.000673926
NM_144750	Aspg	asparaginase (Aspg), mRNA	0.398342	0.0312062	0.000673926
NM_001270548; NM_001270549; NM_199397	Panx1	no definition; no definition; Pannexin 1 (Panx1), transcript variant 1, mRNA	0.397749	0.0564972	0.000673926
NM_001110491	Fbxo27	no definition	0.396604	0.0993384	0.000673926
NM_001024771	Tnip2	TNFAIP3 interacting protein 2 (Tnip2), mRNA	0.396332	0.0745698	0.000673926
NM_001012621	Slc13a4	solute carrier family 13 (sodium/sulfate symporter), member 4 (Slc13a4), mRNA	0.395426	0.155877	0.012334
NM_017365	Pdlim1	PDZ and LIM domain 1 (Pdlim1), mRNA	0.394914	0.164846	0.000673926
NM_001007738	Tmem252	transmembrane protein 252 (Tmem252), mRNA	0.393777	0.133274	0.000673926
NM_001108393	Zmiz1	zinc finger, MIZ-type containing 1 (Zmiz1), mRNA	0.3937	0.0791657	0.000673926
NM_001105882	Tmprss7	transmembrane protease, serine 7 (Tmprss7), mRNA	0.393635	0.0458951	0.000673926
NM_019905	Anxa2	annexin A2 (Anxa2), mRNA	0.391827	0.123354	0.000673926
NM_001107887	Cd163	CD163 molecule (Cd163), mRNA	0.391035	0.161201	0.00225102
NM_181368	Mustn1	musculoskeletal, embryonic nuclear protein 1 (Mustn1), mRNA	0.389817	0.127258	0.000673926
NM_139183	Crhbp	corticotropin releasing hormone binding protein (Crhbp), mRNA	0.388695	0.129389	0.000673926
NM_001172150	Ap1s3	adaptor-related protein complex 1, sigma 3 subunit (Ap1s3), mRNA	0.386902	0.131515	0.0117111
NM_001012089	Dusp2	dual specificity phosphatase 2 (Dusp2), mRNA	0.385424	0.0348076	0.000673926
NM_031771	Thbd	thrombomodulin (Thbd), mRNA	0.384064	0.119008	0.000673926
NM_020542	Ccr1	chemokine (C-C motif) receptor 1 (Ccr1), mRNA	0.383601	0.223681	0.00805228
NM_017034	Pim1	Pim-1 proto-oncogene, serine/threonine kinase (Pim1), mRNA	0.383187	0.107317	0.000673926
NM_031758	Mchr1	melanin-concentrating hormone receptor 1 (Mchr1), mRNA	0.383144	0.120859	0.000673926
NM_001025670	Agpat9	1-acylglycerol-3-phosphate O-acyltransferase 9 (Agpat9), mRNA	0.382709	0.120886	0.000673926
NM_001012109	Galnt14	polypeptide N-acetylgalactosaminyltransferase 14 (Galnt14), mRNA	0.379413	0.031902	0.000673926
NM_001012056	Ces5a	carboxylesterase 5A (Ces5a), mRNA	0.37863	0.0580018	0.0296092
NM_001107821	Agpat2	1-acylglycerol-3-phosphate O-acyltransferase 2 (Agpat2), mRNA	0.378417	0.114315	0.0335527
NM_001011947	Rai14	retinoic acid induced 14 (Rai14), mRNA	0.378265	0.0716091	0.000673926
NM_053382	Tnfaip6	tumor necrosis factor alpha induced protein 6 (Tnfaip6), mRNA	0.377265	0.0637589	0.000673926
NM_001007144	Plin2	perilipin 2 (Plin2), mRNA	0.377017	0.138831	0.000673926
NM_019137	Egr4	early growth response 4 (Egr4), mRNA	0.374415	0.170325	0.000673926
NM_013064	Hcrtr1	hypocretin (orexin) receptor 1 (Hcrtr1), mRNA	0.372869	0.052044	0.000673926
NM_001110860; NM_001271101; NM_001271102; NM_001271245; NM_001271246; NM_001271247; NM_001271248; NM_017334	Crem	cAMP responsive element modulator (Crem), transcript variant 3, mRNA; no definition; no definition; no definition; no definition; no definition; no definition; no definition	0.372128	0.123923	0.000673926
NM_001008555	Slc10a4	solute carrier family 10, member 4 (Slc10a4), mRNA	0.368746	0.142184	0.00176797
NM_001008310	Rxfp3	relaxin/insulin-like family peptide receptor 3 (Rxfp3), mRNA	0.368092	0.188082	0.017873
NM_012551	Egr1	early growth response 1 (Egr1), mRNA	0.365864	0.0973793	0.000673926
NM_001107110	Cbr3	carbonyl reductase 3 (Cbr3), mRNA	0.364475	0.132368	0.000673926
NM_001000507	Olr337	olfactory receptor 337 (Olr337), mRNA	0.364338	0.0779228	0.0442861
NM_001108786	Csrnp1	cysteine-serine-rich nuclear protein 1 (Csrnp1), mRNA	0.3626	0.0965828	0.000673926
NM_001191569	Dennd2c	DENN/MADD domain containing 2C (Dennd2c), mRNA	0.359409	0.12294	0.000673926
NM_012944	Drd4	dopamine receptor D4 (Drd4), mRNA	0.35865	0.0882348	0.0296092
NM_012588	Igfbp3	insulin-like growth factor binding protein 3 (Igfbp3), mRNA	0.357655	0.0810672	0.000673926
NM_001108829	Kdm6b	lysine (K)-specific demethylase 6B (Kdm6b), mRNA	0.357318	0.0468289	0.000673926
NM_001107909	Map3k6	mitogen-activated protein kinase kinase kinase 6 (Map3k6), mRNA	0.356731	0.141049	0.000673926
NM_001014108	Gpc4	glypican 4 (Gpc4), mRNA	0.356529	0.0598499	0.000673926
NM_021693	Sik1	salt-inducible kinase 1 (Sik1), mRNA	0.356321	0.081382	0.000673926
NM_001008884	RT1-Db1	RT1 class II, locus Db1 (RT1-Db1), mRNA	0.355662	0.165685	0.0407432
NM_013153	Has2	hyaluronan synthase 2 (Has2), mRNA	0.354557	0.152131	0.001254
NM_012580	Hmox1	heme oxygenase (decycling) 1 (Hmox1), mRNA	0.353843	0.133615	0.000673926
NM_001134559	Gpatch2l	G patch domain containing 2-like (Gpatch2l), mRNA	0.352079	0.0295402	0.000673926
NM_017074	Cth	cystathionine gamma-lyase (Cth), mRNA	0.348543	0.126575	0.000673926
NM_001008510	Isg20	interferon stimulated exonuclease gene 20 (Isg20), mRNA	0.348256	0.114172	0.0315262
NM_001024348	LOC500567	similar to RIKEN cDNA 1700029M20 (LOC500567), mRNA	0.348188	0.142786	0.00355337
NM_012757	Mas1	MAS1 proto-oncogene, G protein-coupled receptor (Mas1), mRNA	0.346515	0.197919	0.000673926
NM_001014071	Errfi1	no definition	0.345942	0.0595893	0.000673926
NM_001106375	Papss2	3'-phosphoadenosine 5'-phosphosulfate synthase 2 (Papss2), mRNA	0.345846	0.0294575	0.000673926
NM_053802	Tgfbi	transforming growth factor, beta induced (Tgfbi), mRNA	0.345132	0.141179	0.000673926
NM_001107495	Cyp2s1	cytochrome P450, family 2, subfamily s, polypeptide 1 (Cyp2s1), mRNA	0.344403	0.0957337	0.000673926
NM_001130573	Maff	v-maf avian musculoaponeurotic fibrosarcoma oncogene homolog F (Maff), mRNA	0.342902	0.139016	0.000673926
NM_001108118	Itga5	integrin, alpha 5 (fibronectin receptor, alpha polypeptide) (Itga5), mRNA	0.342541	0.115494	0.000673926
NM_021744	Cd14	CD14 molecule (Cd14), mRNA	0.341025	0.147167	0.000673926
NM_053805	Snai1	snail family zinc finger 1 (Snai1), mRNA	0.340513	0.0853977	0.000673926
NM_203334	Slc6a5	no definition	0.340392	0.12989	0.000673926
NM_001270954	Rasd1	RAS, dexamethasone-induced 1 (Rasd1), mRNA	0.340083	0.0824379	0.000673926
NM_021696	Serpinb2	serpin peptidase inhibitor, clade B (ovalbumin), member 2 (Serpinb2), mRNA	0.33664	0.12531	0.0219184
NM_145879	Socs1	suppressor of cytokine signaling 1 (Socs1), mRNA	0.336263	0.120777	0.00355337
NM_001008559	Hapln3	hyaluronan and proteoglycan link protein 3 (Hapln3), mRNA	0.336239	0.14249	0.00225102
NM_012945	Hbegf	heparin-binding EGF-like growth factor (Hbegf), mRNA	0.334872	0.14116	0.000673926
NM_022667	Slco2a1	solute carrier organic anion transporter family, member 2a1 (Slco2a1), mRNA	0.333306	0.160239	0.000673926
NM_012778	Aqp1	aquaporin 1 (Aqp1), mRNA	0.332969	0.129423	0.000673926
NM_012924	Cd44	Cd44 molecule (Cd44), mRNA	0.330394	0.128149	0.000673926
NM_053338	Rrad	Ras-related associated with diabetes (Rrad), mRNA	0.330323	0.167789	0.000673926
NM_001108215	Mfsd9	major facilitator superfamily domain containing 9 (Mfsd9), mRNA	0.330241	0.0868466	0.000673926
NM_031560	Ctsk	cathepsin K (Ctsk), mRNA	0.329021	0.0698579	0.000673926
NM_138826	Mt1a	metallothionein 1a (Mt1a), mRNA	0.327551	0.119833	0.000673926
NM_017232	Ptgs2	prostaglandin-endoperoxide synthase 2 (Ptgs2), mRNA	0.325764	0.109172	0.000673926
NM_001077640	Gadd45g	growth arrest and DNA-damage-inducible, gamma (Gadd45g), mRNA	0.324538	0.0915555	0.000673926
NM_153626	Npas4	neuronal PAS domain protein 4 (Npas4), mRNA	0.322851	0.172711	0.000673926
NM_012843	Emp1	epithelial membrane protein 1 (Emp1), mRNA	0.322477	0.147468	0.000673926
NM_012953	Fosl1	fos-like antigen 1 (Fosl1), mRNA	0.322066	0.124689	0.000673926
NM_022669	Scg2	secretogranin II (Scg2), mRNA	0.321041	0.0876054	0.000673926
NM_012790	Dspp	dentin sialophosphoprotein (Dspp), mRNA	0.319368	0.141105	0.000673926
NM_001008853	RT1-M6-2	RT1 class I, locus M6, gene 2 (RT1-M6-2), mRNA	0.317626	0.0644184	0.000673926
NM_016989	Adcyap1	adenylate cyclase activating polypeptide 1 (Adcyap1), mRNA	0.317529	0.0713023	0.000673926
NM_001191848	Wnt2b	wingless-type MMTV integration site family, member 2B (Wnt2b), mRNA	0.316373	0.142644	0.00628741
NM_001025692	Sdcbp2	syndecan binding protein (syntenin) 2 (Sdcbp2), mRNA	0.315532	0.0486572	0.0126308
NM_212526	Kcne4	potassium voltage-gated channel, Isk-related family, member 4 (Kcne4), mRNA	0.314611	0.128695	0.0322417
NM_138541	Epcam	epithelial cell adhesion molecule (Epcam), mRNA	0.313846	0.21413	0.0365985
NM_001108003	Rnf19b	ring finger protein 19B (Rnf19b), mRNA	0.313283	0.052586	0.000673926
NM_013174	Tgfb3	transforming growth factor, beta 3 (Tgfb3), mRNA	0.313136	0.110175	0.000673926
NM_001191778	Aldh1l2	no definition	0.310501	0.134518	0.00176797
NM_012612	Nppa	natriuretic peptide A (Nppa), mRNA	0.309335	0.102312	0.000673926
NM_031019	Crh	corticotropin releasing hormone (Crh), mRNA	0.30912	0.119059	0.000673926
NM_001013861	FAM187A	family with sequence similarity 187, member A (FAM187A), mRNA	0.308827	0.109728	0.000673926
NM_001106595	Smyd1	SET and MYND domain containing 1 (Smyd1), mRNA	0.307583	0.16704	0.00696907
NM_017325	Runx1	runt-related transcription factor 1 (Runx1), mRNA	0.307451	0.0713538	0.000673926
NM_001109536	Ptx3	pentraxin 3, long (Ptx3), mRNA	0.307183	0.144073	0.000673926
NM_172055	Cited1	Cbp/p300-interacting transactivator with Glu/Asp-rich carboxy-terminal domain 1 (Cited1), mRNA	0.305755	0.0915949	0.001254
NM_001184973	Oscar	osteoclast associated, immunoglobulin-like receptor (Oscar), mRNA	0.304609	0.119224	0.00661216
NM_053397	Artn	artemin (Artn), mRNA	0.295291	0.0958622	0.000673926
NM_001135030	Tctex1d1	Tctex1 domain containing 1 (Tctex1d1), mRNA	0.291711	0.0874157	0.002703
NM_053861	Tnc	tenascin C (Tnc), mRNA	0.291618	0.119901	0.000673926
NM_181382	Gldn	gliomedin (Gldn), mRNA	0.291438	0.036773	0.000673926
NM_001109514	Pmp2	peripheral myelin protein 2 (Pmp2), mRNA	0.290621	0.153095	0.0163425
NM_177426	Gstm2	glutathione S-transferase mu 2 (Gstm2), mRNA	0.290106	0.0848037	0.0361962
NM_001105793	Aloxe3	arachidonate lipoxygenase 3 (Aloxe3), mRNA	0.289427	0.142698	0.000673926
NM_001107189	Tnn	tenascin N (Tnn), mRNA	0.284555	0.0925887	0.000673926
NM_017244	Crabp2	cellular retinoic acid binding protein 2 (Crabp2), mRNA	0.282923	0.0458084	0.000673926
NM_001077675	Trim72	tripartite motif-containing 72 (Trim72), mRNA	0.281138	0.125314	0.000673926
NM_001191862	Flnc	filamin C, gamma (Flnc), mRNA	0.280887	0.118071	0.000673926
NM_001109127	Cbln1	cerebellin 1 precursor (Cbln1), mRNA	0.28013	0.0713634	0.000673926
NM_138526	Ccrn4l	CCR4 carbon catabolite repression 4-like (S. cerevisiae) (Ccrn4l), mRNA	0.279057	0.0827262	0.000673926
NM_001100869	LOC499781	similar to CG17122-PA (LOC499781), mRNA	0.278296	0.0309379	0.000673926
NM_001109262	RGD1559493	similar to Hypothetical protein MGC58608 (RGD1559493), mRNA	0.274923	0.0530875	0.000673926
NM_012852	Htr1d	5-hydroxytryptamine (serotonin) receptor 1D, G protein-coupled (Htr1d), mRNA	0.273807	0.193013	0.0490183
NM_001106367	Sorcs3	sortilin-related VPS10 domain containing receptor 3 (Sorcs3), mRNA	0.271179	0.0172882	0.000673926
NM_031004	Acta2	no definition	0.267593	0.0607549	0.000673926
NM_053571	Sec16b	SEC16 homolog B (S. cerevisiae) (Sec16b), mRNA	0.266478	0.0704732	0.000673926
NM_181086	Tnfrsf12a	tumor necrosis factor receptor superfamily, member 12a (Tnfrsf12a), mRNA	0.265893	0.108498	0.000673926
NM_001271261	Pxdn	no definition	0.264458	0.0408406	0.000673926
NM_001173384	Lsm11	LSM11, U7 small nuclear RNA associated (Lsm11), mRNA	0.262404	0.08774	0.000673926
NM_001108757	Pate4	prostate and testis expressed 4 (Pate4), mRNA	0.26117	0.132493	0.0126308
NM_001107181	Pkp1	plakophilin 1 (Pkp1), mRNA	0.26012	0.0962745	0.000673926
NM_001107807	Pmepa1	prostate transmembrane protein, androgen induced 1 (Pmepa1), mRNA	0.259963	0.0480355	0.000673926
NM_001007612	Ccl7	chemokine (C-C motif) ligand 7 (Ccl7), mRNA	0.259913	0.161305	0.000673926
NM_023096	Kcnk10	potassium channel, subfamily K, member 10 (Kcnk10), mRNA	0.258377	0.0553142	0.000673926
NM_017350	Plaur	plasminogen activator, urokinase receptor (Plaur), transcript variant 2, mRNA	0.256388	0.100011	0.000673926
NM_001105879	Arhgap31	Rho GTPase activating protein 31 (Arhgap31), mRNA	0.255165	0.101728	0.000673926
NM_053727	Nfil3	nuclear factor, interleukin 3 regulated (Nfil3), mRNA	0.253952	0.0711098	0.000673926
NM_001033955; NM_001033956; NM_017338	Calca	calcitonin-related polypeptide alpha (Calca), transcript variant 2, mRNA; calcitonin-related polypeptide alpha (Calca), transcript variant 3, mRNA; calcitonin-related polypeptide alpha (Calca), transcript variant 1, mRNA	0.250699	0.0952832	0.000673926
NM_001013941	LOC298795	similar to 14-3-3 protein sigma (LOC298795), mRNA	0.250343	0.087467	0.000673926
NM_172323	Has1	hyaluronan synthase 1 (Has1), mRNA	0.250121	0.0702432	0.000673926
NM_053346	Nrn1	neuritin 1 (Nrn1), mRNA	0.246239	0.0634377	0.000673926
NM_001004202	Ccl6	chemokine (C-C motif) ligand 6 (Ccl6), mRNA	0.244882	0.111558	0.0326765
NM_001129880	Lbh	limb bud and heart development (Lbh), mRNA	0.240699	0.120823	0.000673926
NM_013026	Sdc1	syndecan 1 (Sdc1), mRNA	0.238019	0.125527	0.000673926
NM_001024971	Haus8	HAUS augmin-like complex, subunit 8 (Haus8), mRNA	0.236293	0.0728027	0.000673926
NM_030997	Vgf	VGF nerve growth factor inducible (Vgf), mRNA	0.235019	0.056938	0.000673926
NM_013133	Glra1	glycine receptor, alpha 1 (Glra1), mRNA	0.232664	0.0715708	0.000673926
NM_001106081	Tll1	tolloid-like 1 (Tll1), mRNA	0.232408	0.0488247	0.000673926
NM_001270630; NM_001270631; NM_001270632; NM_001270633; NM_001270634; NM_001270635; NM_001270636; NM_001270637; NM_001270638; NM_012513	Bdnf	brain-derived neurotrophic factor (Bdnf), transcript variant 1, mRNA; brain-derived neurotrophic factor (Bdnf), transcript variant 3, mRNA; brain-derived neurotrophic factor (Bdnf), transcript variant 4, mRNA; brain-derived neurotrophic factor (Bdnf), transcript variant 5, mRNA; brain-derived neurotrophic factor (Bdnf), transcript variant 6, mRNA; brain-derived neurotrophic factor (Bdnf), transcr…	0.232213	0.143697	0.000673926
NM_030845	Cxcl1	chemokine (C-X-C motif) ligand 1 (Cxcl1), mRNA	0.23001	0.0752532	0.00805228
NM_017043	Ptgs1	prostaglandin-endoperoxide synthase 1 (Ptgs1), mRNA	0.229923	0.0773259	0.000673926
NM_181370	Hs3st2	heparan sulfate (glucosamine) 3-O-sulfotransferase 2 (Hs3st2), mRNA	0.229891	0.0445313	0.000673926
NM_001256509	Fosb	FBJ osteosarcoma oncogene B (Fosb), mRNA	0.225965	0.107178	0.000673926
NM_017210	Dio3	no definition	0.225495	0.110554	0.00225102
NM_133578	Dusp5	dual specificity phosphatase 5 (Dusp5), mRNA	0.224923	0.0622588	0.000673926
NM_001109087	Shisa3	shisa family member 3 (Shisa3), mRNA	0.222778	0.0971779	0.00398368
NM_001104527	Prr15	proline rich 15 (Prr15), mRNA	0.220807	0.150701	0.000673926
NM_012704	Ptger3	prostaglandin E receptor 3 (subtype EP3) (Ptger3), mRNA	0.215962	0.132317	0.000673926
NM_031512	Il1b	interleukin 1 beta (Il1b), mRNA	0.214821	0.109998	0.002703
NM_031530	Ccl2	chemokine (C-C motif) ligand 2 (Ccl2), mRNA	0.214568	0.105792	0.000673926
NM_001009965	Tsku	tsukushi, small leucine rich proteoglycan (Tsku), mRNA	0.214439	0.065257	0.000673926
NM_001106028	Cdkn3	no definition	0.213887	0.0564963	0.00225102
NM_001270807; NM_001270808; NM_001270809; NM_001270810; NM_001270811; NM_133386	Sphk1	sphingosine kinase 1 (Sphk1), transcript variant 2, mRNA; sphingosine kinase 1 (Sphk1), transcript variant 3, mRNA; sphingosine kinase 1 (Sphk1), transcript variant 4, mRNA; sphingosine kinase 1 (Sphk1), transcript variant 5, mRNA; sphingosine kinase 1 (Sphk1), transcript variant 1, mRNA; sphingosine kinase 1 (Sphk1), transcript variant 6, mRNA	0.212203	0.105087	0.000673926
NM_053629	Fstl3	follistatin-like 3 (secreted glycoprotein) (Fstl3), mRNA	0.209301	0.055684	0.00312074
NM_001106637	Gem	GTP binding protein overexpressed in skeletal muscle (Gem), mRNA	0.209131	0.0820812	0.000673926
NM_001246183	Lyzl4	lysozyme-like 4 (Lyzl4), mRNA	0.209017	0.041476	0.000673926
NM_001109372	Fam150b	family with sequence similarity 150, member B (Fam150b), mRNA	0.206465	0.0838724	0.000673926
NM_012589	Il6	interleukin 6 (Il6), mRNA	0.20489	0.0848793	0.000673926
NM_001271259	LOC100359977	sialomucin core protein 24-like (LOC100359977), mRNA	0.202484	0.0392129	0.000673926
NM_013085	Plau	plasminogen activator, urokinase (Plau), mRNA	0.193279	0.0790635	0.000673926
NM_001109495	Myl4	myosin, light chain 4 (Myl4), mRNA	0.190282	0.0675839	0.000673926
NM_001105714	Wnt1	wingless-type MMTV integration site family, member 1 (Wnt1), mRNA	0.189503	0.0577704	0.000673926
NM_199489	Ccr7	chemokine (C-C motif) receptor 7 (Ccr7), mRNA	0.185676	0.0846784	0.0154972
NM_012714	Gipr	gastric inhibitory polypeptide receptor (Gipr), mRNA	0.180696	0.0973462	0.000673926
NM_153727	Gpr3	G protein-coupled receptor 3 (Gpr3), mRNA	0.176827	0.0631869	0.000673926
NM_001034199	Nptx2	neuronal pentraxin II (Nptx2), mRNA	0.172407	0.0717877	0.000673926
NM_130425	Runx3	runt-related transcription factor 3 (Runx3), mRNA	0.170795	0.0505762	0.00176797
NM_021587	Ltbp1	latent transforming growth factor beta binding protein 1 (Ltbp1), mRNA	0.169932	0.0631439	0.000673926
NM_053953	Il1r2	interleukin 1 receptor, type II (Il1r2), mRNA	0.168225	0.110646	0.000673926
NM_021864	Sprr1a	small proline-rich protein 1A (Sprr1a), mRNA	0.167366	0.0751814	0.000673926
NM_001109535	Rab20	RAB20, member RAS oncogene family (Rab20), mRNA	0.166515	0.0674773	0.000673926
NM_001100640	Lamc2	laminin, gamma 2 (Lamc2), mRNA	0.164812	0.0528488	0.000673926
NM_031659	Tgm1	transglutaminase 1 (Tgm1), mRNA	0.163738	0.0777565	0.000673926
NM_012967	Icam1	intercellular adhesion molecule 1 (Icam1), mRNA	0.158617	0.0662286	0.000673926
NM_173141	Tfpi2	tissue factor pathway inhibitor 2 (Tfpi2), mRNA	0.158403	0.0881499	0.000673926
NM_031747	Cnn1	calponin 1, basic, smooth muscle (Cnn1), mRNA	0.157691	0.0788727	0.046787
NM_138513	Calcb	calcitonin-related polypeptide, beta (Calcb), mRNA	0.157101	0.0934976	0.00225102
NM_001013062	Thbs1	thrombospondin 1 (Thbs1), mRNA	0.156651	0.116537	0.000673926
NM_013046	Trh	thyrotropin releasing hormone (Trh), mRNA	0.154177	0.0364966	0.000673926
NM_022196	Lif	leukemia inhibitory factor (Lif), mRNA	0.151111	0.0642568	0.000673926
NM_053633	Egr2	early growth response 2 (Egr2), mRNA	0.141529	0.0800714	0.000673926
NM_001127640	PCOLCE2	procollagen C-endopeptidase enhancer 2 (PCOLCE2), mRNA	0.139896	0.0252063	0.0113773
NM_022190	Acan	aggrecan (Acan), mRNA	0.133472	0.0713059	0.000673926
NM_001025733	Procr	protein C receptor, endothelial (Procr), mRNA	0.129846	0.0640694	0.000673926
NM_207615	Clcf1	cardiotrophin-like cytokine factor 1 (Clcf1), mRNA	0.125129	0.058735	0.000673926
NM_133519	Il11	interleukin 11 (Il11), mRNA	0.122352	0.0649469	0.000673926
NM_001277055	Ngf	nerve growth factor (beta polypeptide) (Ngf), mRNA	0.112897	0.0260607	0.000673926
NM_017128	Inhba	inhibin beta-A (Inhba), mRNA	0.112018	0.0506397	0.000673926
NM_001100841	Lamb3	laminin, beta 3 (Lamb3), mRNA	0.1096	0.0449363	0.000673926
NM_017061	Lox	lysyl oxidase (Lox), mRNA	0.108126	0.0377252	0.020159
NM_017208	Lbp	lipopolysaccharide binding protein (Lbp), mRNA	0.0926157	0.0692743	0.001254
NM_001012475	Rxfp2	relaxin/insulin-like family peptide receptor 2 (Rxfp2), mRNA	0.0906682	0.0662923	0.000673926
NM_012620	Serpine1	serpin peptidase inhibitor, clade E (nexin, plasminogen activator inhibitor type 1), member 1 (Serpine1), mRNA	0.0857209	0.0429797	0.000673926
NM_053763	Cyp27b1	cytochrome P450, family 27, subfamily b, polypeptide 1 (Cyp27b1), mRNA	0.0848789	0.0411761	0.000673926
NM_033237	Gal	galanin/GMAP prepropeptide (Gal), mRNA	0.0836582	0.0543143	0.000673926
NM_001079890	Gprc5a	G protein-coupled receptor, class C, group 5, member A (Gprc5a), mRNA	0.0700569	0.0348476	0.000673926
NM_012940	Cyp1b1	cytochrome P450, family 1, subfamily b, polypeptide 1 (Cyp1b1), mRNA	0.0607665	0.031028	0.000673926
NM_001108889	Pou4f3	POU class 4 homeobox 3 (Pou4f3), mRNA	0.0345277	0.0181708	0.000673926
Only those genes that decrease the expression of more than 1.5-fold from the baseline value and whose padj-value lower 0.05 were selected for analysis.
Only those genes that increase the expression of more than 1.5-fold from the baseline value and whose padj-value lower 0.05 were selected for analysis.
