# Supplementary material for: ACTH-like Peptides Compensate Rat Brain Gene Expression Profile Disrupted by Ischemia a Day After Experimental Stroke
Source: Biomedicines. 2024 Dec 13;12(12):2830. doi: 10.3390/biomedicines12122830 (PMC11673339; doi:10.3390/biomedicines12122830)
Supplement: Supplementary file 1 [file biomedicines-12-02830-s001.zip › Supplementary Table S6.xlsx]

## Sheet: S6
Table S6. DEGs that overlapped between IR24-f vs. SO24-f and IA24-f vs. IR24-f pairwise comparisons
RefSeq ID	Gene symbol	Description	IR24-f vs. SO24-f			IA24-f vs. IR24-f
			Ratio	±SE	Padj	Ratio	±SE	Padj
NM_031530	Ccl2	chemokine (C-C motif) ligand 2 (Ccl2), mRNA	518.471	342.693	0.0453998	0.161747	0.0609716	0.000576023
NR_027324; NR_032754	H19	no definition; no definition	196.513	84.7762	0.00344969	0.414588	0.0566859	0.000576023
NM_022194	Il1rn	interleukin 1 receptor antagonist (Il1rn), mRNA	165.403	115.08	0.0102712	0.561162	0.21494	0.00223332
NM_021744	Cd14	CD14 molecule (Cd14), mRNA	136.746	39.8422	0.00022638	0.353367	0.113118	0.000576023
NM_031970	Hspb1	heat shock protein B1 (Hspb1), mRNA	133.661	22.9863	0.00022638	0.419962	0.0623286	0.000576023
NM_013026	Sdc1	syndecan 1 (Sdc1), mRNA	72.9239	44.5636	0.00022638	0.297289	0.129853	0.000576023
NM_053565	Socs3	suppressor of cytokine signaling 3 (Socs3), mRNA	68.3898	14.3621	0.00022638	0.473235	0.169439	0.000576023
NM_173141	Tfpi2	tissue factor pathway inhibitor 2 (Tfpi2), mRNA	65.8449	48.5315	0.00496718	0.258743	0.151421	0.000576023
NM_207615	Clcf1	cardiotrophin-like cytokine factor 1 (Clcf1), mRNA	65.7692	40.3036	0.00022638	0.0970122	0.0363629	0.000576023
NM_012924	Cd44	Cd44 molecule (Cd44), mRNA	62.9847	14.933	0.00022638	0.246377	0.0586968	0.000576023
NM_021864	Sprr1a	small proline-rich protein 1A (Sprr1a), mRNA	62.1025	26.3116	0.00022638	0.143691	0.0703795	0.000576023
NM_031832	Lgals3	lectin, galactoside-binding, soluble, 3 (Lgals3), mRNA	59.826	15.5031	0.00022638	0.557514	0.153877	0.000576023
NM_012580	Hmox1	heme oxygenase (decycling) 1 (Hmox1), mRNA	59.316	16.0147	0.00022638	0.334742	0.081239	0.000576023
NM_144750	Aspg	asparaginase (Aspg), mRNA	54.9425	12.4547	0.00079891	0.257647	0.0369722	0.000576023
NM_013046	Trh	thyrotropin releasing hormone (Trh), mRNA	49.3186	17.0941	0.00022638	0.220309	0.0519009	0.000576023
NM_001130573	Maff	v-maf avian musculoaponeurotic fibrosarcoma oncogene homolog F (Maff), mRNA	44.4934	8.96819	0.00022638	0.378583	0.147809	0.000576023
NM_181086	Tnfrsf12a	tumor necrosis factor receptor superfamily, member 12a (Tnfrsf12a), mRNA	43.8556	10.4999	0.00022638	0.234707	0.0667834	0.000576023
NM_012912	Atf3	activating transcription factor 3 (Atf3), mRNA	39.1902	16.4313	0.00022638	0.427685	0.10609	0.000576023
NM_001270807; NM_001270808; NM_001270809; NM_001270810; NM_001270811; NM_133386	Sphk1	sphingosine kinase 1 (Sphk1), transcript variant 2, mRNA; sphingosine kinase 1 (Sphk1), transcript variant 3, mRNA; sphingosine kinase 1 (Sphk1), transcript variant 4, mRNA; sphingosine kinase 1 (Sphk1), transcript variant 5, mRNA; sphingosine kinase 1 (Sphk1), transcript variant 1, mRNA; sphingosine kinase 1 (Sphk1), transcript variant 6, mRNA	38.0969	12.0742	0.00022638	0.0944405	0.0365554	0.000576023
NM_031659	Tgm1	transglutaminase 1 (Tgm1), mRNA	35.2446	24.143	0.0102712	0.13102	0.0418295	0.000576023
NM_017128	Inhba	inhibin beta-A (Inhba), mRNA	33.0063	8.28774	0.00022638	0.0999708	0.0545034	0.000576023
NM_033237	Gal	galanin/GMAP prepropeptide (Gal), mRNA	32.6622	19.2302	0.00043076	0.118785	0.0494571	0.000576023
NM_013085	Plau	plasminogen activator, urokinase (Plau), mRNA	28.345	12.4768	0.00022638	0.28396	0.0972032	0.000576023
NM_019336	Rgs1	regulator of G-protein signaling 1 (Rgs1), mRNA	27.0624	10.6663	0.0075854	0.590996	0.211641	0.0212612
NM_001025675	Tubb6	tubulin, beta 6 class V (Tubb6), mRNA	24.8441	4.61203	0.00022638	0.423643	0.10338	0.000576023
NM_001025733	Procr	protein C receptor, endothelial (Procr), mRNA	23.3191	11.3281	0.00022638	0.199883	0.11139	0.000576023
NM_012940	Cyp1b1	cytochrome P450, family 1, subfamily b, polypeptide 1 (Cyp1b1), mRNA	23.24	13.3322	0.00022638	0.135851	0.0859197	0.000576023
NM_001107877	Adamts9	ADAM metallopeptidase with thrombospondin type 1 motif, 9 (Adamts9), mRNA	22.9174	6.35356	0.00022638	0.262209	0.108674	0.000576023
NM_012843	Emp1	epithelial membrane protein 1 (Emp1), mRNA	21.8996	6.56702	0.00022638	0.211908	0.0796799	0.000576023
NM_012603	Myc	myelocytomatosis oncogene (Myc), mRNA	20.734	5.55419	0.00022638	0.380714	0.123208	0.000576023
NM_001106081	Tll1	tolloid-like 1 (Tll1), mRNA	20.3126	6.71308	0.00022638	0.114108	0.0413281	0.000576023
NM_052806	Chrnb4	cholinergic receptor, nicotinic, beta 4 (neuronal) (Chrnb4), mRNA	19.8135	11.2093	0.0075854	0.333547	0.0617651	0.00959703
NM_053455	Fgl2	fibrinogen-like 2 (Fgl2), mRNA	19.7519	5.47884	0.00022638	0.461883	0.136111	0.000576023
NM_012967	Icam1	intercellular adhesion molecule 1 (Icam1), mRNA	19.6022	6.74178	0.00022638	0.186911	0.0823452	0.000576023
NM_001013062	Thbs1	thrombospondin 1 (Thbs1), mRNA	18.5389	10.5165	0.00022638	0.230798	0.149028	0.000576023
NM_001017478	Cxcl16	chemokine (C-X-C motif) ligand 16 (Cxcl16), mRNA	18.2239	3.94197	0.00022638	0.477863	0.132256	0.000576023
NM_001107721	Abca4	ATP-binding cassette, subfamily A (ABC1), member 4 (Abca4), mRNA	16.9183	1.32064	0.00022638	0.238516	0.0152993	0.000576023
NM_001034199	Nptx2	neuronal pentraxin II (Nptx2), mRNA	16.7149	4.66521	0.00022638	0.148699	0.080707	0.000576023
NM_001109535	Rab20	RAB20, member RAS oncogene family (Rab20), mRNA	16.6312	5.89991	0.00079891	0.356067	0.187249	0.00424048
NM_012714	Gipr	gastric inhibitory polypeptide receptor (Gipr), mRNA	15.0237	9.03086	0.00022638	0.125342	0.0793395	0.000576023
NM_001108950	Gnat2	guanine nucleotide binding protein (G protein), alpha transducing activity polypeptide 2 (Gnat2), mRNA	14.8301	9.63792	0.0453998	0.286413	0.100227	0.0176293
NM_012790	Dspp	dentin sialophosphoprotein (Dspp), mRNA	14.7976	5.28874	0.00079891	0.177795	0.0763289	0.000576023
NM_001007738	Tmem252	transmembrane protein 252 (Tmem252), mRNA	14.7409	2.88944	0.00022638	0.380108	0.205769	0.000576023
NM_001012475	Rxfp2	relaxin/insulin-like family peptide receptor 2 (Rxfp2), mRNA	14.5182	11.4547	0.00022638	0.0615094	0.0451162	0.000576023
NM_020542	Ccr1	chemokine (C-C motif) receptor 1 (Ccr1), mRNA	14.4917	6.88044	0.00793875	0.434458	0.236972	0.0108611
NM_001108563	Sypl2	synaptophysin-like 2 (Sypl2), mRNA	14.4673	4.07376	0.00022638	0.382205	0.118885	0.000576023
NM_024127	Gadd45a	growth arrest and DNA-damage-inducible, alpha (Gadd45a), mRNA	13.7703	1.34314	0.00022638	0.303827	0.0519987	0.000576023
NM_001106637	Gem	GTP binding protein overexpressed in skeletal muscle (Gem), mRNA	13.7558	3.40867	0.00022638	0.12776	0.0432049	0.000576023
NM_017350	Plaur	plasminogen activator, urokinase receptor (Plaur), transcript variant 2, mRNA	13.6119	4.62879	0.00022638	0.283496	0.0901809	0.000576023
NM_203334	Slc6a5	no definition	13.5395	5.02463	0.00022638	0.222522	0.0714027	0.000576023
NM_024400	Adamts1	ADAM metallopeptidase with thrombospondin type 1 motif, 1 (Adamts1), mRNA	13.4084	1.41149	0.00022638	0.510095	0.146942	0.000576023
NM_013133	Glra1	glycine receptor, alpha 1 (Glra1), mRNA	13.2364	8.69081	0.0097927	0.117301	0.0488953	0.00105466
NM_001005384	Osmr	oncostatin M receptor (Osmr), mRNA	13.0283	2.38095	0.00022638	0.375579	0.087103	0.000576023
NM_138524	A3galt2	alpha 1,3-galactosyltransferase 2 (A3galt2), mRNA	12.9165	3.38616	0.00022638	0.546175	0.153957	0.00105466
NM_001009965	Tsku	tsukushi, small leucine rich proteoglycan (Tsku), mRNA	12.8443	2.29112	0.00022638	0.204049	0.0208889	0.000576023
NM_175758	Slc1a5	solute carrier family 1 (neutral amino acid transporter), member 5 (Slc1a5), mRNA	12.7289	3.40855	0.00022638	0.507918	0.110931	0.000576023
NM_053802	Tgfbi	transforming growth factor, beta induced (Tgfbi), mRNA	12.5492	3.28148	0.00022638	0.21336	0.0671902	0.000576023
NM_001033955; NM_001033956; NM_017338	Calca	calcitonin-related polypeptide alpha (Calca), transcript variant 2, mRNA; calcitonin-related polypeptide alpha (Calca), transcript variant 3, mRNA; calcitonin-related polypeptide alpha (Calca), transcript variant 1, mRNA	12.538	4.14073	0.00022638	0.198225	0.0706967	0.000576023
NM_031055	Mmp9	matrix metallopeptidase 9 (Mmp9), mRNA	12.4943	2.37126	0.00022638	0.456935	0.116915	0.000576023
NM_053861	Tnc	tenascin C (Tnc), mRNA	12.3724	2.27455	0.00022638	0.233595	0.0413429	0.000576023
NM_023987	Birc3	baculoviral IAP repeat-containing 3 (Birc3), mRNA	12.3368	4.33417	0.00022638	0.452939	0.211582	0.000576023
NM_031512	Il1b	interleukin 1 beta (Il1b), mRNA	12.2396	5.29579	0.0013047	0.367975	0.191084	0.00831742
NM_053687	Slfn3	schlafen 3 (Slfn3), mRNA	12.0335	6.48472	0.00022638	0.39123	0.177862	0.000576023
NM_001007713	Tmbim1	transmembrane BAX inhibitor motif containing 1 (Tmbim1), mRNA	12.0291	3.35146	0.00022638	0.443467	0.0832389	0.00185143
NM_001007144	Plin2	perilipin 2 (Plin2), mRNA	11.6342	3.22037	0.00022638	0.382651	0.127124	0.000576023
NM_001106045	Sox7	SRY (sex determining region Y)-box 7 (Sox7), mRNA	11.584	2.28857	0.00022638	0.403307	0.114941	0.000576023
NM_001191862	Flnc	filamin C, gamma (Flnc), mRNA	11.5719	3.4077	0.00022638	0.356914	0.122109	0.000576023
NM_134454	Angpt2	angiopoietin 2 (Angpt2), mRNA	11.2493	2.42432	0.00022638	0.315876	0.0894072	0.000576023
NM_019358	Pdpn	podoplanin (Pdpn), mRNA	11.1615	1.78129	0.00022638	0.445396	0.0452839	0.000576023
NM_001106028	Cdkn3	no definition	10.9143	3.82513	0.0164843	0.0937329	0.0312154	0.0243159
NM_053805	Snai1	snail family zinc finger 1 (Snai1), mRNA	10.8708	3.27754	0.00022638	0.242126	0.0497785	0.000576023
NM_181382	Gldn	gliomedin (Gldn), mRNA	10.8329	3.65964	0.00022638	0.185729	0.0527993	0.000576023
NM_138826	Mt1a	metallothionein 1a (Mt1a), mRNA	10.7415	3.34473	0.00022638	0.321284	0.122976	0.000576023
NM_012945	Hbegf	heparin-binding EGF-like growth factor (Hbegf), mRNA	10.7335	2.51911	0.00022638	0.267166	0.0528458	0.000576023
NM_019205	Ccl11	chemokine (C-C motif) ligand 11 (Ccl11), mRNA	10.3443	10.7178	0.00943787	0.313709	0.133075	0.048631
NM_001191778	Aldh1l2	no definition	10.2597	6.3384	0.000971113	0.384824	0.20662	0.00720497
NM_001110099; NM_012643	Ret	no definition; no definition	10.1143	1.82601	0.00022638	0.397735	0.0800536	0.000576023
NM_001106472	Dkk2	dickkopf WNT signaling pathway inhibitor 2 (Dkk2), mRNA	10.0174	5.13763	0.00022638	0.0524138	0.0272348	0.00105466
NM_001109372	Fam150b	family with sequence similarity 150, member B (Fam150b), mRNA	9.97205	4.33474	0.00022638	0.130532	0.0464884	0.000576023
NM_001271143	S1pr3	sphingosine-1-phosphate receptor 3 (S1pr3), mRNA	9.96963	1.77421	0.00022638	0.391499	0.0703073	0.000576023
NM_001017479	Tmem100	transmembrane protein 100 (Tmem100), mRNA	9.70817	1.09731	0.00022638	0.316358	0.0402569	0.000576023
NM_133290	Zfp36	zinc finger protein 36 (Zfp36), mRNA	9.68834	1.63929	0.00022638	0.623858	0.173173	0.00147435
NM_019905	Anxa2	annexin A2 (Anxa2), mRNA	9.58494	2.51209	0.00022638	0.422546	0.13125	0.000576023
NM_001107197	Igsf9	immunoglobulin superfamily, member 9 (Igsf9), mRNA	9.40267	2.80554	0.00022638	0.151109	0.052155	0.000576023
NM_001024348	LOC500567	similar to RIKEN cDNA 1700029M20 (LOC500567), mRNA	9.39049	3.51791	0.00272441	0.391317	0.181742	0.00631784
NM_001002807	Clic1	chloride intracellular channel 1 (Clic1), mRNA	9.36196	0.912315	0.00022638	0.650783	0.113298	0.00360624
NM_001256509	Fosb	FBJ osteosarcoma oncogene B (Fosb), mRNA	9.30993	3.68428	0.00022638	0.565036	0.375962	0.000576023
NM_001047858	Srxn1	no definition	9.2978	1.02689	0.00022638	0.364677	0.0398755	0.000576023
NM_001191735	Elf4	E74-like factor 4 (ets domain transcription factor) (Elf4), mRNA	9.21089	2.83562	0.00022638	0.431882	0.153474	0.00223332
NM_001107909	Map3k6	mitogen-activated protein kinase kinase kinase 6 (Map3k6), mRNA	9.10292	2.6165	0.00022638	0.406461	0.145159	0.000576023
NM_012953	Fosl1	fos-like antigen 1 (Fosl1), mRNA	9.0713	2.6374	0.00022638	0.283091	0.0738619	0.000576023
NM_133624	Gbp2	guanylate binding protein 2, interferon-inducible (Gbp2), mRNA	9.05861	2.85428	0.00022638	0.442102	0.122598	0.000576023
NM_001011936	Bag3	Bcl2-associated athanogene 3 (Bag3), mRNA	9.00646	0.817643	0.00022638	0.492973	0.061549	0.000576023
NM_001077640	Gadd45g	growth arrest and DNA-damage-inducible, gamma (Gadd45g), mRNA	8.81579	0.840033	0.00022638	0.471193	0.173645	0.000576023
NM_001136124	Ifitm3	interferon induced transmembrane protein 3 (Ifitm3), mRNA	8.80687	1.0262	0.00022638	0.596453	0.126031	0.00223332
NM_001008321	Gadd45b	growth arrest and DNA-damage-inducible, beta (Gadd45b), mRNA	8.77726	1.15166	0.00022638	0.366359	0.136623	0.000576023
NM_019386	Tgm2	transglutaminase 2 (Tgm2), mRNA	8.73417	2.06411	0.00022638	0.473672	0.110009	0.000576023
NM_001100841	Lamb3	laminin, beta 3 (Lamb3), mRNA	8.6141	3.44992	0.00022638	0.132879	0.0570403	0.000576023
NM_001108118	Itga5	integrin, alpha 5 (fibronectin receptor, alpha polypeptide) (Itga5), mRNA	8.53381	2.16872	0.00022638	0.353154	0.1225	0.000576023
NM_001024971	Haus8	HAUS augmin-like complex, subunit 8 (Haus8), mRNA	8.49392	2.40298	0.00022638	0.186732	0.0543537	0.000576023
NM_013153	Has2	hyaluronan synthase 2 (Has2), mRNA	8.40979	2.79339	0.00022638	0.228371	0.0685368	0.000576023
NM_080782	Cdkn1a	cyclin-dependent kinase inhibitor 1A (Cdkn1a), mRNA	8.31289	1.90884	0.00022638	0.374101	0.122923	0.000576023
NM_017097	Ctsc	cathepsin C (Ctsc), mRNA	8.27466	4.17636	0.00022638	0.381282	0.194309	0.000576023
NM_023970	Trpv4	transient receptor potential cation channel, subfamily V, member 4 (Trpv4), mRNA	8.21625	1.81212	0.000971113	0.543736	0.21214	0.0401098
NM_001109049	Ccdc103	coiled-coil domain containing 103 (Ccdc103), mRNA	8.14463	5.54665	0.00302282	0.163296	0.071636	0.00360624
NM_017034	Pim1	Pim-1 proto-oncogene, serine/threonine kinase (Pim1), mRNA	8.10448	1.32002	0.00022638	0.62187	0.339324	0.0288796
NM_138882	Pla1a	phospholipase A1 member A (Pla1a), mRNA	8.03234	1.82634	0.00022638	0.530088	0.131041	0.00147435
NM_133578	Dusp5	dual specificity phosphatase 5 (Dusp5), mRNA	7.96161	2.07426	0.00022638	0.2535	0.0845318	0.000576023
NM_017076	PVR	poliovirus receptor (PVR), mRNA	7.94981	2.0212	0.00022638	0.408373	0.0563593	0.000576023
NM_001100640	Lamc2	laminin, gamma 2 (Lamc2), mRNA	7.93219	2.61109	0.00022638	0.141563	0.0471045	0.000576023
NM_053382	Tnfaip6	tumor necrosis factor alpha induced protein 6 (Tnfaip6), mRNA	7.81443	1.37187	0.00022638	0.337269	0.0496829	0.000576023
NM_020081	Cd86	CD86 molecule (Cd86), mRNA	7.70839	2.7198	0.00022638	0.583461	0.189872	0.0404266
NM_001191848	Wnt2b	wingless-type MMTV integration site family, member 2B (Wnt2b), mRNA	7.50608	4.13257	0.0211833	0.233226	0.118432	0.00327243
NM_001270630; NM_001270631; NM_001270632; NM_001270633; NM_001270634; NM_001270635; NM_001270636; NM_001270637; NM_001270638; NM_012513	Bdnf	brain-derived neurotrophic factor (Bdnf), transcript variant 1, mRNA; brain-derived neurotrophic factor (Bdnf), transcript variant 3, mRNA; brain-derived neurotrophic factor (Bdnf), transcript variant 4, mRNA; brain-derived neurotrophic factor (Bdnf), transcript variant 5, mRNA; brain-derived neurotrophic factor (Bdnf), transcript variant 6, mRNA; brain-derived neurotrophic factor (Bdnf), transcr…	7.43457	3.83251	0.00022638	0.228325	0.165262	0.000576023
NM_001108068	Sbno2	strawberry notch homolog 2 (Drosophila) (Sbno2), mRNA	7.399	0.797642	0.00022638	0.451441	0.0556059	0.000576023
NM_012778	Aqp1	aquaporin 1 (Aqp1), mRNA	7.20496	2.64296	0.00022638	0.458356	0.395719	0.018522
NM_001008560	Prss35	protease, serine, 35 (Prss35), mRNA	7.16293	3.60662	0.00022638	0.480088	0.227453	0.000576023
NM_001108786	Csrnp1	cysteine-serine-rich nuclear protein 1 (Csrnp1), mRNA	7.15827	1.44417	0.00022638	0.321859	0.0782778	0.000576023
NM_001024771	Tnip2	TNFAIP3 interacting protein 2 (Tnip2), mRNA	7.14191	1.36136	0.00022638	0.2821	0.0473035	0.000576023
NM_022190	Acan	aggrecan (Acan), mRNA	6.92748	3.615	0.00022638	0.115516	0.0631835	0.000576023
NM_019370	Enpp3	ectonucleotide pyrophosphatase/phosphodiesterase 3 (Enpp3), mRNA	6.84282	1.87098	0.00022638	0.550247	0.186784	0.0183163
NM_031560	Ctsk	cathepsin K (Ctsk), mRNA	6.80285	1.74887	0.00022638	0.265054	0.0575519	0.000576023
NM_001105714	Wnt1	wingless-type MMTV integration site family, member 1 (Wnt1), mRNA	6.75689	2.03728	0.00022638	0.150488	0.0459204	0.000576023
NM_001008853	RT1-M6-2	RT1 class I, locus M6, gene 2 (RT1-M6-2), mRNA	6.75347	0.075718	0.00022638	0.118637	0.041213	0.000576023
NM_001191805	Mcm3	minichromosome maintenance complex component 3 (Mcm3), mRNA	6.70027	1.21204	0.00022638	1.60181	0.209817	0.0199427
NM_001170568	Baz1a	bromodomain adjacent to zinc finger domain, 1A (Baz1a), mRNA	6.60395	0.501139	0.00022638	0.388148	0.047021	0.000576023
NM_012987	Nes	nestin (Nes), mRNA	6.48848	1.91372	0.00022638	0.655176	0.202056	0.00544954
NM_001184973	Oscar	osteoclast associated, immunoglobulin-like receptor (Oscar), mRNA	6.42635	3.45479	0.00210998	0.168586	0.0778275	0.0154199
NM_053727	Nfil3	nuclear factor, interleukin 3 regulated (Nfil3), mRNA	6.40936	0.742885	0.00022638	0.34129	0.109485	0.000576023
NM_017244	Crabp2	cellular retinoic acid binding protein 2 (Crabp2), mRNA	6.39569	2.41148	0.00022638	0.343447	0.109484	0.00360624
NM_017232	Ptgs2	prostaglandin-endoperoxide synthase 2 (Ptgs2), mRNA	6.37396	1.24093	0.00022638	0.350217	0.0962064	0.000576023
NM_053338	Rrad	Ras-related associated with diabetes (Rrad), mRNA	6.27615	2.81071	0.00022638	0.378108	0.174134	0.000576023
NM_012955	Cenpi	centromere protein I (Cenpi), mRNA	6.07246	1.66209	0.00022638	0.263408	0.0851432	0.000576023
NM_133380	Il4r	interleukin 4 receptor (Il4r), mRNA	6.05892	0.748594	0.00022638	0.546777	0.148063	0.000576023
NM_021578	Tgfb1	transforming growth factor, beta 1 (Tgfb1), mRNA	6.03934	1.13387	0.00022638	0.531963	0.110049	0.000576023
NM_031771	Thbd	thrombomodulin (Thbd), mRNA	6.01982	0.91311	0.00022638	0.519411	0.128337	0.000576023
NM_001277055	Ngf	nerve growth factor (beta polypeptide) (Ngf), mRNA	5.96747	1.56406	0.00022638	0.129215	0.0484004	0.000576023
NM_030863	Msn	moesin (Msn), mRNA	5.93587	1.4689	0.00022638	0.603476	0.144964	0.000576023
NM_017061	Lox	lysyl oxidase (Lox), mRNA	5.87794	2.57763	0.00194911	0.214592	0.0427363	0.00424048
NM_001271261	Pxdn	no definition	5.86467	1.505	0.00022638	0.216877	0.050607	0.000576023
NM_001191770	Plekhh2	pleckstrin homology domain containing, family H (with MyTH4 domain) member 2 (Plekhh2), mRNA	5.82775	2.0721	0.00022638	0.237551	0.067746	0.000576023
NM_001110860; NM_001271101; NM_001271102; NM_001271245; NM_001271246; NM_001271247; NM_001271248; NM_017334	Crem	cAMP responsive element modulator (Crem), transcript variant 3, mRNA; no definition; no definition; no definition; no definition; no definition; no definition; no definition	5.82372	1.59698	0.00022638	0.3501	0.103104	0.000576023
NM_001109495	Myl4	myosin, light chain 4 (Myl4), mRNA	5.81267	2.62768	0.00022638	0.271748	0.107985	0.000576023
NM_012704	Ptger3	prostaglandin E receptor 3 (subtype EP3) (Ptger3), mRNA	5.80916	3.59813	0.00079891	0.244209	0.151378	0.000576023
NM_001005540	Ppm1j	protein phosphatase, Mg2+/Mn2+ dependent, 1J (Ppm1j), mRNA	5.75434	1.76663	0.00022638	0.399872	0.123336	0.00294456
NM_133391	Arntl2	no definition	5.73618	2.41387	0.00022638	0.288265	0.065756	0.000576023
NM_001025670	Agpat9	1-acylglycerol-3-phosphate O-acyltransferase 9 (Agpat9), mRNA	5.72998	2.16878	0.00022638	0.293615	0.0857785	0.000576023
NM_001109127	Cbln1	cerebellin 1 precursor (Cbln1), mRNA	5.71732	1.71528	0.00022638	0.312849	0.0800379	0.000576023
NM_017365	Pdlim1	PDZ and LIM domain 1 (Pdlim1), mRNA	5.69604	2.12916	0.00022638	0.343357	0.11886	0.000576023
NM_001109585	Trim47	tripartite motif-containing 47 (Trim47), mRNA	5.58822	1.29098	0.00022638	0.592544	0.143536	0.000576023
NM_001011947	Rai14	retinoic acid induced 14 (Rai14), mRNA	5.58253	1.11538	0.00022638	0.350467	0.0402795	0.000576023
NM_017325	Runx1	runt-related transcription factor 1 (Runx1), mRNA	5.43007	1.30726	0.00022638	0.340107	0.103502	0.000576023
NM_001107887	Cd163	CD163 molecule (Cd163), mRNA	5.4207	2.62135	0.00022638	0.512313	0.195009	0.0108611
NM_153727	Gpr3	G protein-coupled receptor 3 (Gpr3), mRNA	5.40768	2.88652	0.00022638	0.189767	0.0822564	0.000576023
NM_053629	Fstl3	follistatin-like 3 (secreted glycoprotein) (Fstl3), mRNA	5.372	1.48653	0.0112229	0.185804	0.0394638	0.00360624
NM_145789	Il13ra1	interleukin 13 receptor, alpha 1 (Il13ra1), mRNA	5.36902	1.33809	0.00022638	0.523293	0.0871015	0.000576023
NM_001008510	Isg20	interferon stimulated exonuclease gene 20 (Isg20), mRNA	5.36672	1.75105	0.0467605	0.309341	0.117619	0.0222104
NM_053897	F2rl1	coagulation factor II (thrombin) receptor-like 1 (F2rl1), mRNA	5.33405	0.998388	0.00022638	0.585179	0.254771	0.0133528
NM_001034934	Arid5a	AT rich interactive domain 5A (Mrf1 like) (Arid5a), mRNA	5.28129	0.830781	0.00022638	0.474059	0.169209	0.000576023
NM_001108829	Kdm6b	lysine (K)-specific demethylase 6B (Kdm6b), mRNA	5.23787	1.03423	0.00022638	0.287862	0.0448512	0.000576023
NM_023096	Kcnk10	potassium channel, subfamily K, member 10 (Kcnk10), mRNA	5.18747	1.66137	0.00022638	0.210684	0.0539598	0.000576023
NM_017074	Cth	cystathionine gamma-lyase (Cth), mRNA	5.18208	1.94176	0.00022638	0.322916	0.120746	0.000576023
NM_012747	Stat3	signal transducer and activator of transcription 3 (acute-phase response factor) (Stat3), mRNA	5.15692	0.19613	0.00022638	0.604133	0.0963773	0.000576023
NM_138526	Ccrn4l	CCR4 carbon catabolite repression 4-like (S. cerevisiae) (Ccrn4l), mRNA	5.12112	1.33048	0.00022638	0.251688	0.0869536	0.000576023
NM_017043	Ptgs1	prostaglandin-endoperoxide synthase 1 (Ptgs1), mRNA	5.08265	1.67551	0.00022638	0.211191	0.0660848	0.000576023
NM_001077200	Piezo1	family with sequence similarity 38, member A (Fam38a), mRNA	5.00969	0.922977	0.00022638	0.583894	0.105517	0.00105466
NM_181370	Hs3st2	heparan sulfate (glucosamine) 3-O-sulfotransferase 2 (Hs3st2), mRNA	4.96709	1.03206	0.00022638	0.21293	0.051904	0.000576023
NM_001030025	Upp1	uridine phosphorylase 1 (Upp1), mRNA	4.95079	0.824525	0.00022638	0.662036	0.256085	0.0243159
NM_022669	Scg2	secretogranin II (Scg2), mRNA	4.91871	1.12516	0.00022638	0.275979	0.0714725	0.000576023
NM_013064	Hcrtr1	hypocretin (orexin) receptor 1 (Hcrtr1), mRNA	4.86096	1.12869	0.00022638	0.321464	0.0512883	0.000576023
NM_212505	Ier3	immediate early response 3 (Ier3), mRNA	4.82072	0.531661	0.00022638	0.448674	0.198676	0.000576023
NM_199115	Angptl4	angiopoietin-like 4 (Angptl4), mRNA	4.77142	0.851755	0.00022638	0.662763	0.201098	0.0144006
NM_001007691	Prss23	protease, serine, 23 (Prss23), mRNA	4.76984	0.528538	0.00022638	0.46942	0.0553652	0.000576023
NM_001105882	Tmprss7	transmembrane protease, serine 7 (Tmprss7), mRNA	4.76815	1.02453	0.00022638	0.237647	0.0520203	0.000576023
NM_001107189	Tnn	tenascin N (Tnn), mRNA	4.76211	1.48686	0.00022638	0.219958	0.074365	0.000576023
NM_001014071	Errfi1	no definition	4.73751	0.474393	0.00022638	0.333658	0.0562695	0.000576023
NM_012922	Casp3	caspase 3 (Casp3), mRNA	4.72734	1.00848	0.00022638	0.307675	0.0636382	0.000576023
NM_001106367	Sorcs3	sortilin-related VPS10 domain containing receptor 3 (Sorcs3), mRNA	4.69596	0.65815	0.00022638	0.28265	0.0326705	0.000576023
NM_001025692	Sdcbp2	syndecan binding protein (syntenin) 2 (Sdcbp2), mRNA	4.66773	1.92172	0.00576981	0.28137	0.0757936	0.00932058
NM_001109885	Fam129b	family with sequence similarity 129, member B (Fam129b), mRNA	4.58697	0.611387	0.00022638	0.428661	0.0777246	0.000576023
NM_001104527	Prr15	proline rich 15 (Prr15), mRNA	4.57236	3.18719	0.00022638	0.30204	0.206991	0.000576023
NM_001191691	Trpc7	transient receptor potential cation channel, subfamily C, member 7 (Trpc7), mRNA	4.51185	1.20852	0.00022638	0.28021	0.0747234	0.000576023
NM_181368	Mustn1	musculoskeletal, embryonic nuclear protein 1 (Mustn1), mRNA	4.48921	1.46702	0.00022638	0.355032	0.141757	0.000576023
NM_053669	Sh2b2	SH2B adaptor protein 2 (Sh2b2), mRNA	4.45622	0.551459	0.00022638	0.37413	0.107933	0.000576023
NM_021587	Ltbp1	latent transforming growth factor beta binding protein 1 (Ltbp1), mRNA	4.4453	1.61637	0.00022638	0.216853	0.0777332	0.000576023
NM_001107807	Pmepa1	prostate transmembrane protein, androgen induced 1 (Pmepa1), mRNA	4.44086	0.60637	0.00022638	0.206411	0.0469069	0.000576023
NM_030997	Vgf	VGF nerve growth factor inducible (Vgf), mRNA	4.42636	1.06099	0.00022638	0.235711	0.0747389	0.000576023
NM_033485	Pawr	PRKC, apoptosis, WT1, regulator (Pawr), mRNA	4.42314	0.681002	0.00022638	0.348022	0.0825916	0.000576023
NM_212545	Krt17	keratin 17 (Krt17), mRNA	4.40719	3.43121	0.00344969	0.0939821	0.0573912	0.0118282
NM_001033998	Itgal	integrin, alpha L (Itgal), mRNA	4.40451	1.21971	0.00022638	1.62573	0.381783	0.0256904
NM_001108003	Rnf19b	ring finger protein 19B (Rnf19b), mRNA	4.37154	0.350278	0.00022638	0.288745	0.0377738	0.000576023
NM_145879	Socs1	suppressor of cytokine signaling 1 (Socs1), mRNA	4.36614	1.44695	0.00113878	0.228338	0.0762343	0.00185143
NM_001108108	Ano6	anoctamin 6 (Ano6), mRNA	4.35798	0.60172	0.00022638	0.489669	0.0643782	0.000576023
NM_001011922	Nedd9	neural precursor cell expressed, developmentally down-regulated 9 (Nedd9), mRNA	4.3138	1.00258	0.00022638	0.414714	0.126632	0.000576023
NM_053715	Slc5a3	no definition	4.31273	0.627572	0.00022638	0.596802	0.193432	0.0113343
NM_001109398	Mthfd2	methylenetetrahydrofolate dehydrogenase (NADP+ dependent) 2, methenyltetrahydrofolate cyclohydrolase (Mthfd2), mRNA	4.24493	0.755879	0.00022638	0.634625	0.0982307	0.00932058
NM_001191569	Dennd2c	DENN/MADD domain containing 2C (Dennd2c), mRNA	4.2389	1.40212	0.00022638	0.304008	0.0953386	0.000576023
NM_001108353	Plac8	placenta-specific 8 (Plac8), mRNA	4.20475	2.24212	0.0264518	2.04742	1.08856	0.0287172
NM_053383	Cd93	no definition	4.19686	0.973528	0.00022638	0.478968	0.102505	0.000576023
NM_001107181	Pkp1	plakophilin 1 (Pkp1), mRNA	4.1806	1.98582	0.00022638	0.231732	0.100166	0.000576023
NM_001107529	Prc1	protein regulator of cytokinesis 1 (Prc1), mRNA	4.17296	1.14367	0.00022638	0.543606	0.164938	0.0250851
NM_133307	Prkcd	protein kinase C, delta (Prkcd), mRNA	4.13458	0.347565	0.00022638	0.318726	0.0750553	0.000576023
NM_001100869	LOC499781	similar to CG17122-PA (LOC499781), mRNA	4.12788	1.52674	0.00022638	0.372396	0.0328631	0.00223332
NM_001105879	Arhgap31	Rho GTPase activating protein 31 (Arhgap31), mRNA	4.10175	1.37352	0.00022638	0.261213	0.104992	0.000576023
NM_001170434	Lrrc32	leucine rich repeat containing 32 (Lrrc32), mRNA	4.0828	0.293552	0.00022638	0.593445	0.145335	0.0135543
NM_001107110	Cbr3	carbonyl reductase 3 (Cbr3), mRNA	4.08227	1.13679	0.00022638	0.296271	0.083769	0.000576023
NM_019285	Adcy4	adenylate cyclase 4 (Adcy4), mRNA	4.06473	0.96059	0.00022638	0.579042	0.101101	0.00544954
NM_172323	Has1	hyaluronan synthase 1 (Has1), mRNA	4.06298	1.02256	0.00022638	0.311197	0.0720034	0.000576023
NM_001012109	Galnt14	polypeptide N-acetylgalactosaminyltransferase 14 (Galnt14), mRNA	4.05092	0.390624	0.00022638	0.371751	0.030204	0.000576023
NM_001108495	Relt	RELT tumor necrosis factor receptor (Relt), mRNA	4.04542	0.672491	0.00022638	0.478848	0.0781839	0.000576023
NM_001109358	Sesn2	sestrin 2 (Sesn2), mRNA	4.0345	1.06308	0.00022638	0.390962	0.0998111	0.000576023
NM_012795	Gp5	glycoprotein V (platelet) (Gp5), mRNA	4.02188	0.91977	0.00022638	0.269751	0.100128	0.000576023
NM_053654	Pafah1b3	platelet-activating factor acetylhydrolase 1b, catalytic subunit 3 (Pafah1b3), mRNA	4.00774	0.555329	0.00022638	0.593864	0.11004	0.00631784
NM_001106268	Chsy1	chondroitin sulfate synthase 1 (Chsy1), mRNA	4.00105	0.663602	0.00022638	0.44911	0.0695447	0.000576023
NM_053758	Plce1	phospholipase C, epsilon 1 (Plce1), mRNA	3.9959	0.578397	0.00022638	0.526645	0.0587943	0.00185143
NM_021776	Ecel1	endothelin converting enzyme-like 1 (Ecel1), mRNA	3.98622	1.39411	0.00022638	0.586486	0.134829	0.00884875
NM_001004424	Tacc3	transforming, acidic coiled-coil containing protein 3 (Tacc3), mRNA	3.98461	1.74889	0.00022638	0.470002	0.171425	0.00185143
NM_001012357	Ccl9	chemokine (C-C motif) ligand 9 (Ccl9), mRNA	3.97344	1.3369	0.00022638	0.545303	0.152808	0.0370645
NM_031114	S100a10	S100 calcium binding protein A10 (S100a10), mRNA	3.9303	0.738686	0.00022638	0.547729	0.0931253	0.000576023
NM_057135	Pfkfb3	6-phosphofructo-2-kinase/fructose-2,6-biphosphatase 3 (Pfkfb3), mRNA	3.90586	0.402257	0.00022638	0.504028	0.151046	0.000576023
NM_001271259	LOC100359977	sialomucin core protein 24-like (LOC100359977), mRNA	3.90207	1.0723	0.00022638	0.171414	0.0351141	0.000576023
NM_178094	Itpkc	inositol-trisphosphate 3-kinase C (Itpkc), mRNA	3.89858	0.370303	0.00022638	0.414349	0.0617158	0.000576023
NM_012618	S100a4	S100 calcium-binding protein A4 (S100a4), mRNA	3.89545	0.816253	0.00022638	1.55325	0.282256	0.0355595
NM_001191868	Ifnlr1	interferon, lambda receptor 1 (Ifnlr1), mRNA	3.88281	1.0941	0.00470054	0.25212	0.0717954	0.0110961
NM_001146125	Fpgs	no definition	3.87104	0.719349	0.00022638	0.380448	0.0681776	0.000576023
NM_053346	Nrn1	neuritin 1 (Nrn1), mRNA	3.83278	0.943295	0.00022638	0.190513	0.056848	0.000576023
NM_001007759	March3	membrane-associated ring finger (C3HC4) 3, E3 ubiquitin protein ligase (March3), mRNA	3.82837	0.698036	0.00022638	0.437702	0.0877674	0.000576023
NM_053917	Inpp4b	inositol polyphosphate-4-phosphatase, type II (Inpp4b), mRNA	3.82042	1.15481	0.00022638	0.311322	0.0895489	0.000576023
NM_031758	Mchr1	melanin-concentrating hormone receptor 1 (Mchr1), mRNA	3.81907	1.12862	0.00022638	0.276036	0.0898533	0.000576023
NM_001110491	Fbxo27	no definition	3.81267	0.991795	0.00022638	0.269034	0.0698561	0.000576023
NM_001106375	Papss2	3'-phosphoadenosine 5'-phosphosulfate synthase 2 (Papss2), mRNA	3.76544	0.434094	0.00022638	0.337217	0.0340422	0.000576023
NM_001105793	Aloxe3	arachidonate lipoxygenase 3 (Aloxe3), mRNA	3.75676	1.70199	0.00022638	0.242522	0.106737	0.000576023
NM_012588	Igfbp3	insulin-like growth factor binding protein 3 (Igfbp3), mRNA	3.72758	0.937015	0.00022638	0.371267	0.0781434	0.000576023
NM_001106631	Rbpj	recombination signal binding protein for immunoglobulin kappa J region (Rbpj), mRNA	3.68944	0.363257	0.00022638	0.377202	0.0449874	0.000576023
NM_001024869	Wwtr1	WW domain containing transcription regulator 1 (Wwtr1), mRNA	3.68933	0.624392	0.00022638	0.423754	0.073599	0.000576023
NM_001013064	Fbxo17	F-box protein 17 (Fbxo17), mRNA	3.65997	0.815875	0.00194911	0.52147	0.131081	0.0483656
NM_001009671	Coq10b	coenzyme Q10 homolog B (S. cerevisiae) (Coq10b), mRNA	3.6573	1.03515	0.00022638	0.475531	0.157034	0.000576023
NM_013174	Tgfb3	transforming growth factor, beta 3 (Tgfb3), mRNA	3.64409	1.3098	0.00022638	0.325654	0.11874	0.000576023
NM_001135009	Col4a1	collagen, type IV, alpha 1 (Col4a1), mRNA	3.63446	0.609091	0.00022638	0.598066	0.14152	0.000576023
NM_001135030	Tctex1d1	Tctex1 domain containing 1 (Tctex1d1), mRNA	3.62522	1.46424	0.00113878	0.24642	0.085589	0.00258939
NM_001108393	Zmiz1	zinc finger, MIZ-type containing 1 (Zmiz1), mRNA	3.61707	0.675408	0.00022638	0.294418	0.054931	0.000576023
NM_173314	Zfp455	zinc finger protein 455 (Zfp455), mRNA	3.61348	0.747718	0.00022638	0.43404	0.117109	0.00185143
NM_001107596	Tmem2	transmembrane protein 2 (Tmem2), mRNA	3.59649	0.509971	0.00022638	0.434702	0.0611358	0.000576023
NM_001191784	Srgap1	SLIT-ROBO Rho GTPase activating protein 1 (Srgap1), mRNA	3.59477	0.680194	0.00022638	0.330374	0.0396806	0.000576023
NM_001025680	Gpr4	G protein-coupled receptor 4 (Gpr4), mRNA	3.59335	0.204688	0.00022638	0.650844	0.266003	0.0330693
NM_001012089	Dusp2	dual specificity phosphatase 2 (Dusp2), mRNA	3.59236	0.962834	0.00022638	0.289668	0.036928	0.000576023
NM_001246183	Lyzl4	lysozyme-like 4 (Lyzl4), mRNA	3.59104	1.09704	0.00022638	0.265496	0.0665826	0.000576023
NM_001007735	Sertad1	SERTA domain containing 1 (Sertad1), mRNA	3.5843	0.468131	0.00022638	0.444674	0.185212	0.000576023
NM_001014216	Nabp1	nucleic acid binding protein 1 (Nabp1), mRNA	3.58169	0.490451	0.00022638	0.447131	0.0466933	0.000576023
NM_023959	Adamts4	ADAM metallopeptidase with thrombospondin type 1 motif, 4 (Adamts4), mRNA	3.57881	0.875205	0.00022638	0.631405	0.133326	0.00258939
NM_031004	Acta2	no definition	3.5713	0.8828	0.00022638	0.315788	0.0990964	0.000576023
NM_001105720	Nfkbia	nuclear factor of kappa light polypeptide gene enhancer in B-cells inhibitor, alpha (Nfkbia), mRNA	3.56665	0.124619	0.00022638	0.589958	0.0871787	0.00105466
NM_001129880	Lbh	limb bud and heart development (Lbh), mRNA	3.54904	1.7718	0.00022638	0.258152	0.132372	0.000576023
NM_052809	Cdo1	cysteine dioxygenase type 1 (Cdo1), mRNA	3.53218	0.493972	0.00022638	0.493534	0.0802837	0.000576023
NM_022627	Prkab2	protein kinase, AMP-activated, beta 2 non-catalytic subunit (Prkab2), mRNA	3.52663	0.347674	0.00022638	0.59178	0.052721	0.000576023
NM_001005562	Creb3l1	cAMP responsive element binding protein 3-like 1 (Creb3l1), mRNA	3.52401	0.794548	0.00022638	0.456226	0.0706128	0.000576023
NM_001108933	Dse	dermatan sulfate epimerase (Dse), mRNA	3.51599	0.533479	0.00022638	0.583467	0.0957966	0.00294456
NM_001008555	Slc10a4	solute carrier family 10, member 4 (Slc10a4), mRNA	3.50509	1.10405	0.00022638	0.40033	0.131377	0.00258939
NM_021693	Sik1	salt-inducible kinase 1 (Sik1), mRNA	3.48754	1.18631	0.00022638	0.428694	0.13868	0.000576023
NM_001013146; NM_012954	Fosl2	fos-like antigen 2 (Fosl2), transcript variant 2, mRNA; fos-like antigen 2 (Fosl2), transcript variant 1, mRNA	3.48587	0.381745	0.00022638	0.463638	0.215131	0.000576023
NM_001135033	Trim16	tripartite motif-containing 16 (Trim16), mRNA	3.47798	0.750151	0.00022638	0.573841	0.119629	0.00691373
NM_053522	Rhoq	ras homolog family member Q (Rhoq), mRNA	3.47687	0.37202	0.00022638	0.46847	0.0477656	0.000576023
NM_021835	Jun	jun proto-oncogene (Jun), mRNA	3.47425	0.55891	0.00022638	0.547062	0.156493	0.000576023
NM_001008850	RT1-M1-4	RT1 class I, locus M1, gene 4 (RT1-M1-4), mRNA	3.46941	2.37322	0.00415433	0.274464	0.113264	0.00515792
NM_012612	Nppa	natriuretic peptide A (Nppa), mRNA	3.43417	1.00702	0.00022638	0.304001	0.105727	0.000576023
NM_199501	Cdk2	cyclin dependent kinase 2 (Cdk2), mRNA	3.43398	0.352014	0.00022638	0.493274	0.0643677	0.00147435
NM_031514	Jak2	Janus kinase 2 (Jak2), mRNA	3.42977	0.210056	0.00022638	0.450744	0.0363523	0.000576023
NM_001107764	Pla2g4b	phospholipase A2, group IVB (cytosolic) (Pla2g4b), mRNA	3.41125	0.541286	0.00022638	0.259497	0.0649824	0.000576023
NM_012935	Cryab	crystallin, alpha B (Cryab), mRNA	3.4077	1.06668	0.00022638	0.517425	0.137526	0.000576023
NM_001008773	Eif1a	eukaryotic translation initiation factor 1A (Eif1a), mRNA	3.39994	0.322538	0.00022638	0.450235	0.0480169	0.000576023
NM_001106690	Grhl3	grainyhead-like 3 (Drosophila) (Grhl3), mRNA	3.38994	1.14456	0.000971113	0.423161	0.138195	0.0158511
NM_031517	Met	MET proto-oncogene, receptor tyrosine kinase (Met), mRNA	3.38583	0.392334	0.00022638	0.627206	0.0678736	0.034576
NM_021838	Nos3	nitric oxide synthase 3, endothelial cell (Nos3), mRNA	3.37477	0.556248	0.00022638	0.500405	0.125386	0.000576023
NM_019242	Ifrd1	interferon-related developmental regulator 1 (Ifrd1), mRNA	3.37332	0.240155	0.00022638	0.560399	0.0546845	0.000576023
NM_001108215	Mfsd9	major facilitator superfamily domain containing 9 (Mfsd9), mRNA	3.36778	0.903836	0.00022638	0.347246	0.0994123	0.000576023
NM_145673	Mafk	v-maf avian musculoaponeurotic fibrosarcoma oncogene homolog K (Mafk), mRNA	3.34461	0.406505	0.00022638	0.459071	0.0926492	0.000576023
NM_198130	Myd88	myeloid differentiation primary response 88 (Myd88), mRNA	3.34406	0.735426	0.00022638	0.639324	0.138096	0.0130773
NM_019305	Fgf2	fibroblast growth factor 2 (Fgf2), mRNA	3.3069	0.55941	0.00022638	0.454336	0.120785	0.000576023
NM_001100684	Sh3bp2	SH3-domain binding protein 2 (Sh3bp2), mRNA	3.30472	0.611766	0.00022638	0.561989	0.10822	0.00223332
NM_017020	Il6r	interleukin 6 receptor (Il6r), mRNA	3.29944	0.325916	0.00022638	0.542854	0.0653677	0.000576023
NM_053310	Homer3	homer homolog 3 (Drosophila) (Homer3), mRNA	3.29185	0.571388	0.00022638	0.639955	0.10652	0.00860838
NM_031135	Klf10	Kruppel-like factor 10 (Klf10), mRNA	3.27935	0.797696	0.00022638	0.347764	0.138711	0.000576023
NM_001145456	Lims1	LIM and senescent cell antigen-like domains 1 (Lims1), mRNA	3.27077	0.571796	0.00022638	0.553321	0.0957844	0.00105466
NM_133546	Ppp1r15a	protein phosphatase 1, regulatory subunit 15A (Ppp1r15a), mRNA	3.2664	0.324851	0.00022638	0.645301	0.0972043	0.00327243
NM_001270548; NM_001270549; NM_199397	Panx1	no definition; no definition; Pannexin 1 (Panx1), transcript variant 1, mRNA	3.24779	0.531589	0.00022638	0.366977	0.0638511	0.000576023
NM_001105874	Mylk	myosin light chain kinase (Mylk), mRNA	3.2353	0.200331	0.00022638	0.462037	0.0499685	0.000576023
NM_001012005	Nid2	nidogen 2 (osteonidogen) (Nid2), mRNA	3.22912	1.8965	0.00022638	0.333311	0.199415	0.000576023
NM_001109344	Dok5	docking protein 5 (Dok5), mRNA	3.22232	0.400906	0.00022638	0.369199	0.0593942	0.000576023
NM_001077675	Trim72	tripartite motif-containing 72 (Trim72), mRNA	3.22207	1.5361	0.00022638	0.295412	0.151561	0.00105466
NM_012649	Sdc4	syndecan 4 (Sdc4), mRNA	3.21942	0.718788	0.00022638	0.468461	0.112665	0.000576023
NM_001025643	Fbl	fibrillarin (Fbl), mRNA	3.20155	0.405686	0.00022638	0.612231	0.0611963	0.000576023
NM_017035	Plcd1	phospholipase C, delta 1 (Plcd1), mRNA	3.17239	0.47346	0.00022638	0.458229	0.0944238	0.000576023
NM_206846	Ifi27l2b	interferon, alpha-inducible protein 27 like 2B (Ifi27l2b), mRNA	3.13962	0.259928	0.00194911	2.11888	0.132007	0.00515792
NM_134351	Mat2a	methionine adenosyltransferase II, alpha (Mat2a), mRNA	3.13618	0.719902	0.00022638	0.44772	0.107737	0.000576023
NM_001270762; NM_001270763; NM_139105	Rnh1	ribonuclease/angiogenin inhibitor 1 (Rnh1), transcript variant 1, mRNA; ribonuclease/angiogenin inhibitor 1 (Rnh1), transcript variant 3, mRNA; ribonuclease/angiogenin inhibitor 1 (Rnh1), transcript variant 2, mRNA	3.13086	0.486734	0.00022638	0.630753	0.112144	0.000576023
NM_053990	Ptpn2	no definition	3.12215	0.545838	0.00022638	0.580165	0.117553	0.00391827
NM_001108487	Aen	apoptosis enhancing nuclease (Aen), mRNA	3.11592	0.346356	0.00022638	0.605067	0.0674728	0.00185143
NM_013062	Kdr	kinase insert domain receptor (Kdr), mRNA	3.09202	0.668409	0.00022638	0.489544	0.181202	0.000576023
NM_031614	Txnrd1	thioredoxin reductase 1 (Txnrd1), mRNA	3.08647	0.381999	0.00022638	0.500701	0.0634866	0.000576023
NM_001109636	Tmem202	transmembrane protein 202 (Tmem202), mRNA	3.07629	1.12718	0.00387532	0.445306	0.243683	0.0285169
NM_001108733	Dot1l	DOT1-like histone H3K79 methyltransferase (Dot1l), mRNA	3.06208	0.515057	0.00022638	0.457172	0.0476393	0.000576023
NM_012721	P2rx6	purinergic receptor P2X, ligand-gated ion channel, 6 (P2rx6), mRNA	3.05614	0.562254	0.00022638	0.524984	0.0908754	0.00661386
NM_001107760	Dll4	delta-like 4 (Drosophila) (Dll4), mRNA	3.05286	0.74745	0.00022638	0.627202	0.205487	0.0220289
NM_013149	Ahr	aryl hydrocarbon receptor (Ahr), mRNA	3.05235	0.895976	0.00022638	0.397688	0.109489	0.000576023
NM_031818	Clic4	chloride intracellular channel 4 (Clic4), mRNA	3.04502	0.418627	0.00022638	0.634081	0.101292	0.00484477
NM_138827	Slc2a1	solute carrier family 2 (facilitated glucose transporter), member 1 (Slc2a1), mRNA	3.04046	0.562314	0.00022638	0.562306	0.163893	0.000576023
NM_031315	Acot1	acyl-CoA thioesterase 1 (Acot1), mRNA	3.03972	0.9353	0.00113878	0.356247	0.130909	0.00484477
NM_053349	Sox11	SRY (sex determining region Y)-box 11 (Sox11), mRNA	3.03907	1.48042	0.00022638	0.417018	0.181622	0.000576023
NM_001108229	Slc16a14	solute carrier family 16, member 14 (Slc16a14), mRNA	3.02757	0.494063	0.00022638	0.55099	0.0803259	0.00147435
NM_001173437	Chac1	ChaC, cation transport regulator homolog 1 (E. coli) (Chac1), mRNA	3.02455	0.631443	0.00022638	0.65141	0.130156	0.00831742
NM_080886	Msmo1	methylsterol monooxygenase 1 (Msmo1), mRNA	3.02203	0.561256	0.00022638	0.481614	0.107241	0.000576023
NM_012615	Odc1	ornithine decarboxylase 1 (Odc1), mRNA	3.02101	0.438721	0.00022638	0.565341	0.0826013	0.000576023
NM_017087	Bgn	biglycan (Bgn), mRNA	3.0209	0.353827	0.00022638	0.506974	0.0851181	0.000576023
NM_001037201	Ddx21	DEAD (Asp-Glu-Ala-Asp) box helicase 21 (Ddx21), mRNA	3.01831	0.219208	0.00022638	0.577421	0.0249799	0.000576023
NM_133621	Hopx	HOP homeobox (Hopx), mRNA	3.01814	0.505862	0.00022638	0.428338	0.102001	0.000576023
NM_001134559	Gpatch2l	G patch domain containing 2-like (Gpatch2l), mRNA	3.01615	0.30287	0.00022638	0.301481	0.034253	0.000576023
NM_001012042	Xkr6	XK, Kell blood group complex subunit-related family, member 6 (Xkr6), mRNA	3.01519	0.835903	0.00022638	0.369847	0.131103	0.000576023
NM_001034068; NM_001034069; NM_001034070; NM_001034071; NM_001034072; NM_001034073; NM_001034074; NM_001034075; NM_019131	Tpm1	tropomyosin 1, alpha (Tpm1), transcript variant 1, mRNA; no definition; no definition; no definition; tropomyosin 1, alpha (Tpm1), transcript variant 5, mRNA; tropomyosin 1, alpha (Tpm1), transcript variant 7, mRNA; tropomyosin 1, alpha (Tpm1), transcript variant 8, mRNA; no definition; no definition	2.99304	0.0527066	0.00022638	0.414008	0.0836824	0.000576023
NM_139183	Crhbp	corticotropin releasing hormone binding protein (Crhbp), mRNA	2.99022	1.02044	0.00022638	0.366905	0.128487	0.000576023
NM_001271239	Tmem117	transmembrane protein 117 (Tmem117), mRNA	2.98837	0.491834	0.00022638	0.553883	0.0678823	0.000576023
NM_021576	Nt5e	5' nucleotidase, ecto (Nt5e), mRNA	2.98066	0.67645	0.00022638	0.47277	0.104348	0.000576023
NM_001107608	Hectd2	HECT domain containing E3 ubiquitin protein ligase 2 (Hectd2), mRNA	2.97857	0.710268	0.00022638	0.400727	0.10014	0.000576023
NM_001107712	Cttnbp2nl	CTTNBP2 N-terminal like (Cttnbp2nl), mRNA	2.97479	0.231559	0.00022638	0.607988	0.0785597	0.000576023
NM_001109364	Sowahc	sosondowah ankyrin repeat domain family member C (Sowahc), mRNA	2.97137	0.441079	0.00022638	0.614863	0.0812153	0.00959703
NM_053453	Rgs2	regulator of G-protein signaling 2 (Rgs2), mRNA	2.96611	0.633625	0.00022638	0.63391	0.221299	0.0334891
NM_001012065	Adck4	aarF domain containing kinase 4 (Adck4), mRNA	2.966	0.416863	0.00022638	0.47221	0.0566092	0.000576023
NM_053612	Hspb8	heat shock protein B8 (Hspb8), mRNA	2.96514	0.379767	0.00022638	0.604761	0.0710362	0.000576023
NM_001134545	Ssc5d	scavenger receptor cysteine rich family, 5 domains (Ssc5d), mRNA	2.9635	0.850039	0.00022638	1.67749	0.493115	0.00831742
NM_024359	Hif1a	hypoxia-inducible factor 1, alpha subunit (basic helix-loop-helix transcription factor) (Hif1a), mRNA	2.95011	0.327024	0.00022638	0.43662	0.068802	0.000576023
NM_001271323	Snrpa1	small nuclear ribonucleoprotein polypeptide A' (Snrpa1), mRNA	2.94701	0.379556	0.00022638	0.485169	0.0616307	0.000576023
NM_001106152	Slc25a2	solute carrier family 25 (mitochondrial carrier, ornithine transporter) member 2 (Slc25a2), mRNA	2.94292	0.13656	0.00272441	0.4779	0.0614104	0.0267252
NM_032069	Grip1	glutamate receptor interacting protein 1 (Grip1), mRNA	2.93138	0.462325	0.00022638	0.332888	0.0455649	0.000576023
NM_053843	Fcgr2a	Fc fragment of IgG, low affinity IIa, receptor (Fcgr2a), mRNA	2.92961	0.999085	0.00022638	0.577036	0.213255	0.0189385
NM_001173334	Slc25a32	solute carrier family 25 (mitochondrial folate carrier) , member 32 (Slc25a32), mRNA	2.92923	0.740363	0.00022638	0.462784	0.122576	0.000576023
NM_001077649	Ctrc	chymotrypsin C (caldecrin) (Ctrc), mRNA	2.91936	0.88388	0.000971113	0.333253	0.100505	0.00185143
NM_022225	Htr1b	5-hydroxytryptamine (serotonin) receptor 1B, G protein-coupled (Htr1b), mRNA	2.90545	0.688666	0.00022638	0.391746	0.0912986	0.000576023
NM_001107994	Spsb1	splA/ryanodine receptor domain and SOCS box containing 1 (Spsb1), mRNA	2.8901	0.275828	0.00022638	0.554289	0.0864983	0.000576023
NM_001005543	Nasp	nuclear autoantigenic sperm protein (histone-binding) (Nasp), mRNA	2.88554	0.518462	0.00022638	0.430821	0.0711535	0.000576023
NM_012998	P4hb	prolyl 4-hydroxylase, beta polypeptide (P4hb), mRNA	2.88336	0.178556	0.00022638	0.585994	0.0866383	0.000576023
NM_001271080	Shkbp1	Sh3kbp1 binding protein 1 (Shkbp1), mRNA	2.86912	0.84474	0.00022638	0.555969	0.225006	0.00223332
NM_207603	Fcgr3a	Fc fragment of IgG, low affinity IIIa, receptor (Fcgr3a), mRNA	2.84504	0.55531	0.00022638	2.62064	0.555492	0.000576023
NM_198775	P4ha3	prolyl 4-hydroxylase, alpha polypeptide III (P4ha3), mRNA	2.84055	0.322308	0.00022638	0.459619	0.0505951	0.000576023
NM_001134597	Fam135a	family with sequence similarity 135, member A (Fam135a), mRNA	2.83673	0.695075	0.00022638	0.41377	0.108328	0.000576023
NM_001108568	Dapp1	dual adaptor of phosphotyrosine and 3-phosphoinositides (Dapp1), mRNA	2.83431	0.966544	0.00022638	0.565214	0.207017	0.0165346
NM_001106978	Glis2	GLIS family zinc finger 2 (Glis2), mRNA	2.82298	0.331563	0.00022638	0.542068	0.0460205	0.000576023
NM_053662	Ccnl1	cyclin L1 (Ccnl1), mRNA	2.81993	0.818058	0.00022638	0.46109	0.0975278	0.000576023
NM_001025053	Galnt4	no definition	2.81683	0.590746	0.00022638	0.614384	0.0476992	0.0466932
NM_001107495	Cyp2s1	cytochrome P450, family 2, subfamily s, polypeptide 1 (Cyp2s1), mRNA	2.78061	0.639435	0.00043076	0.37462	0.109266	0.000576023
NM_001127640	PCOLCE2	procollagen C-endopeptidase enhancer 2 (PCOLCE2), mRNA	2.77431	0.854338	0.00415433	0.392858	0.116632	0.0148288
NM_001107275	Slc39a14	solute carrier family 39 (zinc transporter), member 14 (Slc39a14), mRNA	2.75175	0.457288	0.00022638	0.428204	0.0731461	0.000576023
NM_001109411	Ppapdc1b	phosphatidic acid phosphatase type 2 domain containing 1B (Ppapdc1b), mRNA	2.74802	0.506837	0.00022638	0.491077	0.0500386	0.000576023
NM_001107930	Zfp189	zinc finger protein 189 (Zfp189), mRNA	2.74535	0.661775	0.00022638	0.365709	0.0555604	0.000576023
NM_001033079	Slc6a17	solute carrier family 6 (neutral amino acid transporter), member 17 (Slc6a17), mRNA	2.7364	0.423374	0.00022638	0.498097	0.0829552	0.000576023
NM_138529	Nav2	neuron navigator 2 (Nav2), mRNA	2.73202	0.573047	0.00022638	0.36996	0.0485539	0.000576023
NM_023985	Trib1	tribbles pseudokinase 1 (Trib1), mRNA	2.72735	0.876367	0.00022638	0.420991	0.086637	0.000576023
NM_001025422	Irak2	interleukin-1 receptor-associated kinase 2 (Irak2), mRNA	2.72168	0.297129	0.00022638	0.603313	0.0742443	0.00515792
NM_001033864; NM_057138	Cflar	CASP8 and FADD-like apoptosis regulator (Cflar), transcript variant 1, mRNA; no definition	2.71935	0.293382	0.00022638	0.461547	0.0438504	0.000576023
NM_031005	Actn1	actinin, alpha 1 (Actn1), mRNA	2.71285	0.401093	0.00022638	0.346126	0.0444662	0.000576023
NM_001108101	Irak3	interleukin-1 receptor-associated kinase 3 (Irak3), mRNA	2.71065	0.460852	0.00022638	0.391523	0.0449402	0.00185143
NM_001270860; NM_001270861; NM_058211	Slc4a7	no definition; solute carrier family 4, sodium bicarbonate cotransporter, member 7 (Slc4a7), transcript variant 3, mRNA; solute carrier family 4, sodium bicarbonate cotransporter, member 7 (Slc4a7), transcript variant 1, mRNA	2.69624	0.796373	0.00022638	0.618351	0.234926	0.0202833
NM_139087	Cgref1	cell growth regulator with EF hand domain 1 (Cgref1), mRNA	2.69365	0.30045	0.00022638	0.437917	0.0541402	0.000576023
NM_001271058; NM_001271059; NM_001271060; NM_001271061; NM_001271062; NM_173096	Mx1	myxovirus (influenza virus) resistance 1 (Mx1), transcript variant 2, mRNA; myxovirus (influenza virus) resistance 1 (Mx1), transcript variant 3, mRNA; myxovirus (influenza virus) resistance 1 (Mx1), transcript variant 4, mRNA; myxovirus (influenza virus) resistance 1 (Mx1), transcript variant 5, mRNA; myxovirus (influenza virus) resistance 1 (Mx1), transcript variant 6, mRNA; myxovirus (influenz…	2.67875	0.73309	0.00043076	2.05512	0.682911	0.00147435
NM_001108155	Kif23	kinesin family member 23 (Kif23), mRNA	2.67782	0.557852	0.00022638	0.337605	0.0665152	0.000576023
NM_001108948	Tuft1	tuftelin 1 (Tuft1), mRNA	2.67699	0.374069	0.00022638	0.531544	0.102917	0.0139786
NM_001013996	Slc25a37	solute carrier family 25 (mitochondrial iron transporter), member 37 (Slc25a37), mRNA	2.66941	0.555036	0.00022638	0.571501	0.11865	0.0309593
NM_053667	P3h1	leucine proline-enriched proteoglycan (leprecan) 1 (Lepre1), mRNA	2.66209	0.533816	0.00022638	0.529132	0.0838255	0.000576023
NM_001191707	Plch1	phospholipase C, eta 1 (Plch1), mRNA	2.65658	0.725226	0.00022638	0.340765	0.0914937	0.000576023
NM_001105710	Cad	carbamoyl-phosphate synthetase 2, aspartate transcarbamylase, and dihydroorotase (Cad), mRNA	2.64182	0.207841	0.00022638	0.533403	0.0421015	0.000576023
NM_001014083	RGD1307947	similar to RIKEN cDNA C430008C19 (RGD1307947), mRNA	2.63175	0.391981	0.00022638	0.422256	0.0935377	0.000576023
NM_001039002	Fam43a	family with sequence similarity 43, member A (Fam43a), mRNA	2.62806	0.308638	0.00022638	0.527881	0.0923319	0.000576023
NM_001134756; NM_001134757	Gnpnat1	glucosamine-phosphate N-acetyltransferase 1 (Gnpnat1), transcript variant 2, mRNA; glucosamine-phosphate N-acetyltransferase 1 (Gnpnat1), transcript variant 1, mRNA	2.6243	0.651659	0.00022638	0.498477	0.161873	0.000576023
NM_017031	Pde4b	phosphodiesterase 4B, cAMP specific (Pde4b), mRNA	2.62351	0.202323	0.00022638	0.469537	0.0490347	0.000576023
NM_012757	Mas1	MAS1 proto-oncogene, G protein-coupled receptor (Mas1), mRNA	2.62122	1.35859	0.00022638	0.266905	0.144327	0.000576023
NM_001037791	Wdr43	WD repeat domain 43 (Wdr43), mRNA	2.6205	0.139339	0.00022638	0.582954	0.0403176	0.000576023
NM_001083337	Pinx1	PIN2/TERF1 interacting, telomerase inhibitor 1 (Pinx1), mRNA	2.60671	0.273629	0.00022638	0.549592	0.0727955	0.00454931
NM_053985	H3f3b	H3 histone, family 3B (H3f3b), mRNA	2.60288	0.205198	0.00022638	0.579732	0.0601258	0.000576023
NM_024129	Dcn	decorin (Dcn), mRNA	2.60249	1.00801	0.00043076	0.569486	0.237393	0.0178741
NM_013216	Rheb	Ras homolog enriched in brain (Rheb), mRNA	2.59742	0.43499	0.00022638	0.452604	0.0902034	0.000576023
NM_001012147	Pxn	paxillin (Pxn), mRNA	2.57546	0.48265	0.00022638	0.475277	0.101911	0.000576023
NM_001015020	Tgif1	TGFB-induced factor homeobox 1 (Tgif1), mRNA	2.57401	0.32934	0.00022638	0.479037	0.0702139	0.00105466
NM_017180	Phlda1	pleckstrin homology-like domain, family A, member 1 (Phlda1), mRNA	2.57344	0.418115	0.00022638	0.532684	0.174578	0.000576023
NM_001011997	Tmod3	tropomodulin 3 (Tmod3), mRNA	2.57195	0.248665	0.00022638	0.606483	0.0314602	0.00185143
NM_173101	Myo1e	no definition	2.56901	0.32529	0.00022638	0.62989	0.128037	0.00223332
NM_001105734	Dusp10	dual specificity phosphatase 10 (Dusp10), mRNA	2.55898	0.372354	0.00022638	0.503559	0.0624561	0.000576023
NM_013007	Pnoc	prepronociceptin (Pnoc), mRNA	2.5508	0.60914	0.00022638	0.403408	0.0879508	0.000576023
NM_001107084	Bcl6	B-cell CLL/lymphoma 6 (Bcl6), mRNA	2.53918	0.500498	0.00022638	0.575939	0.164171	0.000576023
NM_001191792	Ubash3b	ubiquitin associated and SH3 domain containing, B (Ubash3b), mRNA	2.53692	0.508927	0.00022638	0.419543	0.0872896	0.000576023
NM_001031656	Serinc2	serine incorporator 2 (Serinc2), mRNA	2.53504	0.52481	0.00022638	0.579704	0.107368	0.000576023
NM_001108022	RGD1304624	similar to RIKEN cDNA 2700097O09 (RGD1304624), mRNA	2.52901	0.68283	0.00344969	0.449935	0.0735316	0.0144006
NM_053539	Idi1	isopentenyl-diphosphate delta isomerase 1 (Idi1), mRNA	2.52492	0.552351	0.00022638	0.540269	0.105092	0.0241351
NM_001107564	Ano1	anoctamin 1, calcium activated chloride channel (Ano1), mRNA	2.52342	0.581457	0.00022638	0.409683	0.115265	0.000576023
NM_031123	Stc1	stanniocalcin 1 (Stc1), mRNA	2.5227	0.663108	0.00022638	0.517508	0.23759	0.00860838
NM_183056	Stk40	serine/threonine kinase 40 (Stk40), mRNA	2.5226	0.221924	0.00022638	0.642761	0.0471107	0.00147435
NM_001108049	Gpr68	G protein-coupled receptor 68 (Gpr68), mRNA	2.52223	0.328209	0.00022638	0.609051	0.13126	0.00985947
NM_001198589	Tead1	TEA domain family member 1 (Tead1), mRNA	2.51868	0.639366	0.00022638	0.51747	0.0610667	0.00779855
NM_001014145	Cdyl	chromodomain protein, Y-like (Cdyl), mRNA	2.50701	0.237613	0.00022638	0.419467	0.0361372	0.000576023
NM_024146	Fgfr1	Fibroblast growth factor receptor 1 (Fgfr1), mRNA	2.50554	0.378018	0.00022638	0.59257	0.0877902	0.000576023
NM_001082477; NM_001082478; NM_001082479; NM_178866	Igf1	no definition; no definition; insulin-like growth factor 1 (Igf1), transcript variant 4, mRNA; insulin-like growth factor 1 (Igf1), transcript variant 2, mRNA	2.50443	0.434125	0.00022638	0.575781	0.0860979	0.0212612
NM_001191834	Bend7	BEN domain containing 7 (Bend7), mRNA	2.49877	0.623752	0.000971113	0.47405	0.0899308	0.0106289
NM_001105881	Naa50	N(alpha)-acetyltransferase 50, NatE catalytic subunit (Naa50), mRNA	2.49775	0.344218	0.00022638	0.554023	0.106167	0.000576023
NM_019357	Ezr	ezrin (Ezr), mRNA	2.48794	0.280869	0.00022638	0.63542	0.12849	0.000576023
NM_001106434	Tm4sf1	transmembrane 4 L six family member 1 (Tm4sf1), mRNA	2.48406	0.420683	0.00022638	0.620074	0.106091	0.00720497
NM_001107566	Tpcn2	two pore segment channel 2 (Tpcn2), mRNA	2.48299	0.345596	0.00022638	0.609083	0.0670773	0.0229979
NM_001007797	Arrdc3	arrestin domain containing 3 (Arrdc3), mRNA	2.46782	0.319876	0.00022638	0.617252	0.101284	0.00327243
NM_017022	Itgb1	integrin, beta 1 (Itgb1), mRNA	2.46133	0.539703	0.00022638	0.641011	0.140953	0.000576023
NR_002704	Gas5	no definition	2.45122	0.323546	0.00022638	0.603529	0.0766065	0.00294456
NM_001108707	Twistnb	TWIST neighbor (Twistnb), mRNA	2.44793	0.235759	0.00022638	0.655122	0.0839911	0.0128357
NM_053966	Lamc1	laminin, gamma 1 (Lamc1), mRNA	2.44447	0.219793	0.00022638	0.642574	0.0633856	0.00105466
NM_001012061	Cnksr3	Cnksr family member 3 (Cnksr3), mRNA	2.44044	0.350908	0.00022638	0.658931	0.128526	0.0110961
NM_022187	Plk3	polo-like kinase 3 (Plk3), mRNA	2.43914	0.473332	0.00022638	0.482389	0.0857619	0.000576023
NM_001025011	RGD1305464	similar to human chromosome 15 open reading frame 39 (RGD1305464), mRNA	2.43366	0.548761	0.00022638	0.630862	0.155771	0.0210542
NM_001191828	Scyl3	SCY1-like 3 (S. cerevisiae) (Scyl3), mRNA	2.43279	0.358013	0.00022638	0.391285	0.0614258	0.000576023
NM_001080151	Cep85	centrosomal protein 85kDa (Cep85), mRNA	2.43102	0.451429	0.00022638	0.47119	0.0832355	0.000576023
NM_001191930	Uap1	UDP-N-acteylglucosamine pyrophosphorylase 1 (Uap1), mRNA	2.43068	0.317498	0.00022638	0.502223	0.0947834	0.000576023
NM_001039174	LOC654482	hypothetical protein LOC654482 (LOC654482), mRNA	2.41692	0.499367	0.00373249	0.407271	0.0658026	0.00360624
NM_147211	Wipf3	WAS/WASL interacting protein family, member 3 (Wipf3), mRNA	2.40706	0.316393	0.00022638	0.525932	0.0873661	0.000576023
NM_001106450	Etv3	ets variant 3 (Etv3), mRNA	2.40301	0.767138	0.00022638	0.508125	0.137764	0.000576023
NM_019315	Kcnn3	potassium intermediate/small conductance calcium-activated channel, subfamily N, member 3 (Kcnn3), mRNA	2.39991	0.533843	0.00022638	0.502268	0.0777115	0.000576023
NM_024403	Atf4	activating transcription factor 4 (Atf4), mRNA	2.3932	0.316062	0.00022638	0.591573	0.0856054	0.000576023
NM_001107206	Aff1	AF4/FMR2 family, member 1 (Aff1), mRNA	2.39116	0.267178	0.00022638	0.553845	0.0540107	0.000576023
NM_181478	Rdh10	retinol dehydrogenase 10 (all-trans) (Rdh10), mRNA	2.37916	0.173193	0.00022638	0.547648	0.0672408	0.00185143
NM_031528	Rara	retinoic acid receptor, alpha (Rara), mRNA	2.37708	0.350794	0.00022638	0.521163	0.165658	0.000576023
NM_001108373	Mapk1ip1l	mitogen-activated protein kinase 1 interacting protein 1-like (Mapk1ip1l), mRNA	2.37061	0.321412	0.00022638	0.561886	0.0922064	0.000576023
NM_175580	Gnl3	guanine nucleotide binding protein-like 3 (nucleolar) (Gnl3), mRNA	2.37028	0.212121	0.00022638	0.549594	0.0523671	0.000576023
NM_001047889	Wdr75	WD repeat domain 75 (Wdr75), mRNA	2.36946	0.110579	0.00022638	0.573022	0.0330655	0.000576023
NM_021754	Nop58	NOP58 ribonucleoprotein (Nop58), mRNA	2.36498	0.368657	0.00022638	0.593849	0.0361803	0.000576023
NM_001172150	Ap1s3	adaptor-related protein complex 1, sigma 3 subunit (Ap1s3), mRNA	2.35937	0.785482	0.00576981	0.451548	0.216211	0.0241351
NM_001167840; NM_012968	Il1rap	interleukin 1 receptor accessory protein (Il1rap), transcript variant 2, mRNA; interleukin 1 receptor accessory protein (Il1rap), transcript variant 1, mRNA	2.35862	0.216436	0.00022638	0.623939	0.089253	0.00327243
NR_033180	Aoc2-ps1	no definition	2.35809	0.862283	0.00344969	0.39681	0.110578	0.00360624
NM_001107255	Wdhd1	WD repeat and HMG-box DNA binding protein 1 (Wdhd1), mRNA	2.35783	0.585784	0.00022638	0.629575	0.109156	0.0471975
NM_001109128	Fbxl8	F-box and leucine-rich repeat protein 8 (Fbxl8), mRNA	2.35213	0.595643	0.0085682	0.390317	0.102791	0.014202
NM_001107996	Klhl21	kelch-like family member 21 (Klhl21), mRNA	2.34902	0.372254	0.00022638	0.639813	0.170904	0.00424048
NM_053649	Kremen1	kringle containing transmembrane protein 1 (Kremen1), mRNA	2.34751	0.428707	0.00022638	0.418268	0.0596905	0.000576023
NM_053689	Gtpbp4	GTP binding protein 4 (Gtpbp4), mRNA	2.34231	0.365799	0.00022638	0.617804	0.0831957	0.000576023
NM_001170336	Ltbp4	latent transforming growth factor beta binding protein 4 (Ltbp4), mRNA	2.33023	0.675807	0.00022638	0.465618	0.139123	0.000576023
NM_001107652	Snx18	sorting nexin 18 (Snx18), mRNA	2.33013	0.248366	0.00022638	0.645746	0.114814	0.00294456
NM_001106827	Celf6	CUGBP, Elav-like family member 6 (Celf6), mRNA	2.32669	0.296532	0.00022638	0.573015	0.0817641	0.00105466
NM_001191954	Cd274	CD274 molecule (Cd274), mRNA	2.30992	0.226294	0.00287509	0.500109	0.0445241	0.0237277
NM_024142	Mepe	matrix extracellular phosphoglycoprotein (Mepe), mRNA	2.30899	0.538199	0.00429663	0.413363	0.0966044	0.00575193
NM_001108079	Chst11	carbohydrate (chondroitin 4) sulfotransferase 11 (Chst11), mRNA	2.30771	0.374913	0.00022638	0.434678	0.0681139	0.000576023
NM_001008722	Irf8	interferon regulatory factor 8 (Irf8), mRNA	2.29953	0.478964	0.00022638	1.53681	0.341712	0.0355595
NM_001109412	Haus3	HAUS augmin-like complex, subunit 3 (Haus3), mRNA	2.29931	0.389912	0.00022638	0.570016	0.0693188	0.00631784
NM_001109183	Lhfp	lipoma HMGIC fusion partner (Lhfp), mRNA	2.29538	0.293677	0.00022638	0.578464	0.0546915	0.000576023
NM_001137646	Zfp259	zinc finger protein 259 (Zfp259), mRNA	2.29132	0.146857	0.00022638	0.552137	0.03515	0.000576023
NM_001014108	Gpc4	glypican 4 (Gpc4), mRNA	2.28425	0.360811	0.00022638	0.340786	0.0702168	0.000576023
NM_001191917	Btaf1	BTAF1 RNA polymerase II, B-TFIID transcription factor-associated, 170kDa (Btaf1), mRNA	2.27957	0.231981	0.00022638	0.580386	0.0535553	0.000576023
NM_001173384	Lsm11	LSM11, U7 small nuclear RNA associated (Lsm11), mRNA	2.27796	0.508316	0.00022638	0.301458	0.113295	0.000576023
NM_001039587	Wdr45b	WD repeat domain 45B (Wdr45b), mRNA	2.27761	0.217331	0.00022638	0.541659	0.0758285	0.000576023
NM_001107253	Kctd6	potassium channel tetramerization domain containing 6 (Kctd6), mRNA	2.26908	0.40989	0.00022638	0.596275	0.0868405	0.00294456
NM_001108531	Bicc1	BicC family RNA binding protein 1 (Bicc1), mRNA	2.26879	0.353003	0.00272441	0.546041	0.0698744	0.0338579
NM_001172103	Pim2	pim-2 oncogene (Pim2), mRNA	2.26845	0.387844	0.00022638	0.542374	0.0912181	0.000576023
NM_138847	Nip7	NIP7, nucleolar pre-rRNA processing protein (Nip7), mRNA	2.26602	0.256313	0.00022638	0.642595	0.0693789	0.0101131
NM_001007634	Pelo	pelota homolog (Drosophila) (Pelo), mRNA	2.26015	0.172687	0.00022638	0.536667	0.0845025	0.000576023
NM_001191934	Pkd2	polycystic kidney disease 2 (autosomal dominant) (Pkd2), mRNA	2.25397	0.27239	0.00022638	0.447525	0.041193	0.000576023
NM_001107504	Chst8	carbohydrate (N-acetylgalactosamine 4-0) sulfotransferase 8 (Chst8), mRNA	2.248	0.46933	0.00022638	0.386125	0.0957194	0.000576023
NM_001134572	RGD1306058	similar to RIKEN cDNA 1110007C09 (RGD1306058), mRNA	2.24737	0.269612	0.00113878	0.532951	0.0936784	0.0204465
NM_001109602	Alyref	Aly/REF export factor (Alyref), mRNA	2.24717	0.147861	0.00022638	0.637433	0.0799833	0.00185143
NM_001031648	Efhd2	EF-hand domain family, member D2 (Efhd2), mRNA	2.24491	0.173614	0.00022638	0.663013	0.108768	0.00294456
NM_001127379	Api5	apoptosis inhibitor 5 (Api5), mRNA	2.24101	0.150704	0.00022638	0.488679	0.055983	0.000576023
NM_024364	Hr	no definition	2.2409	0.27289	0.00022638	0.406014	0.0416765	0.000576023
NM_019331	Furin	furin (paired basic amino acid cleaving enzyme) (Furin), mRNA	2.23459	0.198146	0.00022638	0.526583	0.0543029	0.000576023
NM_001105841	Ptrf	polymerase I and transcript release factor (Ptrf), mRNA	2.23265	0.617903	0.00022638	0.665841	0.237907	0.00720497
NM_001107113	Bach1	BTB and CNC homology 1, basic leucine zipper transcription factor 1 (Bach1), mRNA	2.2323	0.128131	0.00022638	0.563013	0.0469134	0.000576023
NM_001108965	Rbm38	RNA binding motif protein 38 (Rbm38), mRNA	2.22857	0.626096	0.000971113	0.618347	0.167588	0.0473477
NM_001108523	Noc3l	nucleolar complex associated 3 homolog (S. cerevisiae) (Noc3l), mRNA	2.2282	0.181009	0.00022638	0.483092	0.0499192	0.000576023
NM_181380	Rtn4rl2	reticulon 4 receptor-like 2 (Rtn4rl2), mRNA	2.21491	0.318485	0.00022638	0.443391	0.121656	0.000576023
NM_001012051	Zfp367	zinc finger protein 367 (Zfp367), mRNA	2.21427	0.290917	0.00022638	0.431535	0.0519642	0.000576023
NM_001109382	Vasn	vasorin (Vasn), mRNA	2.2135	0.197511	0.00695572	0.512082	0.0498446	0.0222104
NM_001106040	Nop9	NOP9 nucleolar protein (Nop9), mRNA	2.20004	0.300622	0.00022638	0.600342	0.0557619	0.00631784
NM_001108099	Mdm2	MDM2 proto-oncogene, E3 ubiquitin protein ligase (Mdm2), mRNA	2.19829	0.272562	0.00022638	0.625422	0.073283	0.00223332
NM_001025682	Cdr2	cerebellar degeneration-related protein 2 (Cdr2), mRNA	2.19782	0.540858	0.00022638	0.561393	0.122316	0.00105466
NM_001134703	Iffo2	no definition	2.19096	0.527389	0.00022638	0.649525	0.164167	0.0269305
NM_001013152	Rcl1	RNA terminal phosphate cyclase-like 1 (Rcl1), mRNA	2.18615	0.154954	0.00022638	0.478798	0.0515845	0.000576023
NM_031825	Fbn1	fibrillin 1 (Fbn1), mRNA	2.18415	0.345676	0.00022638	0.467578	0.0864437	0.000576023
NM_001008886	RT1-S3	RT1 class Ib, locus S3 (RT1-S3), mRNA	2.18354	0.566252	0.00022638	0.651347	0.155158	0.0103694
NM_001009678	RGD1311458	similar to cDNA sequence BC027231; hypothetical protein MGC27931 (RGD1311458), mRNA	2.18331	0.498813	0.00113878	0.542945	0.0847111	0.0165346
NM_001271079	Ppm1h	protein phosphatase, Mg2+/Mn2+ dependent, 1H (Ppm1h), mRNA	2.18071	0.314046	0.00022638	0.438804	0.066071	0.000576023
NM_183332	Myadm	myeloid-associated differentiation marker (Myadm), mRNA	2.17744	0.529665	0.00022638	0.532411	0.140076	0.000576023
NM_001004090	Tspan5	tetraspanin 5 (Tspan5), mRNA	2.17739	0.190618	0.00022638	0.480531	0.0602392	0.000576023
NM_001025710	Fam126b	family with sequence similarity 126, member B (Fam126b), mRNA	2.17225	0.425438	0.00022638	0.544636	0.171337	0.000576023
NM_022585	Azin1	antizyme inhibitor 1 (Azin1), mRNA	2.16367	0.258889	0.00022638	0.569637	0.100759	0.000576023
NM_177928	Nampt	nicotinamide phosphoribosyltransferase (Nampt), mRNA	2.16138	0.189613	0.00022638	0.51492	0.0549647	0.000576023
NM_198750	Cry1	cryptochrome circadian clock 1 (Cry1), mRNA	2.15938	0.2758	0.00022638	0.632824	0.121473	0.00454931
NM_001106204	Rnf217	ring finger protein 217 (Rnf217), mRNA	2.15792	0.206383	0.00022638	0.575864	0.05709	0.000576023
NM_017269	Ptprj	no definition	2.15708	0.19593	0.00022638	0.426078	0.029291	0.000576023
NM_053458	Rab9a	RAB9A, member RAS oncogene family (Rab9a), mRNA	2.15702	0.312318	0.00022638	0.561384	0.0691868	0.000576023
NM_001012188	Creb3l2	cAMP responsive element binding protein 3-like 2 (Creb3l2), mRNA	2.15482	0.40795	0.00022638	0.653886	0.130071	0.0204465
NM_013057	F3	coagulation factor III (thromboplastin, tissue factor) (F3), mRNA	2.15415	0.471858	0.00022638	0.472852	0.0997979	0.000576023
NM_031642	Klf6	no definition	2.15311	0.171449	0.00022638	0.638919	0.0843043	0.00223332
NM_001107883	Il17ra	interleukin 17 receptor A (Il17ra), mRNA	2.14521	0.316948	0.00022638	0.598914	0.0946294	0.000576023
NM_001033653; NM_057103	Akap12	A kinase (PRKA) anchor protein 12 (Akap12), transcript variant 2, mRNA; A kinase (PRKA) anchor protein 12 (Akap12), transcript variant 1, mRNA	2.14429	0.230176	0.00022638	0.564533	0.0786976	0.000576023
NM_080907	Ppp4r1	protein phosphatase 4, regulatory subunit 1 (Ppp4r1), mRNA	2.14393	0.247067	0.00022638	0.661335	0.0461032	0.00720497
NM_001109156	Prss53	protease, serine, 53 (Prss53), mRNA	2.14374	0.575328	0.00022638	0.598699	0.166311	0.0281146
NM_001107750	Tspan18	tetraspanin 18 (Tspan18), mRNA	2.1437	0.258538	0.0013047	0.345165	0.0416346	0.000576023
NM_053559	Trpc6	transient receptor potential cation channel, subfamily C, member 6 (Trpc6), mRNA	2.14202	0.281905	0.00022638	0.508132	0.072577	0.000576023
NM_019269	Slc22a5	solute carrier family 22 (organic cation/carnitine transporter), member 5 (Slc22a5), mRNA	2.1388	0.537372	0.00022638	0.486011	0.121429	0.000576023
NM_001106820	Ddx10	DEAD (Asp-Glu-Ala-Asp) box polypeptide 10 (Ddx10), mRNA	2.13396	0.335645	0.00022638	0.445476	0.0687117	0.000576023
NM_001012346	Npepo	aminopeptidase O (Npepo), mRNA	2.13237	0.345516	0.00022638	0.572834	0.0766305	0.0101131
NM_001012056	Ces5a	carboxylesterase 5A (Ces5a), mRNA	2.13053	0.579256	0.0321426	0.372136	0.046452	0.0214473
NM_001105806	Emc6	ER membrane protein complex subunit 6 (Emc6), mRNA	2.12452	0.170211	0.00022638	0.628479	0.0683855	0.00661386
NM_147142	LOC257650	hippyragranin (LOC257650), mRNA	2.11781	0.613411	0.00061643	0.60884	0.117428	0.0376859
NM_001127298	Wdr91	WD repeat domain 91 (Wdr91), mRNA	2.11256	0.171227	0.00022638	0.508675	0.085614	0.000576023
NM_181363	Nudt6	nudix (nucleoside diphosphate linked moiety X)-type motif 6 (Nudt6), mRNA	2.10871	0.28016	0.00079891	0.650914	0.0764856	0.0461028
NM_012815	Gclc	glutamate-cysteine ligase, catalytic subunit (Gclc), mRNA	2.10542	0.134012	0.00022638	0.600655	0.0458504	0.000576023
NM_022251	Enpep	no definition	2.10491	0.453798	0.00022638	0.615499	0.262625	0.0328685
NM_001007686	Cln8	ceroid-lipofuscinosis, neuronal 8 (epilepsy, progressive with mental retardation) (Cln8), mRNA	2.10153	0.23041	0.00022638	0.497108	0.0452054	0.000576023
NM_001047916	Syncrip	synaptotagmin binding, cytoplasmic RNA interacting protein (Syncrip), mRNA	2.09833	0.205632	0.00022638	0.600235	0.091231	0.000576023
NM_031080	Pde7a	phosphodiesterase 7A (Pde7a), mRNA	2.09117	0.262152	0.00022638	0.53075	0.0981598	0.00185143
NM_001100563	Gorab	golgin, RAB6-interacting (Gorab), mRNA	2.08962	0.288906	0.00022638	0.549322	0.0917633	0.000576023
NM_001107293	Eaf1	ELL associated factor 1 (Eaf1), mRNA	2.08154	0.227138	0.00022638	0.601258	0.0702805	0.00327243
NM_031325	Ugdh	UDP-glucose 6-dehydrogenase (Ugdh), mRNA	2.08109	0.486635	0.00022638	0.623071	0.1451	0.00327243
NM_001039339	Zdhhc18	zinc finger, DHHC-type containing 18 (Zdhhc18), mRNA	2.08079	0.218996	0.00022638	0.612432	0.0988903	0.00105466
NM_001100538	Pabpc4	poly(A) binding protein, cytoplasmic 4 (Pabpc4), mRNA	2.07792	0.179745	0.00022638	0.651624	0.0761084	0.00258939
NM_001107359	Mtpap	mitochondrial poly(A) polymerase (Mtpap), mRNA	2.07533	0.28017	0.00022638	0.574799	0.0801149	0.000576023
NM_001109268	Gmeb1	glucocorticoid modulatory element binding protein 1 (Gmeb1), mRNA	2.07153	0.255477	0.00022638	0.520126	0.0474485	0.000576023
NM_001107879	Rybp	RING1 and YY1 binding protein (Rybp), mRNA	2.07097	0.159753	0.00022638	0.515407	0.0572936	0.000576023
NM_001037352	Eif6	eukaryotic translation initiation factor 6 (Eif6), mRNA	2.06785	0.224055	0.00022638	0.658197	0.0873765	0.00223332
NM_001144991	Spns2	spinster homolog 2 (Spns2), mRNA	2.06272	0.44146	0.00022638	0.477612	0.0998143	0.00294456
NM_024150	Arf2	ADP-ribosylation factor 2 (Arf2), mRNA	2.06155	0.225297	0.00022638	0.624396	0.0768256	0.00147435
NM_198783	Ndufaf4	NADH dehydrogenase (ubiquinone) complex I, assembly factor 4 (Ndufaf4), mRNA	2.06042	0.203992	0.00022638	0.560314	0.0888363	0.000576023
NM_001011925	Nup93	nucleoporin 93 (Nup93), mRNA	2.05975	0.205419	0.00022638	0.660903	0.0751838	0.0152486
NM_031515	Kras	Kirsten rat sarcoma viral oncogene (Kras), mRNA	2.05398	0.276973	0.00022638	0.570181	0.0848304	0.00223332
NM_001008521	Twf1	twinfilin actin-binding protein 1 (Twf1), mRNA	2.05036	0.164947	0.00022638	0.650926	0.0435784	0.00223332
NM_001278483; NM_001278484	Runx2	runt-related transcription factor 2 (Runx2), transcript variant 1, mRNA; runt-related transcription factor 2 (Runx2), transcript variant 2, mRNA	2.04829	0.420696	0.00022638	0.651799	0.162953	0.0447155
NM_001107938	Polr1e	polymerase (RNA) I polypeptide E (Polr1e), mRNA	2.04819	0.0993344	0.00022638	0.639045	0.0480885	0.0210542
NM_031720	Dio2	no definition	2.04618	0.6916	0.00022638	0.452484	0.14972	0.000576023
NM_001024761	Lrrfip2	leucine rich repeat (in FLII) interacting protein 2 (Lrrfip2), mRNA	2.04504	0.131827	0.00022638	0.633374	0.0435392	0.00661386
NM_001127659	Mars	methionyl-tRNA synthetase (Mars), mRNA	2.04401	0.130519	0.00022638	0.632964	0.0382525	0.00258939
NM_133563	Giot1	gonadotropin inducible ovarian transcription factor 1 (Giot1), mRNA	2.04372	1.06559	0.0271798	0.46547	0.176266	0.0340417
NM_001008559	Hapln3	hyaluronan and proteoglycan link protein 3 (Hapln3), mRNA	2.03658	0.883915	0.00695572	0.311076	0.143124	0.00105466
NM_021658	Hcn4	hyperpolarization activated cyclic nucleotide-gated potassium channel 4 (Hcn4), mRNA	2.03317	1.04491	0.00022638	0.356796	0.17482	0.000576023
NM_001107779	Trmt6	tRNA methyltransferase 6 homolog (S. cerevisiae) (Trmt6), mRNA	2.03258	0.0795152	0.00022638	0.629017	0.0503967	0.00424048
NM_001101008	LOC683722	no definition	2.03077	0.294862	0.00022638	0.643378	0.0915736	0.0456605
NM_139186	Nifk	nucleolar protein interacting with the FHA domain of MKI67 (Nifk), mRNA	2.02411	0.0840285	0.00022638	0.624812	0.0342693	0.00223332
NM_053652	Flt4	fms-related tyrosine kinase 4 (Flt4), mRNA	2.02061	0.265822	0.00061643	0.518457	0.134224	0.00327243
NM_013059	Alpl	alkaline phosphatase, liver/bone/kidney (Alpl), mRNA	2.01967	0.369606	0.00022638	0.517991	0.112428	0.000576023
NM_001108753	Uhrf1bp1l	UHRF1 binding protein 1-like (Uhrf1bp1l), mRNA	2.01732	0.139729	0.00022638	0.560099	0.0392342	0.000576023
NM_001106363	Pprc1	peroxisome proliferator-activated receptor gamma, coactivator-related 1 (Pprc1), mRNA	2.0104	0.229164	0.00022638	0.65748	0.0729033	0.00515792
NM_147146	Rwdd1	RWD domain containing 1 (Rwdd1), mRNA	2.00721	0.148825	0.00022638	0.557814	0.0402889	0.000576023
NM_001024903	Sertad2	SERTA domain containing 2 (Sertad2), mRNA	2.00672	0.537632	0.00022638	0.539695	0.156546	0.00223332
NM_001107278	Fndc3a	fibronectin type III domain containing 3a (Fndc3a), mRNA	2.00505	0.220018	0.00022638	0.567314	0.120354	0.000576023
NM_001108325	Med15	mediator complex subunit 15 (Med15), mRNA	2.00159	0.136818	0.00022638	0.558408	0.0650516	0.000576023
NM_021584; NM_053343	Dclk1	doublecortin-like kinase 1 (Dclk1), transcript variant 2, mRNA; doublecortin-like kinase 1 (Dclk1), transcript variant 1, mRNA	1.99905	0.297618	0.00022638	0.471415	0.0681633	0.000576023
NM_001001511	Gcnt2	glucosaminyl (N-acetyl) transferase 2, I-branching enzyme (Gcnt2), mRNA	1.99705	0.320659	0.00022638	0.586923	0.108412	0.00185143
NM_181090	Slc38a2	solute carrier family 38, member 2 (Slc38a2), mRNA	1.99663	0.208467	0.00022638	0.662441	0.0923419	0.00258939
NM_022392	Insig1	insulin induced gene 1 (Insig1), mRNA	1.99541	0.30026	0.00022638	0.537455	0.111946	0.000576023
NM_001033704	Xylb	xylulokinase homolog (H. influenzae) (Xylb), mRNA	1.99423	0.21727	0.00022638	0.640851	0.0229384	0.0110961
NM_001108701	Cebpz	CCAAT/enhancer binding protein zeta (Cebpz), mRNA	1.99043	0.131315	0.00022638	0.611589	0.0486222	0.000576023
NM_001106838	Fam214a	no definition	1.98858	0.364848	0.00022638	0.605453	0.109476	0.000576023
NM_001008344	Etf1	eukaryotic translation termination factor 1 (Etf1), mRNA	1.98564	0.131815	0.00022638	0.663305	0.0300427	0.00360624
NM_001033903	Rpe	ribulose-5-phosphate-3-epimerase (Rpe), mRNA	1.98456	0.207717	0.00022638	0.666312	0.0966244	0.0128357
NM_001271050	Cnnm4	cyclin M4 (Cnnm4), mRNA	1.98345	0.295688	0.00022638	0.585412	0.0779094	0.00147435
NM_012699	Dnajb9	DnaJ (Hsp40) homolog, subfamily B, member 9 (Dnajb9), mRNA	1.98278	0.286034	0.00022638	0.594771	0.10689	0.000576023
NM_017235	Hsd17b7	hydroxysteroid (17-beta) dehydrogenase 7 (Hsd17b7), mRNA	1.98014	0.244533	0.00022638	0.518773	0.119727	0.000576023
NM_001108479	Vstm2b	V-set and transmembrane domain containing 2B (Vstm2b), mRNA	1.97921	0.274442	0.00022638	0.494626	0.097403	0.000576023
NM_031148	Slc20a1	solute carrier family 20 (phosphate transporter), member 1 (Slc20a1), mRNA	1.97867	0.137169	0.00022638	0.665906	0.0742333	0.00454931
NM_001107969	RGD1564804	similar to chromosome 1 open reading frame 50 (RGD1564804), mRNA	1.97149	0.291714	0.00022638	0.455411	0.065289	0.000576023
NM_001192016	Map4k5	mitogen-activated protein kinase kinase kinase kinase 5 (Map4k5), mRNA	1.97078	0.181319	0.00022638	0.54395	0.0504735	0.000576023
NM_001173344	Spred3	sprouty-related, EVH1 domain containing 3 (Spred3), mRNA	1.96892	0.574096	0.00022638	0.467241	0.103583	0.000576023
NM_001191779	Utp20	UTP20, small subunit (SSU) processome component, homolog (yeast) (Utp20), mRNA	1.96704	0.281308	0.00022638	0.630535	0.0643391	0.00185143
NM_001006962	Tinf2	TERF1 (TRF1)-interacting nuclear factor 2 (Tinf2), mRNA	1.96583	0.153014	0.00113878	0.606344	0.0372467	0.0214473
NM_173126	Smim3	small integral membrane protein 3 (Smim3), mRNA	1.95845	0.192977	0.00022638	0.647679	0.119977	0.0154199
NM_001100758	Mybpc1	myosin binding protein C, slow type (Mybpc1), mRNA	1.95728	0.46503	0.00061643	0.599617	0.109033	0.0214473
NM_001033923	Gimap8	GTPase, IMAP family member 8 (Gimap8), mRNA	1.95667	0.248675	0.00344969	0.570759	0.122646	0.0301339
NM_019186	Arl4a	ADP-ribosylation factor-like 4A (Arl4a), mRNA	1.9553	0.145815	0.00022638	0.641868	0.0704278	0.014202
NM_001107588	Chuk	conserved helix-loop-helix ubiquitous kinase (Chuk), mRNA	1.95399	0.245101	0.00022638	0.610102	0.138004	0.00294456
NM_001106439	Slc27a3	solute carrier family 27 (fatty acid transporter), member 3 (Slc27a3), mRNA	1.95309	0.283232	0.00022638	0.544036	0.0904221	0.000576023
NM_001006958	Sdad1	SDA1 domain containing 1 (Sdad1), mRNA	1.95024	0.118004	0.00022638	0.657149	0.0431748	0.0295841
NM_001107204	Lrrc8b	leucine rich repeat containing 8 family, member B (Lrrc8b), mRNA	1.94045	0.236947	0.00022638	0.341714	0.0360145	0.000576023
NM_001100564	Lin54	lin-54 homolog (C. elegans) (Lin54), mRNA	1.94007	0.236196	0.00022638	0.47652	0.0435766	0.000576023
NM_001191704	Fndc3b	fibronectin type III domain containing 3B (Fndc3b), mRNA	1.93916	0.268593	0.00022638	0.655776	0.0575845	0.0309593
NM_001007641	Rnd3	Rho family GTPase 3 (Rnd3), mRNA	1.93865	0.219915	0.00022638	0.621117	0.104824	0.00360624
NM_001107775	Slc4a11	solute carrier family 4, sodium borate transporter, member 11 (Slc4a11), mRNA	1.93472	0.522315	0.00022638	0.433517	0.138678	0.000576023
NM_017086	Egr3	early growth response 3 (Egr3), mRNA	1.93425	0.482474	0.00022638	0.614939	0.289735	0.00223332
NM_001109121	Stam	signal transducing adaptor molecule (SH3 domain and ITAM motif) 1 (Stam), mRNA	1.9285	0.0555742	0.00022638	0.602829	0.0172676	0.000576023
NM_031593	Sv2c	synaptic vesicle glycoprotein 2c (Sv2c), mRNA	1.92816	0.217216	0.00022638	0.635068	0.0772087	0.013775
NM_001100472	Ccnc	cyclin C (Ccnc), mRNA	1.92815	0.162029	0.00022638	0.604892	0.0882915	0.000576023
NM_001025140	Psme4	proteasome (prosome, macropain) activator subunit 4 (Psme4), mRNA	1.92698	0.273342	0.00022638	0.632476	0.111433	0.00223332
NM_001100708	Nrf1	nuclear respiratory factor 1 (Nrf1), mRNA	1.92698	0.177977	0.00022638	0.655209	0.063597	0.0356662
NM_001129882	Pcgf5	polycomb group ring finger 5 (Pcgf5), mRNA	1.92558	0.148438	0.00022638	0.572585	0.0506424	0.0091112
NM_001047899	Fyttd1	forty-two-three domain containing 1 (Fyttd1), mRNA	1.92484	0.273161	0.00022638	0.522194	0.122193	0.000576023
NM_001108303	Sdk2	sidekick cell adhesion molecule 2 (Sdk2), mRNA	1.9235	0.262109	0.00022638	0.523312	0.0868783	0.000576023
NM_139327	Hmga1	high mobility group AT-hook 1 (Hmga1), mRNA	1.92349	0.319016	0.00022638	0.482139	0.0833476	0.000576023
NM_001108508	Eps8l2	EPS8-like 2 (Eps8l2), mRNA	1.92297	0.422688	0.00022638	0.662065	0.153385	0.0202833
NM_053882	Ecm1	extracellular matrix protein 1 (Ecm1), mRNA	1.92002	0.388704	0.000971113	0.650921	0.177075	0.0440899
NM_022587	Entpd1	ectonucleoside triphosphate diphosphohydrolase 1 (Entpd1), mRNA	1.91988	0.290147	0.00022638	0.657246	0.136102	0.0259099
NM_001014076	Nol10	nucleolar protein 10 (Nol10), mRNA	1.91922	0.160473	0.00022638	0.661891	0.0552237	0.0130773
NM_001108446	Abce1	ATP-binding cassette, subfamily E (OABP), member 1 (Abce1), mRNA	1.91786	0.177537	0.00022638	0.61736	0.0838025	0.00147435
NM_001107163	Zswim4	zinc finger, SWIM-type containing 4 (Zswim4), mRNA	1.91726	0.292613	0.00022638	0.558286	0.0999372	0.000576023
NM_001106116	Mrpl32	mitochondrial ribosomal protein L32 (Mrpl32), mRNA	1.91549	0.183088	0.00043076	0.658486	0.103627	0.0358299
NM_001170589	Pus7	pseudouridylate synthase 7 (Pus7), mRNA	1.91422	0.3436	0.00022638	0.618337	0.111796	0.0128357
NM_001007690	Fbxo30	F-box protein 30 (Fbxo30), mRNA	1.91416	0.144269	0.00022638	0.637745	0.143586	0.0156364
NM_001008556	Ippk	inositol 1,3,4,5,6-pentakisphosphate 2-kinase (Ippk), mRNA	1.91395	0.33739	0.00043076	0.55991	0.108665	0.00484477
NM_001025664; NM_001042561	Wsb1	no definition; WD repeat and SOCS box-containing 1 (Wsb1), transcript variant 1, mRNA	1.91294	0.499624	0.00022638	0.600261	0.150518	0.000576023
NM_001134623	RGD1560289	similar to chromosome 3 open reading frame 20 (RGD1560289), mRNA	1.91276	0.839201	0.0085682	0.455237	0.174586	0.00661386
NM_001108550	Postn	periostin, osteoblast specific factor (Postn), mRNA	1.91264	0.637315	0.00770266	0.369137	0.0814328	0.00105466
NM_001107895	Med21	no definition	1.91154	0.0699451	0.00022638	0.625026	0.0583866	0.0108611
NM_031803	Gmeb2	glucocorticoid modulatory element binding protein 2 (Gmeb2), mRNA	1.91119	0.382565	0.00022638	0.576489	0.145955	0.00454931
NM_031773	Polr1b	polymerase (RNA) I polypeptide B (Polr1b), mRNA	1.91018	0.136383	0.00022638	0.665246	0.0493332	0.00884875
NM_019182	Rnf4	no definition	1.91001	0.236546	0.00022638	0.61464	0.0466094	0.00105466
NM_001107350	Ripk1	receptor (TNFRSF)-interacting serine-threonine kinase 1 (Ripk1), mRNA	1.90597	0.20926	0.00022638	0.643182	0.0361447	0.0150203
NM_001110333; NM_001110334; NM_001110335; NM_001110336; NM_031836	Vegfa	vascular endothelial growth factor A (Vegfa), transcript variant 2, mRNA; vascular endothelial growth factor A (Vegfa), transcript variant 3, mRNA; no definition; no definition; vascular endothelial growth factor A (Vegfa), transcript variant 1, mRNA	1.90065	0.401604	0.00022638	0.520946	0.0738689	0.000576023
NM_012870	Tnfrsf11b	tumor necrosis factor receptor superfamily, member 11b (Tnfrsf11b), mRNA	1.89735	0.201949	0.00022638	0.570702	0.0688918	0.000576023
NM_001008340	Thap1	THAP domain containing, apoptosis associated protein 1 (Thap1), mRNA	1.89619	0.30253	0.00387532	0.560409	0.104676	0.0204465
NM_001080756	Car12	carbonic anyhydrase 12 (Car12), mRNA	1.89227	0.296992	0.00043076	0.41259	0.068021	0.000576023
NM_001278475	Ptger1	no definition	1.89034	0.28525	0.00113878	0.630545	0.0839441	0.0302644
NM_001025738	Srsf10	serine/arginine-rich splicing factor 10 (Srsf10), mRNA	1.88967	0.256951	0.00022638	0.602924	0.0754239	0.00105466
NM_030996	Sigmar1	sigma non-opioid intracellular receptor 1 (Sigmar1), mRNA	1.88802	0.245529	0.00022638	0.551279	0.0855186	0.000576023
NM_139115	Coro6	coronin 6 (Coro6), mRNA	1.88515	0.348715	0.00022638	0.561867	0.0862674	0.000576023
NM_001083624	Pds5a	PDS5, regulator of cohesion maintenance, homolog A (S. cerevisiae) (Pds5a), mRNA	1.88349	0.139619	0.00022638	0.612272	0.100756	0.00223332
NM_024144	Pigm	phosphatidylinositol glycan anchor biosynthesis, class M (Pigm), mRNA	1.88331	0.133974	0.00022638	0.605647	0.0687244	0.00147435
NM_001108676	Trit1	tRNA isopentenyltransferase 1 (Trit1), mRNA	1.88109	0.289263	0.00022638	0.597526	0.0546949	0.00105466
NM_001109247	Arhgap25	Rho GTPase activating protein 25 (Arhgap25), mRNA	1.88054	0.313538	0.00022638	0.65615	0.125342	0.00454931
NM_001108367	Smek2	SMEK homolog 2, suppressor of mek1 (Dictyostelium) (Smek2), mRNA	1.87927	0.210591	0.00022638	0.602269	0.121011	0.000576023
NM_001037187	Txlng	taxilin gamma (Txlng), mRNA	1.87858	0.457686	0.0013047	0.621746	0.137651	0.0352721
NM_022951	Ppp1r10	no definition	1.87583	0.162562	0.00022638	0.631535	0.0634522	0.00223332
NM_001130536	Fzd6	frizzled class receptor 6 (Fzd6), mRNA	1.87417	0.178455	0.00330517	0.631781	0.0611497	0.046373
NM_001107256	Socs4	suppressor of cytokine signaling 4 (Socs4), mRNA	1.87257	0.299752	0.00457122	0.561827	0.0959873	0.0210542
NM_001134781	Ankib1	ankyrin repeat and IBR domain containing 1 (Ankib1), mRNA	1.86262	0.134165	0.00022638	0.582893	0.0836042	0.000576023
NM_030846	Grb2	growth factor receptor bound protein 2 (Grb2), mRNA	1.8589	0.141337	0.00022638	0.656488	0.0643624	0.00147435
NM_001011911	Lyar	Ly1 antibody reactive (Lyar), mRNA	1.85768	0.19206	0.00043076	0.659782	0.0735547	0.0333867
NM_001012192	Tssc1	tumor suppressing subtransferable candidate 1 (Tssc1), mRNA	1.8546	0.181546	0.00022638	0.655545	0.0840097	0.00484477
NM_001009669	Uba5	ubiquitin-like modifier activating enzyme 5 (Uba5), mRNA	1.85421	0.121033	0.00022638	0.662205	0.0379901	0.00360624
NM_001191661	Urb1	URB1 ribosome biogenesis 1 homolog (S. cerevisiae) (Urb1), mRNA	1.85379	0.118813	0.00022638	0.528066	0.0375194	0.000576023
NM_001008557	Zfp667	no definition	1.85365	0.386333	0.00022638	0.651745	0.115206	0.0202833
NM_001107069	Usp36	ubiquitin specific peptidase 36 (Usp36), mRNA	1.85214	0.352139	0.00022638	0.659744	0.0464049	0.00360624
NM_001107091	Sema5b	sema domain, seven thrombospondin repeats (type 1 and type 1-like), transmembrane domain (TM) and short cytoplasmic domain, (semaphorin) 5B (Sema5b), mRNA	1.85064	0.279899	0.00022638	0.616299	0.0779048	0.00258939
NM_001107419	Smarca5	SWI/SNF related, matrix associated, actin dependent regulator of chromatin, subfamily a, member 5 (Smarca5), mRNA	1.84998	0.166942	0.00022638	0.628791	0.0797707	0.000576023
NM_001108134	Pus3	pseudouridylate synthase 3 (Pus3), mRNA	1.84955	0.106324	0.00061643	0.558361	0.0906752	0.00147435
NM_001004244	Kansl2	KAT8 regulatory NSL complex subunit 2 (Kansl2), mRNA	1.84936	0.170157	0.00022638	0.631947	0.06744	0.00105466
NM_001105974	Grem2	gremlin 2 (Grem2), mRNA	1.84702	0.254769	0.00022638	0.653877	0.0929782	0.00575193
NM_001107196	Atf6	activating transcription factor 6 (Atf6), mRNA	1.84544	0.0754014	0.00022638	0.661886	0.0443543	0.00391827
NM_001134731	Ttc9	tetratricopeptide repeat domain 9 (Ttc9), mRNA	1.84536	0.281436	0.00022638	0.593514	0.106336	0.000576023
NM_001107647	Utp15	UTP15, U3 small nucleolar ribonucleoprotein, homolog (S. cerevisiae) (Utp15), mRNA	1.84303	0.108345	0.00022638	0.654136	0.0376001	0.00631784
NM_001192004	Rps6ka3	ribosomal protein S6 kinase polypeptide 3 (Rps6ka3), mRNA	1.84235	0.300333	0.00022638	0.554345	0.0996453	0.000576023
NM_001047094	Spred2	sprouty-related, EVH1 domain containing 2 (Spred2), mRNA	1.84177	0.236502	0.00022638	0.528237	0.0923726	0.000576023
NM_001030038	Zfp518a	zinc finger protein 518A (Zfp518a), mRNA	1.83341	0.420646	0.0013047	0.64967	0.166474	0.0437419
NM_001005552	MGC95208	similar to 4930453N24Rik protein (MGC95208), mRNA	1.83159	0.0881867	0.00061643	0.658388	0.126479	0.0416095
NM_001127296	Pwwp2a	PWWP domain containing 2A (Pwwp2a), mRNA	1.83003	0.311855	0.00022638	0.498059	0.0894516	0.000576023
NM_139336	Uxs1	UDP-glucuronate decarboxylase 1 (Uxs1), mRNA	1.8297	0.184499	0.00022638	0.583716	0.0582299	0.000576023
NM_053615	Csnk1a1	casein kinase 1, alpha 1 (Csnk1a1), mRNA	1.82891	0.133785	0.00022638	0.636724	0.0423312	0.000576023
NM_001171981	Sh3bp1	SH3-domain binding protein 1 (Sh3bp1), mRNA	1.82809	0.38243	0.00022638	0.6323	0.137946	0.0101131
NM_001009700	Imp4	IMP4, U3 small nucleolar ribonucleoprotein (Imp4), mRNA	1.82729	0.231521	0.00022638	0.646983	0.0545613	0.0110961
NM_001108834	Stac2	SH3 and cysteine rich domain 2 (Stac2), mRNA	1.81959	0.252034	0.00022638	0.507724	0.0860116	0.000576023
NM_016989	Adcyap1	adenylate cyclase activating polypeptide 1 (Adcyap1), mRNA	1.81774	0.426578	0.00022638	0.339379	0.107648	0.000576023
NM_001113783	Golt1b	golgi transport 1B (Golt1b), mRNA	1.81669	0.194036	0.00022638	0.640091	0.082516	0.0101131
NM_012934	Dpysl3	dihydropyrimidinase-like 3 (Dpysl3), mRNA	1.81444	0.179165	0.00022638	0.600714	0.0814989	0.00294456
NM_053437	Dgat1	diacylglycerol O-acyltransferase 1 (Dgat1), mRNA	1.81406	0.157706	0.00022638	0.630797	0.0541424	0.00515792
NM_001106909	Tex30	testis expressed 30 (Tex30), mRNA	1.81356	0.445994	0.00470054	0.582241	0.150597	0.0265193
NM_031019	Crh	corticotropin releasing hormone (Crh), mRNA	1.81172	0.558811	0.0097927	0.348816	0.144699	0.000576023
NM_001172089	Gemin5	gem (nuclear organelle) associated protein 5 (Gemin5), mRNA	1.81151	0.16187	0.00022638	0.636154	0.0769432	0.00391827
NM_053974	Eif4e	eukaryotic translation initiation factor 4E (Eif4e), mRNA	1.81121	0.175714	0.00022638	0.601225	0.0727935	0.000576023
NM_001135667	Wdr4	WD repeat domain 4 (Wdr4), mRNA	1.80922	0.271218	0.00330517	0.614803	0.11635	0.0294248
NM_001107518	Nipa2	non imprinted in Prader-Willi/Angelman syndrome 2 (Nipa2), mRNA	1.80434	0.128296	0.00022638	0.609503	0.0830789	0.000576023
NM_052981	Ccnh	cyclin H (Ccnh), mRNA	1.80423	0.172511	0.00022638	0.584028	0.0703416	0.000576023
NM_001108423	Riok3	RIO kinase 3 (Riok3), mRNA	1.80292	0.143231	0.00022638	0.642697	0.04568	0.00185143
NM_030867	Nfkbib	nuclear factor of kappa light polypeptide gene enhancer in B-cells inhibitor, beta (Nfkbib), mRNA	1.80133	0.225916	0.00022638	0.605181	0.112974	0.00806785
NM_001271332	Fhod3	formin homology 2 domain containing 3 (Fhod3), mRNA	1.79593	0.161381	0.00022638	0.401177	0.0451968	0.000576023
NM_001134609	Zfp583	zinc finger protein 583 (Zfp583), mRNA	1.79223	0.262309	0.00257971	0.417631	0.0567203	0.000576023
NM_001106578	Sema3c	sema domain, immunoglobulin domain (Ig), short basic domain, secreted, (semaphorin) 3C (Sema3c), mRNA	1.79173	0.270194	0.00022638	0.637671	0.0924238	0.00147435
NM_001008372	Papd4	PAP associated domain containing 4 (Papd4), mRNA	1.79036	0.280852	0.00043076	0.665071	0.0947537	0.0235761
NM_001013074	Pknox1	PBX/knotted 1 homeobox 1 (Pknox1), mRNA	1.78766	0.318343	0.00146622	0.576682	0.119441	0.0101131
NM_001134417	Rbbp8	retinoblastoma binding protein 8 (Rbbp8), mRNA	1.78627	0.290193	0.00022638	0.616789	0.096755	0.00424048
NM_012685	Vipr1	no definition	1.7856	0.421065	0.00022638	0.663011	0.12349	0.0139786
NM_001108146	Zc3h12c	zinc finger CCCH type containing 12C (Zc3h12c), mRNA	1.78485	0.27315	0.00359248	0.595016	0.159081	0.0227998
NM_001007708	RGD1359634	similar to RIKEN cDNA 1700088E04 (RGD1359634), mRNA	1.78455	0.216751	0.00022638	0.650142	0.0832748	0.0135543
NM_053729	Tdg	thymine-DNA glycosylase (Tdg), mRNA	1.78441	0.139547	0.00022638	0.637865	0.0362194	0.00360624
NM_013005	Pik3r1	phosphoinositide-3-kinase, regulatory subunit 1 (alpha) (Pik3r1), mRNA	1.78326	0.337668	0.00022638	0.644814	0.113485	0.000576023
NM_022297	Ddah1	dimethylarginine dimethylaminohydrolase 1 (Ddah1), mRNA	1.78299	0.102624	0.00022638	0.642673	0.0285158	0.00185143
NM_001100698	Zfp131	zinc finger protein 131 (Zfp131), mRNA	1.78118	0.130517	0.00022638	0.555677	0.0535712	0.000576023
NM_001011956	Lcmt2	leucine carboxyl methyltransferase 2 (Lcmt2), mRNA	1.78009	0.254478	0.00617077	0.614044	0.0890542	0.0490882
NM_001135039	Utp18	UTP18 small subunit (SSU) processome component homolog (yeast) (Utp18), mRNA	1.77607	0.139127	0.00022638	0.577306	0.0419778	0.000576023
NM_001271382	LOC100910996	uncharacterized LOC100910996 (LOC100910996), mRNA	1.77456	0.299278	0.0168155	0.46706	0.0867687	0.00720497
NM_001025284	Rpusd4	RNA pseudouridylate synthase domain containing 4 (Rpusd4), mRNA	1.7683	0.118178	0.00022638	0.62319	0.0719758	0.0165346
NM_031579	Ptp4a1	protein tyrosine phosphatase type IVA, member 1 (Ptp4a1), mRNA	1.76764	0.1936	0.00022638	0.631772	0.0905896	0.000576023
NM_001134520	Rad54l2	no definition	1.76622	0.235594	0.00022638	0.5615	0.0535893	0.000576023
NM_001007702	RGD1359108	similar to RIKEN cDNA 3110043O21 (RGD1359108), mRNA	1.76582	0.206339	0.00022638	0.664773	0.0727112	0.0133528
NM_080692	Cacng4	calcium channel, voltage-dependent, gamma subunit 4 (Cacng4), mRNA	1.76446	0.429203	0.00022638	0.543706	0.141207	0.000576023
NM_019264	Prkar2a	protein kinase, cAMP dependent regulatory, type II alpha (Prkar2a), mRNA	1.76438	0.172908	0.00022638	0.575552	0.0519655	0.000576023
NM_053623	Acsl4	acyl-CoA synthetase long-chain family member 4 (Acsl4), mRNA	1.76419	0.180089	0.00022638	0.579677	0.0741069	0.000576023
NM_001033666	Dstn	destrin (Dstn), mRNA	1.76191	0.247565	0.00022638	0.661978	0.122099	0.00185143
NM_001012083	Snx7	sorting nexin 7 (Snx7), mRNA	1.75866	0.134582	0.00022638	0.583971	0.0537083	0.00185143
NM_001108695	Thap3	THAP domain containing, apoptosis associated protein 3 (Thap3), mRNA	1.75618	0.100302	0.00043076	0.59274	0.0859893	0.00454931
NM_012991	Npap60	nuclear pore associated protein (Npap60), mRNA	1.75509	0.207925	0.00022638	0.559898	0.0652022	0.000576023
NM_001106384	Zfp280b	zinc finger protein 280B (Zfp280b), mRNA	1.74503	0.289923	0.00061643	0.626538	0.116821	0.00932058
NM_001107626	Ado	2-aminoethanethiol (cysteamine) dioxygenase (Ado), mRNA	1.74123	0.0877203	0.00043076	0.62715	0.115743	0.013775
NM_001106319	Cars	cysteinyl-tRNA synthetase (Cars), mRNA	1.74098	0.0840371	0.00022638	0.652671	0.0338799	0.00147435
NM_001190372	Ankrd29	ankyrin repeat domain 29 (Ankrd29), mRNA	1.73917	0.297155	0.00022638	0.632236	0.117051	0.00932058
NM_001107595	Entpd7	ectonucleoside triphosphate diphosphohydrolase 7 (Entpd7), mRNA	1.73844	0.259308	0.00669036	0.549597	0.0672559	0.0108611
NM_001039325	Zdhhc22	zinc finger, DHHC-type containing 22 (Zdhhc22), mRNA	1.7378	0.275171	0.00022638	0.491598	0.0989511	0.000576023
NM_001107935	Dcaf10	DDB1 and CUL4 associated factor 10 (Dcaf10), mRNA	1.73777	0.187848	0.00061643	0.596828	0.103258	0.00294456
NM_001270954	Rasd1	RAS, dexamethasone-induced 1 (Rasd1), mRNA	1.73666	0.541956	0.00022638	0.280571	0.0798205	0.000576023
NM_001106849	Spsb4	splA/ryanodine receptor domain and SOCS box containing 4 (Spsb4), mRNA	1.73646	0.356803	0.0227492	0.402544	0.1393	0.00258939
NM_012820	Acsl1	acyl-CoA synthetase long-chain family member 1 (Acsl1), mRNA	1.73557	0.113348	0.00022638	0.572763	0.0487897	0.000576023
NM_017333	Ednrb	endothelin receptor type B (Ednrb), mRNA	1.73353	0.258817	0.00022638	0.664898	0.105336	0.00779855
NM_001126283	Ankrd49	ankyrin repeat domain 49 (Ankrd49), mRNA	1.72797	0.134714	0.00022638	0.58153	0.0779563	0.00258939
NM_001010946	Ficd	FIC domain containing (Ficd), mRNA	1.72646	0.222269	0.00043076	0.606267	0.0678903	0.00391827
NM_001001508	Lppr4	lipid phosphate phosphatase-related protein type 4 (Lppr4), mRNA	1.72398	0.174479	0.00022638	0.45659	0.0412179	0.000576023
NM_139084	Magi3	membrane associated guanylate kinase, WW and PDZ domain containing 3 (Magi3), mRNA	1.72233	0.205205	0.00022638	0.508209	0.0476602	0.000576023
NM_001130680	Phf21b	PHD finger protein 21B (Phf21b), mRNA	1.72153	0.75013	0.0139035	0.449153	0.201579	0.00105466
NM_001108149	Peak1	pseudopodium-enriched atypical kinase 1 (Peak1), mRNA	1.71651	0.212805	0.00022638	0.547258	0.0460121	0.000576023
NM_001108992	Pphln1	periphilin 1 (Pphln1), mRNA	1.71553	0.14776	0.00022638	0.660998	0.0609462	0.00605984
NM_024486	Acvr1	activin A receptor, type I (Acvr1), mRNA	1.71269	0.297525	0.00022638	0.656806	0.13344	0.0110961
NM_001109501	Arhgap10	Rho GTPase activating protein 10 (Arhgap10), mRNA	1.71052	0.530862	0.00022638	0.445875	0.140453	0.000576023
NM_001108056	Papola	poly (A) polymerase alpha (Papola), mRNA	1.70557	0.155775	0.00022638	0.650052	0.0598964	0.00105466
NM_001039699	Lrfn2	leucine rich repeat and fibronectin type III domain containing 2 (Lrfn2), mRNA	1.70182	0.356556	0.00022638	0.429682	0.0989715	0.000576023
NM_001107456	Map3k4	mitogen activated protein kinase kinase kinase 4 (Map3k4), mRNA	1.70182	0.144894	0.00022638	0.619477	0.0523766	0.000576023
NM_001039455	Specc1l	sperm antigen with calponin homology and coiled-coil domains 1-like (Specc1l), mRNA	1.7008	0.288844	0.00022638	0.546963	0.0916487	0.000576023
NM_001109515	Slc25a28	solute carrier family 25 (mitochondrial iron transporter), member 28 (Slc25a28), mRNA	1.70005	0.103559	0.00022638	0.630847	0.0832939	0.00185143
NM_001106131	Ctdp1	CTD (carboxy-terminal domain, RNA polymerase II, polypeptide A) phosphatase, subunit 1 (Ctdp1), mRNA	1.69613	0.190156	0.00022638	0.658311	0.0803534	0.00779855
NM_177481	Slco3a1	solute carrier organic anion transporter family, member 3a1 (Slco3a1), mRNA	1.69396	0.141595	0.00022638	0.653355	0.0486542	0.00985947
NM_001108008	Eml4	echinoderm microtubule associated protein like 4 (Eml4), mRNA	1.69204	0.273229	0.00022638	0.570151	0.0771347	0.000576023
NM_001107284	Slitrk5	SLIT and NTRK-like family, member 5 (Slitrk5), mRNA	1.69099	0.268997	0.00022638	0.5669	0.0650248	0.000576023
NM_001014113	Utp14a	no definition	1.69004	0.156962	0.00061643	0.599568	0.0467968	0.00454931
NM_001134549	Zzz3	zinc finger, ZZ-type containing 3 (Zzz3), mRNA	1.68752	0.105266	0.00022638	0.650042	0.122945	0.00327243
NM_001013066	Sipa1l3	signal-induced proliferation-associated 1 like 3 (Sipa1l3), mRNA	1.6866	0.284215	0.00022638	0.5382	0.0689528	0.000576023
NM_001106763	Asnsd1	asparagine synthetase domain containing 1 (Asnsd1), mRNA	1.68484	0.100372	0.00022638	0.604593	0.0581137	0.00105466
NM_001108618	Krit1	KRIT1, ankyrin repeat containing (Krit1), mRNA	1.68235	0.215398	0.00022638	0.601281	0.101587	0.000576023
NM_031693	Syt4	synaptotagmin IV (Syt4), mRNA	1.68217	0.166969	0.00022638	0.653561	0.0455815	0.00147435
NM_053765	Gne	glucosamine (UDP-N-acetyl)-2-epimerase/N-acetylmannosamine kinase (Gne), mRNA	1.67986	0.300085	0.00022638	0.665464	0.119324	0.00884875
NM_001276712	Sfrp1	secreted frizzled-related protein 1 (Sfrp1), mRNA	1.67896	0.64288	0.0270787	0.583043	0.0695127	0.0352721
NM_001191631	Ppapdc1a	phosphatidic acid phosphatase type 2 domain containing 1A (Ppapdc1a), mRNA	1.67738	0.396821	0.00210998	0.492928	0.124333	0.000576023
NM_001080907	Zfp639	zinc finger protein 639 (Zfp639), mRNA	1.67557	0.206868	0.00178864	0.562221	0.105135	0.00327243
NM_001108086	Eea1	early endosome antigen 1 (Eea1), mRNA	1.67538	0.324111	0.00022638	0.572019	0.105204	0.000576023
NM_001191882	Nphp3	nephronophthisis 3 (adolescent) (Nphp3), mRNA	1.67355	0.219559	0.0178944	0.519066	0.019656	0.0113343
NM_001108143	Rbm7	no definition	1.67355	0.112419	0.00061643	0.595793	0.0745816	0.00484477
NM_199403	Suco	SUN domain containing ossification factor (Suco), mRNA	1.67351	0.296891	0.00043076	0.651453	0.161094	0.00932058
NM_001135743	Wbscr22	Williams Beuren syndrome chromosome region 22 (Wbscr22), mRNA	1.66659	0.249589	0.00043076	0.662217	0.0946198	0.0241351
NM_001025720	Dhtkd1	no definition	1.66566	0.389086	0.00022638	0.45808	0.109045	0.000576023
NM_001108415	Elmo1	engulfment and cell motility 1 (Elmo1), mRNA	1.66515	0.239732	0.00022638	0.527957	0.109167	0.000576023
NM_001271149	Socs6	no definition	1.66342	0.160812	0.00226624	0.6288	0.152727	0.012592
NM_001111055; NM_001111056; NM_001111057; NM_012894	Adarb1	no definition; adenosine deaminase, RNA-specific, B1 (Adarb1), transcript variant 3, mRNA; no definition; adenosine deaminase, RNA-specific, B1 (Adarb1), transcript variant 1, mRNA	1.6609	0.153226	0.00022638	0.507461	0.0487312	0.000576023
NM_001014185	Srsf6	serine/arginine-rich splicing factor 6 (Srsf6), mRNA	1.66089	0.203347	0.00022638	0.624051	0.130624	0.000576023
NM_001037644	Ccdc130	coiled-coil domain containing 130 (Ccdc130), mRNA	1.66031	0.335868	0.00162725	0.617446	0.142938	0.00884875
NM_017316	Slc23a2	solute carrier family 23 (ascorbic acid transporter), member 2 (Slc23a2), mRNA	1.65608	0.201063	0.00022638	0.666595	0.0813605	0.00294456
NM_021597	Ago2	argonaute RISC catalytic component 2 (Ago2), mRNA	1.65485	0.273698	0.00022638	0.542782	0.081124	0.000576023
NM_001106199	Sprtn	SprT-like N-terminal domain (Sprtn), mRNA	1.65407	0.215783	0.00590533	0.628837	0.0772394	0.0282915
NM_031347	Ppargc1a	peroxisome proliferator-activated receptor gamma, coactivator 1 alpha (Ppargc1a), mRNA	1.64962	0.264895	0.00061643	0.416628	0.0849477	0.000576023
NM_017298	Cacna1d	calcium channel, voltage-dependent, L type, alpha 1D subunit (Cacna1d), mRNA	1.64754	0.261484	0.00022638	0.568556	0.06452	0.000576023
NM_001025283	Fam118b	family with sequence similarity 118, member B (Fam118b), mRNA	1.64703	0.154323	0.00272441	0.588499	0.0540526	0.00720497
NM_001039338	Zdhhc5	zinc finger, DHHC-type containing 5 (Zdhhc5), mRNA	1.64629	0.257102	0.00022638	0.614766	0.079953	0.000576023
NM_001108647	Iffo1	intermediate filament family orphan 1 (Iffo1), mRNA	1.64301	0.228391	0.00022638	0.566398	0.0537385	0.000576023
NM_053742	Pitpnb	phosphatidylinositol transfer protein, beta (Pitpnb), mRNA	1.6426	0.142786	0.00022638	0.649135	0.0472985	0.00105466
NM_001108995	Zfp26	zinc finger protein 26 (Zfp26), mRNA	1.63642	0.208547	0.00043076	0.555198	0.17878	0.000576023
NM_199114	Fgfrl1	fibroblast growth factor receptor-like 1 (Fgfrl1), mRNA	1.63288	0.411932	0.0013047	1.54798	0.39852	0.0091112
NM_001173554	Mios	missing oocyte, meiosis regulator, homolog (Drosophila) (Mios), mRNA	1.63236	0.167157	0.00061643	0.606586	0.0465622	0.00223332
NM_001108994	Fam76b	family with sequence similarity 76, member B (Fam76b), mRNA	1.62997	0.264005	0.0013047	0.58336	0.11467	0.00185143
NM_001108609	Pard6b	par-6 family cell polarity regulator beta (Pard6b), mRNA	1.62588	0.338355	0.00643478	0.641854	0.0635944	0.0297807
NM_130419	Dcbld2	discoidin, CUB and LCCL domain containing 2 (Dcbld2), mRNA	1.62493	0.2706	0.00113878	0.512746	0.0422034	0.000576023
NM_133601	Cblb	Cbl proto-oncogene B, E3 ubiquitin protein ligase (Cblb), mRNA	1.6241	0.297865	0.00162725	0.632161	0.0895917	0.00884875
NM_001170343	Sec61a2	Sec61 alpha 2 subunit (S. cerevisiae) (Sec61a2), mRNA	1.62396	0.149624	0.00022638	0.5764	0.0517358	0.000576023
NM_001017375	Mphosph8	M-phase phosphoprotein 8 (Mphosph8), mRNA	1.62311	0.202559	0.00022638	0.646494	0.0521891	0.00185143
NM_001271454	Igsf21	immunoglobin superfamily, member 21 (Igsf21), mRNA	1.62294	0.183534	0.00022638	0.540323	0.0937256	0.000576023
NM_001107498	Samd4b	sterile alpha motif domain containing 4B (Samd4b), mRNA	1.62268	0.190175	0.00022638	0.588127	0.0882355	0.000576023
NM_001134864	Afg3l2	AFG3-like AAA ATPase 2 (Afg3l2), mRNA	1.62221	0.0773569	0.00022638	0.662785	0.0371616	0.00391827
NM_001008337	Trmt10c	tRNA methyltransferase 10 homolog C (S. cerevisiae) (Trmt10c), mRNA	1.62002	0.216163	0.00162725	0.617153	0.0917047	0.00544954
NM_001109317	Tmem47	transmembrane protein 47 (Tmem47), mRNA	1.61902	0.303958	0.00022638	0.48679	0.134194	0.000576023
NM_001113521; NM_001113522; NM_053740	Arhgef7	Rho guanine nucleotide exchange factor (GEF) 7 (Arhgef7), transcript variant 1, mRNA; Rho guanine nucleotide exchange factor (GEF) 7 (Arhgef7), transcript variant 2, mRNA; Rho guanine nucleotide exchange factor (GEF) 7 (Arhgef7), transcript variant 3, mRNA	1.61824	0.108627	0.00022638	0.558896	0.0742896	0.000576023
NM_001109574	Tmem169	transmembrane protein 169 (Tmem169), mRNA	1.61752	0.246794	0.00113878	0.563517	0.130195	0.00258939
NM_001025406	Exosc9	exosome component 9 (Exosc9), mRNA	1.61736	0.206075	0.00061643	0.584189	0.0730807	0.000576023
NM_001024970	Sde2	SDE2 telomere maintenance homolog (S. pombe) (Sde2), mRNA	1.61679	0.100331	0.00043076	0.652468	0.0366025	0.00424048
NM_001107674	Naa15	N(alpha)-acetyltransferase 15, NatA auxiliary subunit (Naa15), mRNA	1.61652	0.168389	0.00022638	0.661057	0.117579	0.00327243
NM_001108535	Ccar1	cell division cycle and apoptosis regulator 1 (Ccar1), mRNA	1.61586	0.246473	0.00022638	0.650868	0.0947294	0.00454931
NM_001131014	Cstf2	cleavage stimulation factor, 3' pre-RNA subunit 2 (Cstf2), mRNA	1.61539	0.377712	0.00022638	0.564831	0.113607	0.000576023
NM_001011933	Far1	fatty acyl CoA reductase 1 (Far1), mRNA	1.61484	0.138556	0.00043076	0.516654	0.12204	0.000576023
NM_031040	Grm7	glutamate receptor, metabotropic 7 (Grm7), mRNA	1.61423	0.254259	0.00022638	0.438884	0.0672502	0.000576023
NM_001106568	Ciz1	CDKN1A interacting zinc finger protein 1 (Ciz1), mRNA	1.61314	0.242504	0.00022638	0.65065	0.0567135	0.00424048
NM_001013198	Ddx50	DEAD (Asp-Glu-Ala-Asp) box polypeptide 50 (Ddx50), mRNA	1.61141	0.103519	0.00022638	0.648068	0.0520803	0.00294456
NM_001025683	RGD1311946	similar to RIKEN cDNA 1810055G02 (RGD1311946), mRNA	1.61048	0.162888	0.00226624	0.603259	0.0466102	0.00327243
NM_001106042	Xpo4	exportin 4 (Xpo4), mRNA	1.60514	0.122499	0.000971113	0.659769	0.102372	0.0144006
NM_001271345	E2f4	E2F transcription factor 4, p107/p130-binding (E2f4), mRNA	1.60243	0.149183	0.00061643	0.64546	0.0744213	0.00544954
NM_001170438	Nfxl1	nuclear transcription factor, X-box binding-like 1 (Nfxl1), mRNA	1.60177	0.400538	0.00113878	0.549459	0.156319	0.000576023
NM_001013154	Pcgf6	polycomb group ring finger 6 (Pcgf6), mRNA	1.5966	0.369023	0.0048338	0.64734	0.132217	0.0269305
NM_012999	Pcsk6	proprotein convertase subtilisin/kexin type 6 (Pcsk6), mRNA	1.59567	0.320281	0.00061643	0.61101	0.120247	0.00185143
NM_017018	Hrh1	histamine receptor H 1 (Hrh1), mRNA	1.59382	0.234015	0.0282718	0.367809	0.0746768	0.000576023
NM_031048	Lifr	leukemia inhibitory factor receptor alpha (Lifr), mRNA	1.58859	0.154026	0.00210998	0.479463	0.072592	0.000576023
NM_001108742	Slc41a2	solute carrier family 41 (magnesium transporter), member 2 (Slc41a2), mRNA	1.58483	0.17607	0.00022638	0.646051	0.0589106	0.00258939
NM_031131	Tgfb2	transforming growth factor, beta 2 (Tgfb2), mRNA	1.58402	0.421054	0.00079891	0.602154	0.160922	0.000576023
NM_001108204	Polh	polymerase (DNA directed), eta (Polh), mRNA	1.5764	0.244011	0.0152572	0.644315	0.0545905	0.0436004
NM_001107035	Med13	mediator complex subunit 13 (Med13), mRNA	1.57596	0.145232	0.00022638	0.636745	0.155155	0.00360624
NM_001106228	Ercc1	excision repair cross-complementing rodent repair deficiency, complementation group 1 (Ercc1), mRNA	1.57259	0.181224	0.00782523	0.661005	0.099209	0.0499767
NM_001109454	Pgm2l1	phosphoglucomutase 2-like 1 (Pgm2l1), mRNA	1.57216	0.407464	0.00022638	0.589883	0.122528	0.000576023
NM_001108800	Klf7	Kruppel-like factor 7 (ubiquitous) (Klf7), mRNA	1.57163	0.274201	0.00043076	0.551711	0.0585812	0.000576023
NM_001107545	Ipo7	importin 7 (Ipo7), mRNA	1.5672	0.0474684	0.00022638	0.601002	0.0585661	0.000576023
NM_001100751	Bms1	no definition	1.56078	0.116331	0.00022638	0.613745	0.0339998	0.00147435
NM_030858	Smad7	SMAD family member 7 (Smad7), mRNA	1.56015	0.22953	0.00022638	0.591317	0.105889	0.000576023
NM_017303	Kcnab1	potassium voltage-gated channel, shaker-related subfamily, beta member 1 (Kcnab1), mRNA	1.55979	0.0912981	0.00022638	0.545582	0.0773402	0.000576023
NM_001003402	Eml5	echinoderm microtubule associated protein like 5 (Eml5), mRNA	1.55675	0.349073	0.00287509	0.458906	0.0784573	0.000576023
NM_001191107	Taf1b	TATA box binding protein (Tbp)-associated factor, RNA polymerase I, B (Taf1b), mRNA	1.55475	0.171126	0.0120579	0.585248	0.0725466	0.00806785
NM_001100488	Rimbp2	RIMS binding protein 2 (Rimbp2), mRNA	1.55467	0.267379	0.00022638	0.551566	0.0779676	0.000576023
NM_001242627	Zfpm1	zinc finger protein, multitype 1 (Zfpm1), mRNA	1.55401	0.302682	0.00178864	0.562877	0.157685	0.000576023
NM_001008338	Lrrc8d	leucine rich repeat containing 8 family, member D (Lrrc8d), mRNA	1.55254	0.114707	0.00043076	0.638256	0.064651	0.00185143
NM_001012184	Rbms1	RNA binding motif, single stranded interacting protein 1 (Rbms1), mRNA	1.55189	0.0917674	0.00719937	0.656133	0.0443313	0.0292396
NM_001107971	Foxj3	forkhead box J3 (Foxj3), mRNA	1.55092	0.121885	0.00043076	0.659041	0.0476816	0.00454931
NM_001108213	Rev1	REV1, polymerase (DNA directed) (Rev1), mRNA	1.54838	0.187539	0.00079891	0.636997	0.0837006	0.00147435
NM_001270962; NM_001270963; NM_031739	Kcnd3	potassium voltage-gated channel, Shal-related subfamily, member 3 (Kcnd3), transcript variant 1, mRNA; potassium voltage-gated channel, Shal-related subfamily, member 3 (Kcnd3), transcript variant 2, mRNA; potassium voltage-gated channel, Shal-related subfamily, member 3 (Kcnd3), transcript variant 3, mRNA	1.54628	0.20543	0.00043076	0.590903	0.0899388	0.000576023
NM_001108581	Epc2	enhancer of polycomb homolog 2 (Drosophila) (Epc2), mRNA	1.54506	0.182306	0.00061643	0.610662	0.114551	0.000576023
NM_001108404	Cdc14b	cell division cycle 14B (Cdc14b), mRNA	1.54315	0.322584	0.0309482	0.457397	0.122049	0.00223332
NM_022204	Exoc5	exocyst complex component 5 (Exoc5), mRNA	1.54205	0.146964	0.00022638	0.608364	0.101081	0.000576023
NM_001109081	Wdr26	WD repeat domain 26 (Wdr26), mRNA	1.53587	0.112422	0.00022638	0.664999	0.105329	0.00391827
NM_001108186	Rbm6	RNA binding motif protein 6 (Rbm6), mRNA	1.53516	0.182837	0.000971113	0.620146	0.0827731	0.00105466
NM_001035251	Slc38a9	solute carrier family 38, member 9 (Slc38a9), mRNA	1.53479	0.0970617	0.0338615	0.595116	0.0901994	0.0223907
NM_001106404	Slc30a5	solute carrier family 30 (zinc transporter), member 5 (Slc30a5), mRNA	1.53145	0.0515759	0.00113878	0.652703	0.0271073	0.00223332
NM_053981	Kcnj12	potassium inwardly-rectifying channel, subfamily J, member 12 (Kcnj12), mRNA	1.53062	0.181939	0.00257971	0.483109	0.0612871	0.000576023
NM_001191719	Jmjd1c	jumonji domain containing 1C (Jmjd1c), mRNA	1.52382	0.189086	0.00022638	0.596743	0.074418	0.000576023
NM_001033997	Ubox5	U-box domain containing 5 (Ubox5), mRNA	1.52313	0.256736	0.00603845	0.635504	0.113089	0.00884875
NM_001170326	Gpr158	G protein-coupled receptor 158 (Gpr158), mRNA	1.52269	0.246851	0.000971113	0.398193	0.064818	0.000576023
NM_001013950	Lmbr1l	limb region 1 like (Lmbr1l), mRNA	1.51934	0.345062	0.0494951	0.572763	0.164089	0.0223907
NM_031011	Amd1	adenosylmethionine decarboxylase 1 (Amd1), mRNA	1.51896	0.275265	0.00043076	0.59044	0.118895	0.000576023
NM_001011974	Akap2	A kinase (PRKA) anchor protein 2 (Akap2), mRNA	1.51765	0.145467	0.00061643	0.602078	0.0640379	0.000576023
NM_001005895	Ddx19b	no definition	1.517	0.201491	0.00113878	0.666434	0.0756406	0.0120781
NM_133423	Ythdc1	YTH domain containing 1 (Ythdc1), mRNA	1.51665	0.247119	0.000971113	0.663476	0.128395	0.00454931
NM_001164157	Nus1	nuclear undecaprenyl pyrophosphate synthase 1 homolog (S. cerevisiae) (Nus1), mRNA	1.51574	0.123818	0.00061643	0.65258	0.0573203	0.00327243
NM_001105833	Phospho1	phosphatase, orphan 1 (Phospho1), mRNA	1.51469	0.332003	0.00113878	0.614816	0.165882	0.000576023
NM_001034918	Iws1	IWS1 homolog (S. cerevisiae) (Iws1), mRNA	1.50898	0.199235	0.00401673	0.632909	0.0653817	0.00544954
NM_198787	Sgsm3	small G protein signaling modulator 3 (Sgsm3), mRNA	1.50866	0.102226	0.00079891	0.57466	0.0450009	0.000576023
NM_001014129	Noc4l	nucleolar complex associated 4 homolog (S. cerevisiae) (Noc4l), mRNA	1.50518	0.104576	0.00373249	0.662747	0.0430761	0.0130773
NM_001109438	Map7d1	MAP7 domain containing 1 (Map7d1), mRNA	1.50294	0.231781	0.00043076	0.657492	0.140842	0.00147435
NM_001025734	Tada3	transcriptional adaptor 3 (Tada3), mRNA	0.66649	0.108235	0.00373249	1.53556	0.256478	0.00779855
NM_001134573	Ntpcr	nucleoside-triphosphatase, cancer-related (Ntpcr), mRNA	0.665779	0.0702279	0.00669036	1.60064	0.179903	0.00605984
NM_001071776	Bola1	bolA family member 1 (Bola1), mRNA	0.660046	0.155327	0.0402075	1.67806	0.390697	0.0243159
NM_053850	Blvra	biliverdin reductase A (Blvra), mRNA	0.659796	0.0828108	0.00782523	1.53371	0.126799	0.0139786
NM_001014121	Amz2	archaelysin family metallopeptidase 2 (Amz2), mRNA	0.65955	0.0973475	0.00043076	1.65234	0.235591	0.000576023
NM_017251	Gjb1	no definition	0.658692	0.194453	0.0170365	1.94651	0.153571	0.000576023
NM_001013204	Ccndbp1	cyclin D-type binding-protein 1 (Ccndbp1), mRNA	0.658647	0.0764863	0.00226624	1.60022	0.203804	0.00360624
NM_001107017	Traf4	Tnf receptor associated factor 4 (Traf4), mRNA	0.657784	0.128859	0.0200802	1.53246	0.210759	0.0429323
NM_001109426	Tmem88b	transmembrane protein 88B (Tmem88b), mRNA	0.654282	0.223269	0.00719937	1.69533	0.283663	0.00294456
NM_001134715	Slc44a2	solute carrier family 44 (choline transporter), member 2 (Slc44a2), mRNA	0.653216	0.101551	0.00079891	1.69415	0.23081	0.000576023
NM_001037789	Ccdc28a	coiled-coil domain containing 28A (Ccdc28a), mRNA	0.651481	0.246551	0.0134581	1.63133	0.578695	0.0154199
NM_001040155	Zmym3	zinc finger, MYM-type 3 (Zmym3), mRNA	0.650962	0.104636	0.00022638	1.55796	0.1857	0.00185143
NM_001033889	Cog7	component of oligomeric golgi complex 7 (Cog7), mRNA	0.649651	0.0989216	0.00162725	1.72315	0.260082	0.00185143
NM_181362	Cand2	cullin-associated and neddylation-dissociated 2 (putative) (Cand2), mRNA	0.649149	0.100852	0.0276836	1.63083	0.252104	0.0204465
NM_031556; NM_133651	Cav1	caveolin 1, caveolae protein (Cav1), transcript variant 1, mRNA; caveolin 1, caveolae protein (Cav1), transcript variant 2, mRNA	0.649087	0.106053	0.00242442	1.54343	0.186425	0.00806785
NM_001105748	Kcnd1	potassium voltage-gated channel, Shal-related subfamily, member 1 (Kcnd1), mRNA	0.648944	0.118663	0.0206336	1.65286	0.283091	0.017427
NM_017274	Gpam	glycerol-3-phosphate acyltransferase, mitochondrial (Gpam), mRNA	0.648835	0.227493	0.000971113	1.92708	0.678708	0.000576023
NM_001012171	Bscl2	Berardinelli-Seip congenital lipodystrophy 2 (seipin) (Bscl2), mRNA	0.648532	0.0962778	0.00043076	1.59445	0.227475	0.00258939
NM_001014206	RGD1309534	similar to RIKEN cDNA 4931406C07 (RGD1309534), mRNA	0.648188	0.0765449	0.0124062	1.5522	0.155966	0.0294248
NM_001173471	Lyrm9	LYR motif containing 9 (Lyrm9), mRNA	0.648111	0.0430682	0.019286	1.60001	0.0973017	0.0218059
NM_001106193	Trappc2l	trafficking protein particle complex 2-like (Trappc2l), mRNA	0.647228	0.0878124	0.00401673	1.59227	0.169973	0.00884875
NM_001012742	Wee1	WEE1 G2 checkpoint kinase (Wee1), mRNA	0.646795	0.111832	0.00162725	1.57412	0.307473	0.00575193
NM_001109054	Tctex1d2	Tctex1 domain containing 2 (Tctex1d2), mRNA	0.646688	0.0815775	0.0252243	1.63764	0.209731	0.0229979
NM_001107493	Exosc5	exosome component 5 (Exosc5), mRNA	0.645529	0.147508	0.00943787	1.56717	0.430054	0.0237277
NM_207609	Naprt1	nicotinate phosphoribosyltransferase domain containing 1 (Naprt1), mRNA	0.641544	0.117852	0.0248144	1.92994	0.35362	0.00294456
NM_001109286	Bbs10	Bardet-Biedl syndrome 10 (Bbs10), mRNA	0.640984	0.0870991	0.02348	1.54337	0.22642	0.0485137
NM_138519	Dkk3	dickkopf WNT signaling pathway inhibitor 3 (Dkk3), mRNA	0.64013	0.168665	0.00022638	1.57147	0.422634	0.00185143
NM_001107657	Myo10	myosin X (Myo10), mRNA	0.639582	0.0775272	0.00022638	1.52355	0.205532	0.00424048
NM_001109597	Cys1	cystin 1 (Cys1), mRNA	0.639203	0.0807266	0.0153621	1.60305	0.292521	0.0247076
NM_001013112	Hibch	3-hydroxyisobutyryl-CoA hydrolase (Hibch), mRNA	0.637919	0.0874976	0.00770266	1.63601	0.277431	0.0130773
NM_001105986	Lyplal1	lysophospholipase-like 1 (Lyplal1), mRNA	0.636972	0.13035	0.0176855	1.81514	0.37936	0.00327243
NM_022533	Pllp	plasmolipin (Pllp), mRNA	0.634824	0.146673	0.00022638	1.59054	0.402383	0.00223332
NM_001047111	Dbndd2	dysbindin (dystrobrevin binding protein 1) domain containing 2 (Dbndd2), mRNA	0.632395	0.128865	0.00043076	1.78467	0.365463	0.000576023
NM_199382	Bpgm	2,3-bisphosphoglycerate mutase (Bpgm), mRNA	0.632364	0.0944716	0.00022638	1.74029	0.26725	0.000576023
NM_001134762	Tbc1d5	TBC1 domain family, member 5 (Tbc1d5), mRNA	0.6322	0.11739	0.00043076	1.58121	0.290347	0.00327243
NM_001100540	Iah1	isoamyl acetate-hydrolyzing esterase 1 homolog (S. cerevisiae) (Iah1), mRNA	0.630253	0.0871059	0.00630229	1.80374	0.249557	0.00185143
NM_133299	Pecr	no definition	0.629589	0.117642	0.0136782	1.66213	0.326326	0.0167681
NM_001130501	Zfpm2	zinc finger protein, multitype 2 (Zfpm2), mRNA	0.629256	0.156211	0.00457122	1.54208	0.364183	0.0216122
NM_053778	Ipo13	importin 13 (Ipo13), mRNA	0.629067	0.0490908	0.00022638	1.57294	0.119284	0.00185143
NM_001135813	Med31	mediator complex subunit 31 (Med31), mRNA	0.62783	0.169115	0.0152572	1.65875	0.412886	0.0148288
NM_001033987; NM_017246	Map2k5	mitogen activated protein kinase kinase 5 (Map2k5), transcript variant 1, mRNA; mitogen activated protein kinase kinase 5 (Map2k5), transcript variant 2, mRNA	0.627676	0.089506	0.00079891	1.53753	0.211818	0.00985947
NM_001106311	Paox	polyamine oxidase (exo-N4-amino) (Paox), mRNA	0.626647	0.0314428	0.00429663	1.71831	0.165873	0.00391827
NM_001011943	Obfc1	oligonucleotide/oligosaccharide-binding fold containing 1 (Obfc1), mRNA	0.625485	0.143414	0.0141207	1.73612	0.377415	0.0108611
NM_001013866	Cmss1	cms1 ribosomal small subunit homolog (yeast) (Cmss1), mRNA	0.623781	0.0840156	0.00537367	1.51955	0.223875	0.0383593
NM_001005893	Repin1	replication initiator 1 (Repin1), mRNA	0.623497	0.0988832	0.00113878	1.59348	0.265351	0.00454931
NM_147210	Nr1d2	nuclear receptor subfamily 1, group D, member 2 (Nr1d2), mRNA	0.622686	0.150697	0.00022638	1.57543	0.467155	0.00424048
NM_001013919	Galk2	galactokinase 2 (Galk2), mRNA	0.622572	0.151359	0.00549956	1.70895	0.325188	0.00360624
NM_017347	Mapk3	mitogen activated protein kinase 3 (Mapk3), mRNA	0.621177	0.07511	0.00022638	1.79492	0.31266	0.000576023
NM_001044300	MGC112715	hypothetical protein LOC690899 (MGC112715), mRNA	0.621108	0.0986674	0.00061643	1.77119	0.451289	0.000576023
NM_001108036	Plekhh1	pleckstrin homology domain containing, family H (with MyTH4 domain) member 1 (Plekhh1), mRNA	0.620706	0.133729	0.00079891	1.54076	0.35045	0.00806785
NM_001191794	Cln6	ceroid-lipofuscinosis, neuronal 6, late infantile, variant (Cln6), mRNA	0.620139	0.0910138	0.00537367	1.68249	0.253021	0.00575193
NM_053637	Stxbp3	syntaxin binding protein 3 (Stxbp3), mRNA	0.619138	0.110043	0.0013047	1.51517	0.203853	0.0135543
NM_198742	Etfdh	electron-transferring-flavoprotein dehydrogenase (Etfdh), mRNA	0.619032	0.115381	0.00079891	1.51703	0.284717	0.0146043
NM_012816	Amacr	alpha-methylacyl-CoA racemase (Amacr), mRNA	0.616518	0.099737	0.00359248	1.69629	0.272603	0.00575193
NM_001012037	Lias	lipoic acid synthetase (Lias), mRNA	0.615981	0.141854	0.0013047	1.59834	0.345116	0.00605984
NM_053618	Bbs2	Bardet-Biedl syndrome 2 (Bbs2), mRNA	0.613684	0.103886	0.000971113	1.62739	0.258035	0.00258939
NM_001025714	Bloc1s6	biogenesis of lysosomal organelles complex-1, subunit 6, pallidin (Bloc1s6), mRNA	0.611975	0.0858859	0.00316273	1.50674	0.231369	0.0333867
NM_147139	Itgb5	integrin, beta 5 (Itgb5), mRNA	0.61157	0.142323	0.00022638	1.60423	0.383182	0.00105466
NM_001185025	Nubpl	nucleotide binding protein-like (Nubpl), mRNA	0.610137	0.0816292	0.0278603	1.92086	0.287841	0.00932058
NM_030856	Lrrn3	leucine rich repeat neuronal 3 (Lrrn3), mRNA	0.610089	0.0762111	0.00043076	1.54193	0.184986	0.00294456
NM_001191883	Pcbp4	poly(rC) binding protein 4 (Pcbp4), mRNA	0.609238	0.0574547	0.00022638	1.52864	0.211096	0.00147435
NM_001013234	Rnaseh2a	ribonuclease H2, subunit A (Rnaseh2a), mRNA	0.608374	0.0985035	0.00079891	1.77584	0.321591	0.00105466
NM_001024760	Ift46	intraflagellar transport 46 (Ift46), mRNA	0.607514	0.153705	0.00043076	1.62072	0.376097	0.00605984
NM_001034960	Spag6	sperm associated antigen 6 (Spag6), mRNA	0.605851	0.255771	0.0286631	1.7286	0.7617	0.0309593
NM_001039008	Tmem176a	transmembrane protein 176A (Tmem176a), mRNA	0.605523	0.124618	0.00043076	2.0363	0.418404	0.000576023
NM_001100704	Extl2	exostosin-like glycosyltransferase 2 (Extl2), mRNA	0.604957	0.149857	0.00022638	1.5223	0.363589	0.00831742
NM_001270589; NM_001270590; NM_001270591; NM_001270592; NM_001270593; NM_001270594; NM_134390	Tmem176b	transmembrane protein 176B (Tmem176b), transcript variant 2, mRNA; transmembrane protein 176B (Tmem176b), transcript variant 3, mRNA; transmembrane protein 176B (Tmem176b), transcript variant 4, mRNA; transmembrane protein 176B (Tmem176b), transcript variant 5, mRNA; transmembrane protein 176B (Tmem176b), transcript variant 6, mRNA; transmembrane protein 176B (Tmem176b), transcript variant 7, mRN…	0.602693	0.108025	0.00022638	2.13103	0.29572	0.000576023
NM_001010965	Mok	MOK protein kinase (Mok), mRNA	0.602659	0.15764	0.0215113	1.77811	0.437517	0.019168
NM_016991	Adra1b	no definition	0.602334	0.184812	0.0013047	1.7442	0.583056	0.000576023
NM_017345	L1cam	L1 cell adhesion molecule (L1cam), mRNA	0.602234	0.105265	0.00022638	1.52069	0.274192	0.00544954
NM_134461	Capn5	calpain 5 (Capn5), mRNA	0.602153	0.1263	0.00043076	1.56478	0.347748	0.00575193
NM_181371	Gstk1	glutathione S-transferase kappa 1 (Gstk1), mRNA	0.601791	0.0909761	0.00893164	1.76469	0.259431	0.00884875
NM_001134991	Zbtb12	zinc finger and BTB domain containing 12 (Zbtb12), mRNA	0.601481	0.137242	0.00931371	1.63286	0.36265	0.0352721
NM_001127447	Fam173a	family with sequence similarity 173, member A (Fam173a), mRNA	0.601065	0.101481	0.0013047	1.63334	0.280133	0.00484477
NM_001111127	Hist3h2ba	histone cluster 3, H2ba (Hist3h2ba), mRNA	0.600971	0.141056	0.00443649	1.99933	0.583062	0.00105466
NM_012895	Adk	adenosine kinase (Adk), mRNA	0.600197	0.120616	0.00022638	1.56706	0.365119	0.00258939
NM_001271394	RGD1565002	no definition	0.600051	0.0769639	0.00022638	1.67593	0.25188	0.000576023
NM_022698	Bad	BCL2-associated agonist of cell death (Bad), mRNA	0.600027	0.0960564	0.00079891	1.63686	0.317593	0.00424048
NM_001108377	Pck2	no definition	0.599864	0.0958403	0.00079891	1.84772	0.267465	0.000576023
NM_001109571	Polr3gl	polymerase (RNA) III (DNA directed) polypeptide G-like (Polr3gl), mRNA	0.599773	0.102061	0.00603845	1.95978	0.320916	0.00105466
NM_001012211	Phf7	PHD finger protein 7 (Phf7), mRNA	0.599341	0.120812	0.0301353	1.66831	0.167494	0.0492341
NM_001169113	Lrpap1	low density lipoprotein receptor-related protein associated protein 1 (Lrpap1), mRNA	0.599224	0.0783769	0.00022638	1.71345	0.259	0.000576023
NM_001109197	Tmem141	transmembrane protein 141 (Tmem141), mRNA	0.598934	0.117252	0.0162649	1.63494	0.281929	0.048631
NM_001007002	Mxra8	matrix-remodelling associated 8 (Mxra8), mRNA	0.59856	0.0689729	0.0236709	1.94471	0.276711	0.00779855
NM_001107759	Disp2	dispatched homolog 2 (Drosophila) (Disp2), mRNA	0.597867	0.10929	0.00022638	1.68284	0.304556	0.000576023
NM_138530	Pbld1	phenazine biosynthesis-like protein domain containing 1 (Pbld1), mRNA	0.597273	0.213841	0.0338615	1.79526	0.680669	0.0342249
NM_001014140	RGD1309676	similar to RIKEN cDNA 5730469M10 (RGD1309676), mRNA	0.597115	0.129218	0.00022638	1.50546	0.343527	0.00932058
NM_001107990	Crocc	ciliary rootlet coiled-coil, rootletin (Crocc), mRNA	0.596965	0.0735179	0.00043076	1.52394	0.225678	0.012592
NM_199376	Sil1	SIL1 nucleotide exchange factor (Sil1), mRNA	0.595565	0.0970151	0.00194911	1.59149	0.300005	0.0148288
NM_001106926	D2hgdh	D-2-hydroxyglutarate dehydrogenase (D2hgdh), mRNA	0.595449	0.0605513	0.00272441	1.9076	0.286986	0.000576023
NM_001135698	Ypel3	yippee-like 3 (Drosophila) (Ypel3), mRNA	0.594848	0.0847904	0.00022638	1.57373	0.291932	0.000576023
NM_001008342	Akr1e2	aldo-keto reductase family 1, member E2 (Akr1e2), mRNA	0.594756	0.147626	0.00576981	1.65625	0.410796	0.0150203
NM_001025125	Sumf2	sulfatase modifying factor 2 (Sumf2), mRNA	0.594578	0.109774	0.0112229	1.64727	0.305866	0.0374135
NM_001083338	Tomm40l	translocase of outer mitochondrial membrane 40 homolog (yeast)-like (Tomm40l), mRNA	0.594057	0.0611977	0.00113878	1.64354	0.204173	0.00661386
NM_171996	Decr2	2,4-dienoyl CoA reductase 2, peroxisomal (Decr2), mRNA	0.593968	0.0964956	0.022647	1.85729	0.297555	0.0160722
NM_001105953; NM_001277263	Tmem9	no definition; no definition	0.592994	0.0596083	0.00022638	1.60603	0.162952	0.00223332
NM_001191576	Fbxo44	no definition	0.592927	0.0950319	0.00022638	1.53651	0.287945	0.00258939
NM_001126280	Tmem179	transmembrane protein 179 (Tmem179), mRNA	0.592884	0.0591246	0.00022638	1.57672	0.166188	0.00147435
NM_001011976	Wdr31	WD repeat domain 31 (Wdr31), mRNA	0.592277	0.127371	0.0134581	1.97893	0.405585	0.00544954
NM_001107271	Zfp395	zinc finger protein 395 (Zfp395), mRNA	0.592226	0.0509513	0.0051008	1.83925	0.257029	0.00258939
NM_001008861	Usp11	ubiquitin specific peptidase 11 (Usp11), mRNA	0.59055	0.0886557	0.00022638	1.617	0.257893	0.000576023
NM_032613	Lasp1	LIM and SH3 protein 1 (Lasp1), mRNA	0.589449	0.0449086	0.00022638	1.53547	0.127355	0.00147435
NM_199499	Lgi4	leucine-rich repeat LGI family, member 4 (Lgi4), mRNA	0.589362	0.139699	0.00022638	1.72976	0.404925	0.000576023
NM_001025046	Fam131b	family with sequence similarity 131, member B (Fam131b), mRNA	0.589101	0.0820755	0.00022638	1.55193	0.221938	0.00105466
NM_001024883	Pomk	protein-O-mannose kinase (Pomk), mRNA	0.58882	0.0642164	0.00022638	1.71568	0.175562	0.00147435
NM_001108922	Stk32c	serine/threonine kinase 32C (Stk32c), mRNA	0.588804	0.163973	0.00022638	1.54699	0.439801	0.00223332
NM_001271109; NM_001271110; NM_080479	Maged2	melanoma antigen, family D, 2 (Maged2), transcript variant 2, mRNA; melanoma antigen, family D, 2 (Maged2), transcript variant 3, mRNA; melanoma antigen, family D, 2 (Maged2), mRNA	0.588463	0.0967346	0.00022638	1.79029	0.372817	0.000576023
NM_138853	Ubxn11	UBX domain protein 11 (Ubxn11), mRNA	0.588327	0.075482	0.00162725	1.51311	0.193999	0.0391493
NM_001191885	Gpd1l	glycerol-3-phosphate dehydrogenase 1-like (Gpd1l), mRNA	0.587387	0.143565	0.00022638	1.518	0.38582	0.00720497
NM_001007646	Fkbp9	FK506 binding protein 9 (Fkbp9), mRNA	0.587345	0.0592606	0.00022638	1.59456	0.220389	0.00454931
NM_001031641	Aga	aspartylglucosaminidase (Aga), mRNA	0.586866	0.146482	0.00079891	1.51045	0.292901	0.0397759
NM_207596	Nudt2	nudix (nucleoside diphosphate linked moiety X)-type motif 2 (Nudt2), mRNA	0.586553	0.115677	0.00022638	1.70758	0.396361	0.00360624
NM_001107373	Rbfa	ribosome binding factor A (Rbfa), mRNA	0.586403	0.078793	0.00061643	1.61374	0.200729	0.00720497
NM_024130	Dctn1	dynactin 1 (Dctn1), mRNA	0.585844	0.09321	0.00022638	1.51034	0.302259	0.00223332
NM_001108759	Siae	sialic acid acetylesterase (Siae), mRNA	0.585674	0.0700085	0.00061643	1.58233	0.18054	0.0167681
NM_053842	Mapk1	mitogen activated protein kinase 1 (Mapk1), mRNA	0.585101	0.119122	0.00022638	1.58894	0.317681	0.000576023
NM_001001504	Gtf2ird1	GTF2I repeat domain containing 1 (Gtf2ird1), mRNA	0.584596	0.0984171	0.00079891	1.81539	0.310705	0.000576023
NM_053493	Hacl1	2-hydroxyacyl-CoA lyase 1 (Hacl1), mRNA	0.584436	0.0908263	0.00373249	1.6756	0.226268	0.0154199
NM_019339	Rgs12	regulator of G-protein signaling 12 (Rgs12), mRNA	0.58431	0.107288	0.00022638	1.62839	0.322835	0.000576023
NM_001134839	Ly6h	lymphocyte antigen 6 complex, locus H (Ly6h), mRNA	0.583593	0.0789639	0.00022638	1.51671	0.258168	0.00424048
NM_001109310	Efhd1	EF-hand domain family, member D1 (Efhd1), mRNA	0.583476	0.117644	0.00022638	2.14668	0.395843	0.000576023
NM_133566	Cst6	cystatin E/M (Cst6), mRNA	0.583431	0.136502	0.00563353	1.97154	0.489758	0.00105466
NM_001009708	Lmo4	LIM domain only 4 (Lmo4), mRNA	0.582984	0.0694932	0.00022638	1.69134	0.246487	0.000576023
NM_001168630	Cdh9	cadherin 9, type 2, T1-cadherin (Cdh9), mRNA	0.582361	0.182516	0.00330517	1.9612	0.59346	0.000576023
NM_001177684	Cars2	cysteinyl-tRNA synthetase 2, mitochondrial (Cars2), mRNA	0.582105	0.0889322	0.00079891	1.88215	0.229701	0.000576023
NM_001017458	Tcp11l2	t-complex 11, testis-specific-like 2 (Tcp11l2), mRNA	0.581945	0.11423	0.00022638	1.61146	0.325284	0.0103694
NM_001108738	Ilvbl	ilvB (bacterial acetolactate synthase)-like (Ilvbl), mRNA	0.581878	0.0820444	0.0013047	1.81149	0.295591	0.00185143
NM_001037202	Plekhh3	pleckstrin homology domain containing, family H (with MyTH4 domain) member 3 (Plekhh3), mRNA	0.581419	0.0236765	0.00537367	1.6644	0.175981	0.019168
NM_031566	Nfib	nuclear factor I/B (Nfib), mRNA	0.580548	0.11922	0.00022638	1.67815	0.317883	0.00185143
NM_177929	Sdccag8	serologically defined colon cancer antigen 8 (Sdccag8), mRNA	0.580505	0.146159	0.000971113	1.51344	0.384027	0.0301339
NM_001009419	Cmas	cytidine monophosphate N-acetylneuraminic acid synthetase (Cmas), mRNA	0.579965	0.109774	0.00022638	1.66174	0.332839	0.000576023
NM_001024233; NM_001243534	Bles03	basophilic leukemia expressed protein BLES03 (Bles03), transcript variant 1, mRNA; basophilic leukemia expressed protein BLES03 (Bles03), transcript variant 2, mRNA	0.579767	0.0748281	0.00022638	1.56383	0.205275	0.00258939
NM_001100685	Clybl	citrate lyase beta like (Clybl), mRNA	0.578573	0.17505	0.00881487	1.86352	0.507649	0.00806785
NM_001007557	Emr1	EGF-like module containing, mucin-like, hormone receptor-like 1 (Emr1), mRNA	0.578432	0.166851	0.00630229	2.64623	0.913891	0.000576023
NM_001107691	Trim46	no definition	0.577968	0.0623194	0.00022638	1.53311	0.123488	0.00424048
NM_001004256	Sirt5	sirtuin 5 (Sirt5), mRNA	0.57674	0.0649275	0.00022638	1.62638	0.199984	0.000576023
NM_001012124	Rpp25	ribonuclease P/MRP 25 subunit (Rpp25), mRNA	0.576577	0.140311	0.00429663	2.06397	0.490584	0.00105466
NM_001025027	Fundc1	FUN14 domain containing 1 (Fundc1), mRNA	0.575815	0.101732	0.00061643	1.72019	0.293191	0.00294456
NM_001271084	Svip	small VCP/p97-interacting protein (Svip), mRNA	0.574388	0.0808228	0.00022638	1.66931	0.226965	0.00147435
NM_001107155	Tmem119	transmembrane protein 119 (Tmem119), mRNA	0.573854	0.104797	0.000971113	1.7161	0.553942	0.00327243
NM_001108526	Sema4g	sema domain, immunoglobulin domain (Ig), transmembrane domain (TM) and short cytoplasmic domain, (semaphorin) 4G (Sema4g), mRNA	0.573074	0.153081	0.000971113	1.78581	0.497392	0.00327243
NM_001107065	Caskin2	cask-interacting protein 2 (Caskin2), mRNA	0.572593	0.0674174	0.00022638	1.66563	0.227853	0.00105466
NM_001013917	Arhgap15	Rho GTPase activating protein 15 (Arhgap15), mRNA	0.572311	0.152203	0.0263555	1.96667	0.510066	0.0193872
NM_001109562	Gpr137	G protein-coupled receptor 137 (Gpr137), mRNA	0.572036	0.0761946	0.00022638	1.7138	0.271235	0.000576023
NM_001007008	Chchd10	coiled-coil-helix-coiled-coil-helix domain containing 10 (Chchd10), mRNA	0.571718	0.037363	0.00022638	1.52277	0.166475	0.00258939
NM_001034143	Dars2	aspartyl-tRNA synthetase 2 (mitochondrial) (Dars2), mRNA	0.570886	0.0503858	0.00272441	1.80883	0.336794	0.00391827
NM_133314	Steap3	STEAP family member 3, metalloreductase (Steap3), mRNA	0.57062	0.119487	0.00178864	1.53339	0.316137	0.0475325
NM_001107644	Rtn4ip1	reticulon 4 interacting protein 1 (Rtn4ip1), mRNA	0.570454	0.0844011	0.00330517	1.61732	0.246015	0.0225802
NM_001168632	Ptprm	protein tyrosine phosphatase, receptor type, M (Ptprm), mRNA	0.570421	0.0956003	0.00022638	1.63817	0.28306	0.00147435
NM_001034083	Snn	stannin (Snn), mRNA	0.570315	0.0887785	0.00022638	1.6336	0.237496	0.00327243
NM_022693	Sh3bp4	SH3-domain binding protein 4 (Sh3bp4), mRNA	0.570145	0.0443229	0.00022638	1.51196	0.174001	0.00985947
NM_012809	Cnp	2',3'-cyclic nucleotide 3' phosphodiesterase (Cnp), mRNA	0.569719	0.130263	0.00022638	1.57373	0.364333	0.00147435
NM_001106453	Trim45	tripartite motif-containing 45 (Trim45), mRNA	0.568754	0.201382	0.00563353	1.77098	0.524976	0.0133528
NM_001191104	Tmem223	transmembrane protein 223 (Tmem223), mRNA	0.568154	0.0283787	0.00178864	1.83516	0.0603311	0.00258939
NM_001034999	Nicn1	nicolin 1 (Nicn1), mRNA	0.568074	0.0684282	0.00022638	1.53866	0.175893	0.00327243
NM_001107964	Tmem53	transmembrane protein 53 (Tmem53), mRNA	0.566828	0.0321648	0.0376059	2.24719	0.276415	0.00544954
NM_012765	Htr2c	5-hydroxytryptamine (serotonin) receptor 2C (Htr2c), mRNA	0.566709	0.15319	0.00022638	1.75444	0.543088	0.000576023
NM_001107078	Slc7a4	solute carrier family 7, member 4 (Slc7a4), mRNA	0.566531	0.160741	0.00043076	1.64479	0.495279	0.00605984
NM_001108654	Tox	thymocyte selection-associated high mobility group box (Tox), mRNA	0.56646	0.0953807	0.00022638	1.93675	0.377434	0.000576023
NM_001106111	Acot13	acyl-CoA thioesterase 13 (Acot13), mRNA	0.565467	0.130786	0.00316273	1.61391	0.353702	0.0295841
NM_001034081	Paqr7	progestin and adipoQ receptor family member VII (Paqr7), mRNA	0.56529	0.116745	0.00022638	1.75299	0.366568	0.000576023
NM_001007682	Thtpa	thiamine triphosphatase (Thtpa), mRNA	0.565115	0.047719	0.00022638	1.53076	0.141664	0.00105466
NM_001024780	Prkra	protein kinase, interferon inducible double stranded RNA dependent activator (Prkra), mRNA	0.56399	0.0966113	0.00061643	2.01061	0.326614	0.000576023
NM_134331	Epha7	Eph receptor A7 (Epha7), mRNA	0.563717	0.132818	0.00022638	1.66124	0.37694	0.00147435
NM_001031655	Manba	mannosidase, beta A, lysosomal (Manba), mRNA	0.562441	0.0681094	0.00061643	1.56645	0.209701	0.0243159
NM_001106188	Wwox	WW domain-containing oxidoreductase (Wwox), mRNA	0.562155	0.152796	0.0160444	1.8662	0.481484	0.019168
NM_138542	Rhov	ras homolog family member V (Rhov), mRNA	0.562137	0.0885557	0.00242442	1.70428	0.289623	0.0101131
NM_212538	Phf1	PHD finger protein 1 (Phf1), mRNA	0.561708	0.0912866	0.00022638	1.55785	0.0825789	0.0091112
NM_001204879	Apitd1	no definition	0.561592	0.0957302	0.000971113	1.54133	0.235514	0.0368894
NM_001100707	Zer1	zyg-11 related, cell cycle regulator (Zer1), mRNA	0.56137	0.0714703	0.00022638	1.5885	0.23685	0.000576023
NM_001109206	RGD1565616	RGD1565616 (RGD1565616), mRNA	0.561196	0.0728838	0.00022638	1.50238	0.184338	0.00454931
NM_001007756	Gemin8	gem (nuclear organelle) associated protein 8 (Gemin8), mRNA	0.55992	0.108554	0.00113878	2.01919	0.359893	0.000576023
NM_080478	Apbb1	amyloid beta (A4) precursor protein-binding, family B, member 1 (Fe65) (Apbb1), mRNA	0.559711	0.0588886	0.00022638	1.51718	0.25985	0.00185143
NM_175754	Agrn	agrin (Agrn), mRNA	0.558852	0.114892	0.00022638	1.55592	0.285639	0.00147435
NM_001005560; NM_001270796	Pla2g6	phospholipase A2, group VI (cytosolic, calcium-independent) (Pla2g6), transcript variant 1, mRNA; phospholipase A2, group VI (cytosolic, calcium-independent) (Pla2g6), transcript variant 2, mRNA	0.558674	0.0877854	0.00022638	1.73	0.325077	0.000576023
NM_001108821	Abcd1	ATP-binding cassette, subfamily D (ALD), member 1 (Abcd1), mRNA	0.558454	0.044811	0.00061643	1.7918	0.215289	0.00105466
NM_033299	Pld2	no definition	0.558293	0.0568377	0.00022638	2.10888	0.218286	0.000576023
NM_012994	Nxph1	neurexophilin 1 (Nxph1), mRNA	0.558284	0.106039	0.00022638	1.60302	0.304861	0.00454931
NM_001170603	Astn1	no definition	0.558232	0.0841127	0.00022638	1.5072	0.219518	0.00223332
NM_001047843	Rpa1	replication protein A1 (Rpa1), mRNA	0.557858	0.122858	0.00022638	1.83743	0.421735	0.000576023
NM_001109118	Elovl2	ELOVL fatty acid elongase 2 (Elovl2), mRNA	0.557009	0.161931	0.00022638	1.57485	0.447327	0.00391827
NM_001109892; NM_001109893; NM_001109894; NM_001109895; NM_001109896; NM_012712	Fgfr2	fibroblast growth factor receptor 2 (Fgfr2), transcript variant b, mRNA; fibroblast growth factor receptor 2 (Fgfr2), transcript variant c, mRNA; fibroblast growth factor receptor 2 (Fgfr2), transcript variant d, mRNA; fibroblast growth factor receptor 2 (Fgfr2), transcript variant e, mRNA; fibroblast growth factor receptor 2 (Fgfr2), transcript variant f, mRNA; fibroblast growth factor receptor …	0.556173	0.12715	0.00022638	1.60239	0.374122	0.00147435
NM_022245	Cyb5a	cytochrome b5 type A (microsomal) (Cyb5a), mRNA	0.555869	0.0886102	0.00022638	1.72188	0.249359	0.00147435
NM_001105982	Susd4	sushi domain containing 4 (Susd4), mRNA	0.555552	0.103155	0.00022638	1.51831	0.273619	0.00544954
NM_001109181	Sox2	SRY (sex determining region Y)-box 2 (Sox2), mRNA	0.555092	0.128202	0.00022638	2.05137	0.534105	0.000576023
NM_031357	Tpp1	tripeptidyl peptidase I (Tpp1), mRNA	0.554987	0.0846203	0.00022638	1.60997	0.166261	0.00258939
NM_001107859	Zfp775	zinc finger protein 775 (Zfp775), mRNA	0.554863	0.0865441	0.00178864	1.81572	0.282396	0.00484477
NM_001109528	Tmem25	transmembrane protein 25 (Tmem25), mRNA	0.554792	0.0521958	0.00022638	1.52683	0.230801	0.00806785
NM_001025033	LOC498154	hypothetical protein LOC498154 (LOC498154), mRNA	0.553813	0.0568802	0.0121784	1.76174	0.220092	0.0354089
NM_017030	Pccb	propionyl CoA carboxylase, beta polypeptide (Pccb), mRNA	0.553379	0.0802811	0.00022638	1.57577	0.313083	0.00932058
NM_024396	Abca2	ATP-binding cassette, subfamily A (ABC1), member 2 (Abca2), mRNA	0.55323	0.0812659	0.00022638	1.57366	0.254295	0.00105466
NM_001107528	Hddc3	HD domain containing 3 (Hddc3), mRNA	0.553053	0.11582	0.00061643	2.01603	0.459947	0.000576023
NM_019330	Pcca	no definition	0.552749	0.0788249	0.00022638	1.91594	0.290142	0.000576023
NM_001025754	Neil1	nei endonuclease VIII-like 1 (E. coli) (Neil1), mRNA	0.552163	0.061095	0.00272441	1.73779	0.313145	0.0148288
NM_001013138	Tspan17	tetraspanin 17 (Tspan17), mRNA	0.55122	0.0722524	0.00022638	1.70599	0.271411	0.000576023
NM_031975	Ptms	parathymosin (Ptms), mRNA	0.550939	0.0996268	0.00022638	1.6416	0.464751	0.000576023
NM_001107527	Man2a2	no definition	0.550846	0.0655194	0.00022638	1.54825	0.208204	0.00223332
NM_199383	Yipf1	Yip1 domain family, member 1 (Yipf1), mRNA	0.550071	0.106581	0.00079891	1.86685	0.282171	0.000576023
NM_001107415	Sall1	spalt-like transcription factor 1 (Sall1), mRNA	0.549615	0.0523483	0.00022638	1.87764	0.149632	0.000576023
NM_001037096	Rassf2	Ras association (RalGDS/AF-6) domain family member 2 (Rassf2), mRNA	0.548036	0.0863242	0.00022638	1.61569	0.294617	0.00360624
NM_053792	Ift172	no definition	0.547509	0.0863343	0.00022638	1.58254	0.245222	0.00185143
NM_001033687	Ushbp1	Usher syndrome 1C binding protein 1 (Ushbp1), mRNA	0.546222	0.0438071	0.00457122	1.80091	0.237957	0.0195487
NM_138521	Ppp1r1b	protein phosphatase 1, regulatory (inhibitor) subunit 1B (Ppp1r1b), mRNA	0.546108	0.192808	0.00022638	1.53033	0.405898	0.00258939
NM_138837	Pou3f3	POU class 3 homeobox 3 (Pou3f3), mRNA	0.545989	0.138159	0.00022638	1.54087	0.43218	0.00294456
NM_057118	Cntn1	contactin 1 (Cntn1), mRNA	0.545623	0.121036	0.00022638	1.52626	0.3354	0.00327243
NM_001107132	Nyap1	neuronal tyrosine-phosphorylated phosphoinositide-3-kinase adaptor 1 (Nyap1), mRNA	0.545449	0.0777195	0.00022638	1.54599	0.264943	0.00147435
NM_001108364	Mxd4	Max dimerization protein 4 (Mxd4), mRNA	0.545323	0.0798559	0.00022638	1.54214	0.23368	0.0216122
NM_001100732	Nudt18	nudix (nucleoside diphosphate linked moiety X)-type motif 18 (Nudt18), mRNA	0.545205	0.0590276	0.00022638	1.52579	0.0618006	0.0108611
NM_012546	Drd1	dopamine receptor D1 (Drd1), mRNA	0.544526	0.144501	0.00061643	1.99091	0.522122	0.000576023
NM_001014168	Poll	polymerase (DNA directed), lambda (Poll), mRNA	0.544516	0.0462774	0.00022638	1.68345	0.19456	0.00105466
NM_001100825; NM_001276433	Hint3	histidine triad nucleotide binding protein 3 (Hint3), transcript variant 1, mRNA; no definition	0.544494	0.0720002	0.00287509	1.72256	0.243373	0.0208658
NM_001139483	Aifm2	apoptosis-inducing factor, mitochondrion-associated 2 (Aifm2), mRNA	0.543895	0.116961	0.000971113	1.77833	0.334194	0.00631784
NM_013095	Smad3	no definition	0.542558	0.0768617	0.00022638	2.10291	0.365423	0.000576023
NM_001024789	Nap1l2	no definition	0.542279	0.0965476	0.00022638	1.76223	0.334645	0.000576023
NM_020093	Park2	parkinson protein 2, E3 ubiquitin protein ligase (Park2), mRNA	0.54218	0.135117	0.00496718	1.72539	0.429028	0.0297807
NM_031024	Dbn1	drebrin 1 (Dbn1), mRNA	0.540383	0.0888748	0.00022638	1.50874	0.251516	0.00391827
NM_001012176	Rsph1	radial spoke head 1 homolog (Chlamydomonas) (Rsph1), mRNA	0.539939	0.166864	0.0112229	1.78838	0.531857	0.0307801
NM_001113357	Npy1r	neuropeptide Y receptor Y1 (Npy1r), mRNA	0.539681	0.14189	0.00022638	2.05765	0.55874	0.000576023
NM_012884	Cntn2	contactin 2 (axonal) (Cntn2), mRNA	0.539175	0.120148	0.00022638	1.61759	0.351345	0.00147435
NM_001177368	Lrrn2	leucine rich repeat neuronal 2 (Lrrn2), mRNA	0.538725	0.170613	0.00022638	1.72006	0.53097	0.000576023
NM_019123	St6galnac3	ST6 (alpha-N-acetyl-neuraminyl-2,3-beta-galactosyl-1,3)-N-acetylgalactosaminide alpha-2,6-sialyltransferase 3 (St6galnac3), mRNA	0.53819	0.141936	0.00113878	1.54472	0.219174	0.0380159
NM_001191639	Coro7	coronin 7 (Coro7), mRNA	0.536993	0.0554625	0.0013047	1.78879	0.188797	0.00831742
NM_031640	Cpq	carboxypeptidase Q (Cpq), mRNA	0.536862	0.13008	0.00022638	1.63597	0.42813	0.00831742
NM_001031845	Sprn	shadow of prion protein homolog (zebrafish) (Sprn), mRNA	0.535982	0.0943277	0.00022638	1.53222	0.358689	0.0282915
NM_199097	Adi1	acireductone dioxygenase 1 (Adi1), mRNA	0.535874	0.121085	0.00022638	1.60032	0.346241	0.0252726
NM_001106980	Adcy9	adenylate cyclase 9 (Adcy9), mRNA	0.535671	0.161536	0.00022638	1.67987	0.474163	0.00223332
NM_001191989	Dtx3	deltex 3, E3 ubiquitin ligase (Dtx3), mRNA	0.535602	0.0803679	0.00022638	1.60518	0.236741	0.00147435
NM_001108697	Fam213b	family with sequence similarity 213, member B (Fam213b), mRNA	0.535488	0.0597523	0.00022638	1.83146	0.340036	0.00105466
NM_001191075	Tubg2	tubulin, gamma 2 (Tubg2), mRNA	0.535285	0.063323	0.00022638	1.6976	0.261518	0.00484477
NM_001011942	Cnnm2	cyclin M2 (Cnnm2), mRNA	0.534934	0.079333	0.00022638	1.5628	0.23477	0.0101131
NM_057152	Keap1	Kelch-like ECH-associated protein 1 (Keap1), mRNA	0.53452	0.0878482	0.00022638	1.57252	0.28353	0.00105466
NM_019276	Ugt8	UDP glycosyltransferase 8 (Ugt8), mRNA	0.533785	0.144666	0.00022638	1.59126	0.380205	0.00360624
NM_001014131	Ccdc181	coiled-coil domain containing 181 (Ccdc181), mRNA	0.533398	0.107857	0.00022638	1.68295	0.313737	0.00105466
NM_001013946	Akap8l	A kinase (PRKA) anchor protein 8-like (Akap8l), mRNA	0.533389	0.0886168	0.00022638	1.5753	0.191058	0.00147435
NM_001107547	St5	suppression of tumorigenicity 5 (St5), mRNA	0.533281	0.12453	0.00043076	1.70672	0.402062	0.00185143
NM_001113197	Nr2e1	nuclear receptor subfamily 2, group E, member 1 (Nr2e1), mRNA	0.533089	0.157489	0.00226624	1.81613	0.676404	0.0091112
NM_134336	Nlgn3	neuroligin 3 (Nlgn3), mRNA	0.532963	0.0352789	0.00022638	1.53049	0.10809	0.00258939
NM_001134472	RGD1309079	no definition	0.532417	0.0683442	0.00022638	1.69422	0.256689	0.000576023
NM_001106804	Tmem205	transmembrane protein 205 (Tmem205), mRNA	0.531655	0.0251124	0.00022638	1.60319	0.122701	0.0156364
NM_053502	Abcg1	ATP-binding cassette, subfamily G (WHITE), member 1 (Abcg1), mRNA	0.531614	0.0774518	0.00022638	1.601	0.233817	0.00105466
NM_001024975	Morn4	MORN repeat containing 4 (Morn4), mRNA	0.531476	0.0620084	0.00022638	1.62375	0.208687	0.00105466
NM_032416	Aldh2	no definition	0.530521	0.071206	0.00022638	1.82732	0.383801	0.000576023
NM_001105951	Pik3c2b	phosphatidylinositol-4-phosphate 3-kinase, catalytic subunit type 2 beta (Pik3c2b), mRNA	0.530076	0.0887439	0.00043076	1.54191	0.279729	0.0202833
NM_001098724	Necab3	N-terminal EF-hand calcium binding protein 3 (Necab3), mRNA	0.529182	0.0511087	0.00022638	1.75321	0.214105	0.000576023
NM_001271195	Fstl5	follistatin-like 5 (Fstl5), mRNA	0.527352	0.121823	0.00022638	1.6641	0.37271	0.00223332
NM_053764	Rgs14	regulator of G-protein signaling 14 (Rgs14), mRNA	0.526523	0.0988683	0.00022638	1.74319	0.363299	0.000576023
NM_001100976	Pbxip1	pre-B-cell leukemia homeobox interacting protein 1 (Pbxip1), mRNA	0.526038	0.149716	0.00022638	2.50907	0.782143	0.000576023
NM_199113	Popdc2	popeye domain containing 2 (Popdc2), mRNA	0.525599	0.147402	0.0288672	2.11795	0.559299	0.0218059
NM_001005885	Dnajb13	DnaJ (Hsp40) homolog, subfamily B, member 13 (Dnajb13), mRNA	0.525576	0.122581	0.00590533	1.94256	0.411599	0.0113343
NM_001107328	Efnb2	ephrin B2 (Efnb2), mRNA	0.525256	0.140913	0.00043076	1.59441	0.446211	0.0225802
NM_017306	Eci1	enoyl-CoA delta isomerase 1 (Eci1), mRNA	0.524853	0.11205	0.00022638	1.76437	0.31811	0.00661386
NM_001106396	Sesn1	sestrin 1 (Sesn1), mRNA	0.5247	0.0679977	0.00022638	1.60928	0.219534	0.00147435
NM_080786	Slco2b1	solute carrier organic anion transporter family, member 2b1 (Slco2b1), mRNA	0.524597	0.0742675	0.00022638	1.79497	0.300662	0.000576023
NM_017351	Itih3	inter-alpha trypsin inhibitor, heavy chain 3 (Itih3), mRNA	0.52403	0.158513	0.00022638	1.84759	0.547969	0.000576023
NM_134389	Acsbg1	acyl-CoA synthetase bubblegum family member 1 (Acsbg1), mRNA	0.522986	0.107926	0.00022638	1.58841	0.412867	0.000576023
NM_001108232	Asb1	ankyrin repeat and SOCS box-containing 1 (Asb1), mRNA	0.522218	0.0185274	0.00022638	1.56438	0.100148	0.00752455
NM_031731	Aldh3a2	aldehyde dehydrogenase 3 family, member A2 (Aldh3a2), mRNA	0.521757	0.0655378	0.00022638	1.7635	0.231362	0.000576023
NM_001127604	Klf16	Kruppel-like factor 16 (Klf16), mRNA	0.521354	0.0631629	0.00022638	1.58737	0.231358	0.00147435
NM_080690	Caskin1	CASK interacting protein 1 (Caskin1), mRNA	0.521288	0.109269	0.00022638	1.50665	0.325689	0.00327243
NM_001107125	Ftsj2	FtsJ RNA methyltransferase homolog 2 (E. coli) (Ftsj2), mRNA	0.520371	0.0818192	0.00669036	2.0527	0.380194	0.00831742
NM_012837	Cst3	cystatin C (Cst3), mRNA	0.519532	0.100863	0.00022638	1.61062	0.492024	0.000576023
NM_001029923	Oscp1	organic solute carrier partner 1 (Oscp1), mRNA	0.519225	0.0609416	0.00022638	1.59063	0.164947	0.0148288
NM_001134593	Ciart	circadian associated repressor of transcription (Ciart), mRNA	0.518683	0.08144	0.00022638	1.91668	0.304215	0.00147435
NM_022261	Bspry	B-box and SPRY domain containing (Bspry), mRNA	0.51768	0.0867218	0.00022638	1.52306	0.269084	0.0299512
NM_012782	Bckdha	branched chain ketoacid dehydrogenase E1, alpha polypeptide (Bckdha), mRNA	0.517314	0.105077	0.00022638	1.57658	0.383403	0.00424048
NM_001105957	Rgl1	ral guanine nucleotide dissociation stimulator,-like 1 (Rgl1), mRNA	0.51727	0.0968914	0.00022638	1.80623	0.338223	0.000576023
NM_001100990	Rspo3	R-spondin 3 (Rspo3), mRNA	0.517153	0.193035	0.00226624	2.01753	0.715014	0.00424048
NM_001108017	Cmpk2	cytidine monophosphate (UMP-CMP) kinase 2, mitochondrial (Cmpk2), mRNA	0.517055	0.181512	0.00022638	1.65329	0.5831	0.00484477
NM_001009692	Sh3glb2	no definition	0.516715	0.0695583	0.00022638	1.5429	0.271515	0.00223332
NM_001191962	Gpsm2	G-protein signaling modulator 2 (Gpsm2), mRNA	0.516473	0.0749083	0.00061643	1.68876	0.251303	0.0163
NM_031559	Cpt1a	carnitine palmitoyltransferase 1a, liver (Cpt1a), mRNA	0.51639	0.04266	0.00022638	1.90858	0.287194	0.000576023
NM_001009674	Itm2c	integral membrane protein 2C (Itm2c), mRNA	0.515696	0.0712803	0.00022638	1.59304	0.287769	0.00147435
NM_031648	Fxyd1	FXYD domain-containing ion transport regulator 1 (Fxyd1), mRNA	0.515587	0.0848316	0.00022638	1.54846	0.337844	0.0223907
NM_001109458	Fam163b	family with sequence similarity 163, member B (Fam163b), mRNA	0.514769	0.0861235	0.00022638	1.73415	0.335332	0.000576023
NM_001100791	Tdrp	testis development related protein (Tdrp), mRNA	0.51449	0.0461671	0.00022638	1.56178	0.141401	0.0154199
NM_001108378	Sdr39u1	short chain dehydrogenase/reductase family 39U, member 1 (Sdr39u1), mRNA	0.514461	0.0626896	0.00022638	1.71114	0.25973	0.00105466
NM_001135583	Fa2h	fatty acid 2-hydroxylase (Fa2h), mRNA	0.514202	0.082613	0.00022638	1.70973	0.209909	0.00147435
NM_001191953	Pgm5	phosphoglucomutase 5 (Pgm5), mRNA	0.513764	0.142405	0.0180856	1.86268	0.35375	0.046827
NM_001134513	Tbck	TBC1 domain containing kinase (Tbck), mRNA	0.513053	0.147956	0.00022638	1.80649	0.532298	0.00185143
NM_182672	Cbr4	no definition	0.512933	0.129756	0.000971113	1.80218	0.357029	0.00831742
NM_001191067	Tbc1d8	TBC1 domain family, member 8 (Tbc1d8), mRNA	0.512631	0.0713685	0.00022638	1.85328	0.221757	0.00424048
NM_020073	Pth1r	parathyroid hormone 1 receptor (Pth1r), mRNA	0.512089	0.161076	0.00162725	1.76862	0.512314	0.0233702
NM_001024369	Ypel4	yippee-like 4 (Drosophila) (Ypel4), mRNA	0.511647	0.118136	0.00022638	1.92201	0.443222	0.00223332
NM_001109403	C1ql3	complement component 1, q subcomponent-like 3 (C1ql3), mRNA	0.511157	0.110219	0.00022638	1.67677	0.418627	0.000576023
NM_031509	Gsta1	glutathione S-transferase alpha 1 (Gsta1), mRNA	0.510249	0.165955	0.00022638	1.84574	0.532545	0.000576023
NM_172030	Entpd2	ectonucleoside triphosphate diphosphohydrolase 2 (Entpd2), mRNA	0.509967	0.0760211	0.00022638	1.90524	0.34895	0.000576023
NM_001108747	Rassf3	Ras association (RalGDS/AF-6) domain family member 3 (Rassf3), mRNA	0.509866	0.0731526	0.00022638	1.60858	0.249462	0.0120781
NM_001107029	Rad51d	RAD51 paralog D (Rad51d), mRNA	0.509641	0.0713297	0.00257971	1.83925	0.253709	0.017427
NM_012638	Pygm	phosphorylase, glycogen, muscle (Pygm), mRNA	0.509136	0.156818	0.00022638	1.94777	0.677253	0.000576023
NM_001044226	Rita1	RBPJ interacting and tubulin associated 1 (Rita1), mRNA	0.509106	0.0818156	0.00022638	1.68968	0.286301	0.00223332
NM_001109195	Rnf208	ring finger protein 208 (Rnf208), mRNA	0.508963	0.0324715	0.00022638	1.72064	0.226545	0.000576023
NM_022265	Pdcd4	programmed cell death 4 (Pdcd4), mRNA	0.508707	0.0698553	0.00022638	1.52548	0.23208	0.00515792
NM_012769	Gucy1b3	guanylate cyclase 1, soluble, beta 3 (Gucy1b3), mRNA	0.508643	0.0898736	0.00022638	1.58472	0.269703	0.00105466
NM_001014088	Eepd1	endonuclease/exonuclease/phosphatase family domain containing 1 (Eepd1), mRNA	0.508622	0.160053	0.00043076	1.54212	0.486221	0.0336461
NM_001277287; NM_001277288	Bcl11b	no definition; no definition	0.508595	0.105462	0.00022638	1.61764	0.371819	0.00147435
NM_022198	Clcn4	chloride channel, voltage-sensitive 4 (Clcn4), mRNA	0.507646	0.120882	0.00022638	1.65913	0.437857	0.000576023
NM_001113390; NM_053594	Ptprr	protein tyrosine phosphatase, receptor type, R (Ptprr), transcript variant 2, mRNA; protein tyrosine phosphatase, receptor type, R (Ptprr), transcript variant 1, mRNA	0.507332	0.100078	0.00022638	1.65117	0.307267	0.0103694
NM_021840	Hist3h2a	histone cluster 3, H2a (Hist3h2a), mRNA	0.507252	0.114451	0.00022638	1.98565	0.444527	0.000576023
NM_019291	Car2	carbonic anhydrase 2 (Car2), mRNA	0.506473	0.182982	0.00022638	1.72165	0.548231	0.000576023
NM_001114405	Ptp4a3	protein tyrosine phosphatase type IVA, member 3 (Ptp4a3), mRNA	0.506397	0.0928884	0.00022638	1.71943	0.305348	0.000576023
NM_001170398	Fry	furry homolog (Drosophila) (Fry), mRNA	0.50622	0.124275	0.00022638	1.67486	0.399912	0.000576023
NM_175763	Igsf1	immunoglobulin superfamily, member 1 (Igsf1), mRNA	0.505858	0.105274	0.00022638	1.61397	0.403379	0.000576023
NM_012947	Eef2k	eukaryotic elongation factor-2 kinase (Eef2k), mRNA	0.505275	0.0919111	0.00022638	1.7529	0.326445	0.000576023
NM_053968	Mt3	metallothionein 3 (Mt3), mRNA	0.504967	0.114391	0.00022638	1.71892	0.499979	0.000576023
NM_001108394	Zcchc24	zinc finger, CCHC domain containing 24 (Zcchc24), mRNA	0.504454	0.116561	0.00022638	1.7573	0.372099	0.000576023
NM_001034108	March2	membrane-associated ring finger (C3HC4) 2, E3 ubiquitin protein ligase (March2), mRNA	0.504022	0.0692944	0.00022638	1.54441	0.148082	0.00454931
NM_001134535	Vwa5b2	von Willebrand factor A domain containing 5B2 (Vwa5b2), mRNA	0.503618	0.0764428	0.00022638	1.61602	0.230912	0.00105466
NM_133418	Slc25a10	solute carrier family 25 (mitochondrial carrier; dicarboxylate transporter), member 10 (Slc25a10), mRNA	0.503582	0.0838854	0.00022638	1.5721	0.283991	0.014202
NM_001079891	Magee1	melanoma antigen, family E, 1 (Magee1), mRNA	0.503567	0.0677876	0.00022638	1.57078	0.291881	0.000576023
NM_001191902	Sp9	trans-acting transcription factor 9 (Sp9), mRNA	0.503534	0.172826	0.0125165	1.85606	0.600679	0.0444034
NM_001108299	Etv4	ets variant 4 (Etv4), mRNA	0.503361	0.134222	0.00210998	2.08184	0.594538	0.00391827
NM_012570	Glud1	glutamate dehydrogenase 1 (Glud1), mRNA	0.503011	0.105244	0.00022638	1.70027	0.403686	0.00105466
NM_001107225	Sorcs2	sortilin-related VPS10 domain containing receptor 2 (Sorcs2), mRNA	0.502924	0.0698309	0.00022638	1.56138	0.288663	0.00223332
NM_001128193	Vps37d	vacuolar protein sorting 37 homolog D (S. cerevisiae) (Vps37d), mRNA	0.502409	0.0724424	0.00022638	1.79673	0.318092	0.00105466
NM_053393	Cdh8	no definition	0.501993	0.0769387	0.00022638	1.5109	0.236623	0.0158511
NM_001172151	Cmtm4	CKLF-like MARVEL transmembrane domain containing 4 (Cmtm4), mRNA	0.501917	0.0984247	0.00022638	1.638	0.338529	0.00544954
NM_001106039	Mdp1	magnesium-dependent phosphatase 1 (Mdp1), mRNA	0.500951	0.0528101	0.00022638	1.72207	0.191791	0.00147435
NM_080894	Pde7b	phosphodiesterase 7B (Pde7b), mRNA	0.500522	0.137034	0.00043076	1.61511	0.463426	0.0376859
NM_001109212	Uckl1	uridine-cytidine kinase 1-like 1 (Uckl1), mRNA	0.500335	0.0412147	0.00022638	1.77921	0.291501	0.00105466
NM_019234	Dync1i1	dynein cytoplasmic 1 intermediate chain 1 (Dync1i1), mRNA	0.500219	0.116947	0.00022638	1.5752	0.391071	0.000576023
NM_001106381	Susd2	sushi domain containing 2 (Susd2), mRNA	0.499536	0.0888083	0.00043076	1.73036	0.370026	0.0118282
NM_001010947	Mri1	methylthioribose-1-phosphate isomerase 1 (Mri1), mRNA	0.499383	0.0979666	0.00022638	1.86232	0.382018	0.000576023
NM_001107985	Extl1	exostosin-like glycosyltransferase 1 (Extl1), mRNA	0.499006	0.0889472	0.00022638	1.93332	0.318213	0.000576023
NM_001107441	Ccsap	centriole, cilia and spindle-associated protein (Ccsap), mRNA	0.498505	0.0962721	0.00022638	1.59336	0.354771	0.00515792
NM_001107404	Cables1	Cdk5 and Abl enzyme substrate 1 (Cables1), mRNA	0.498481	0.123014	0.00022638	2.08901	0.485061	0.000576023
NM_031623	Grb14	growth factor receptor bound protein 14 (Grb14), mRNA	0.498477	0.015767	0.00022638	1.73809	0.0581052	0.00327243
NM_001191558	Mtss1l	metastasis suppressor 1-like (Mtss1l), mRNA	0.49779	0.0937605	0.00022638	1.58242	0.332252	0.00105466
NM_017049	Slc4a3	solute carrier family 4 (anion exchanger), member 3 (Slc4a3), mRNA	0.497345	0.0467318	0.00022638	1.58316	0.143261	0.00185143
NM_053379	Dcx	doublecortin (Dcx), mRNA	0.49728	0.107008	0.00022638	1.63711	0.497555	0.00932058
NM_001013069	Stard10	StAR-related lipid transfer (START) domain containing 10 (Stard10), mRNA	0.497232	0.0682429	0.00022638	1.61916	0.217987	0.00105466
NM_001108244	Klhl4	kelch-like family member 4 (Klhl4), mRNA	0.49707	0.133427	0.00061643	1.84124	0.584219	0.0108611
NM_001108692	Arhgef19	Rho guanine nucleotide exchange factor (GEF) 19 (Arhgef19), mRNA	0.496698	0.192375	0.00022638	1.75436	0.672982	0.00884875
NM_001107262	Sall2	spalt-like transcription factor 2 (Sall2), mRNA	0.496471	0.0254999	0.00022638	1.60978	0.105182	0.00327243
NM_031063	Mvk	no definition	0.496402	0.0725401	0.00022638	1.82979	0.346033	0.00147435
NM_001108358	Lnx1	ligand of numb-protein X 1, E3 ubiquitin protein ligase (Lnx1), mRNA	0.496374	0.092735	0.00022638	2.22025	0.382873	0.000576023
NM_024158	Dck	deoxycytidine kinase (Dck), mRNA	0.496281	0.0949897	0.00022638	1.68497	0.3154	0.00258939
NM_001108736	Mum1	melanoma associated antigen (mutated) 1 (Mum1), mRNA	0.495838	0.0975849	0.00022638	1.8282	0.386527	0.000576023
NM_145721	Cdk5rap1	CDK5 regulatory subunit associated protein 1 (Cdk5rap1), mRNA	0.495577	0.0667775	0.00022638	1.69233	0.160118	0.00544954
NM_053910	Cyth1	cytohesin 1 (Cyth1), mRNA	0.495504	0.0977523	0.00022638	1.6987	0.316678	0.00327243
NM_012567	Gja1	gap junction protein, alpha 1 (Gja1), mRNA	0.495158	0.152613	0.00022638	1.66856	0.548114	0.000576023
NM_001105774	Rpusd1	RNA pseudouridylate synthase domain containing 1 (Rpusd1), mRNA	0.494876	0.0472152	0.00022638	1.60357	0.28879	0.00185143
NM_053722	Clasp2	cytoplasmic linker associated protein 2 (Clasp2), mRNA	0.494773	0.121526	0.00022638	1.6161	0.394718	0.000576023
NM_001001515	Lmo7	LIM domain 7 (Lmo7), mRNA	0.494098	0.0574523	0.00022638	1.75614	0.180619	0.000576023
NM_001108881	Rnf144b	ring finger protein 144B (Rnf144b), mRNA	0.493783	0.0561318	0.00022638	1.65475	0.1882	0.00544954
NM_001276470	Prrt2	proline-rich transmembrane protein 2 (Prrt2), transcript variant 1, mRNA	0.493609	0.105138	0.00022638	1.7198	0.401349	0.000576023
NM_001271305	Ppp1r21	protein phosphatase 1, regulatory subunit 21 (Ppp1r21), mRNA	0.493154	0.0602106	0.00022638	1.61485	0.202852	0.000576023
NM_001109014	Tmem164	transmembrane protein 164 (Tmem164), mRNA	0.493017	0.0617571	0.00022638	2.16828	0.280776	0.000576023
NM_013160	Mxi1	MAX interactor 1 (Mxi1), mRNA	0.492611	0.111489	0.00022638	1.62783	0.370537	0.00105466
NM_001013133	Rhobtb2	Rho-related BTB domain containing 2 (Rhobtb2), mRNA	0.492597	0.0255051	0.00022638	1.60755	0.0726203	0.00147435
NM_031645	Ramp1	receptor (G protein-coupled) activity modifying protein 1 (Ramp1), mRNA	0.492423	0.0649465	0.00022638	1.8167	0.233719	0.000576023
NM_012595	Ldhb	lactate dehydrogenase B (Ldhb), mRNA	0.49184	0.0856572	0.00022638	1.51103	0.297584	0.00327243
NM_001025132	Cnih2	cornichon family AMPA receptor auxiliary protein 2 (Cnih2), mRNA	0.491363	0.0524311	0.00022638	1.57556	0.228389	0.00258939
NM_022695	Ntsr2	neurotensin receptor 2 (Ntsr2), mRNA	0.490461	0.0808981	0.00022638	1.53299	0.338398	0.00360624
NM_001106780	Ntn4	netrin 4 (Ntn4), mRNA	0.490063	0.0915832	0.00022638	1.71864	0.30997	0.013775
NM_001103352	Kifc3	kinesin family member C3 (Kifc3), mRNA	0.489076	0.0413338	0.00022638	1.62979	0.134703	0.000576023
NM_001007757	Armcx6	armadillo repeat containing, X-linked 6 (Armcx6), mRNA	0.489018	0.114983	0.00022638	2.49028	0.626811	0.000576023
NM_001108896	Gcdh	glutaryl-CoA dehydrogenase (Gcdh), mRNA	0.487992	0.0606249	0.00022638	1.72553	0.204589	0.000576023
NM_001107790	Tpx2	TPX2, microtubule-associated (Tpx2), mRNA	0.487989	0.0954009	0.00022638	1.82186	0.341772	0.00515792
NM_012889	Vcam1	vascular cell adhesion molecule 1 (Vcam1), mRNA	0.487948	0.182539	0.00022638	2.15636	0.833568	0.000576023
NM_001030020	Prkar2b	protein kinase, cAMP dependent regulatory, type II beta (Prkar2b), mRNA	0.487799	0.0938679	0.00022638	1.57384	0.336744	0.00223332
NM_001134698	Aldh4a1	aldehyde dehydrogenase 4 family, member A1 (Aldh4a1), mRNA	0.487492	0.0565956	0.00022638	1.73877	0.234695	0.00327243
NM_053674	Phyh	phytanoyl-CoA 2-hydroxylase (Phyh), mRNA	0.487384	0.0897096	0.00022638	1.94933	0.36272	0.000576023
NM_012507	Atp1b2	ATPase, Na+/K+ transporting, beta 2 polypeptide (Atp1b2), mRNA	0.486894	0.102369	0.00022638	1.86243	0.445947	0.000576023
NM_021775	S1pr5	sphingosine-1-phosphate receptor 5 (S1pr5), mRNA	0.486547	0.13806	0.00022638	1.9326	0.508401	0.000576023
NM_001012200	Ttll1	tubulin tyrosine ligase-like family, member 1 (Ttll1), mRNA	0.486439	0.103347	0.00022638	1.98105	0.493345	0.000576023
NM_001113422; NM_145775	Nr1d1	nuclear receptor subfamily 1, group D, member 1 (Nr1d1), transcript variant 1, mRNA; nuclear receptor subfamily 1, group D, member 1 (Nr1d1), transcript variant 2, mRNA	0.48624	0.0654357	0.00359248	1.82584	0.40068	0.0429323
NM_001033894	Jakmip1	janus kinase and microtubule interacting protein 1 (Jakmip1), mRNA	0.486098	0.10064	0.00022638	1.52324	0.35041	0.00258939
NM_001034951	Acsf2	acyl-CoA synthetase family member 2 (Acsf2), mRNA	0.485274	0.101292	0.00022638	1.70786	0.467397	0.000576023
NM_001106943	Foxo4	forkhead box O4 (Foxo4), mRNA	0.485183	0.0719141	0.00022638	1.61984	0.168974	0.00631784
NM_001009603	Acy3	aspartoacylase (aminocyclase) 3 (Acy3), mRNA	0.484789	0.126438	0.00906172	1.99278	0.56553	0.0243159
NM_001106610	Hdac11	histone deacetylase 11 (Hdac11), mRNA	0.484558	0.0479078	0.00022638	1.68906	0.199172	0.000576023
NM_001107481	Pnmal2	paraneoplastic Ma antigen family-like 2 (Pnmal2), mRNA	0.483353	0.103308	0.00022638	1.83872	0.426872	0.000576023
NM_183327	Gabrg2	gamma-aminobutyric acid (GABA) A receptor, gamma 2 (Gabrg2), mRNA	0.483303	0.140706	0.00022638	1.51681	0.418573	0.00575193
NM_001039454	Pced1b	PC-esterase domain containing 1B (Pced1b), mRNA	0.483246	0.0943039	0.00178864	1.90499	0.262106	0.0118282
NM_001107550	Sez6l2	seizure related 6 homolog (mouse)-like 2 (Sez6l2), mRNA	0.482182	0.0884018	0.00022638	1.74087	0.381972	0.000576023
NM_001128083	Trim8	tripartite motif-containing 8 (Trim8), mRNA	0.481851	0.0897317	0.00022638	1.83442	0.394405	0.000576023
NM_145776	Slc38a3	solute carrier family 38, member 3 (Slc38a3), mRNA	0.481781	0.0813451	0.00022638	1.70044	0.321725	0.00105466
NM_001100968	Cfap52	WD repeat domain 16 (Wdr16), mRNA	0.481701	0.0955472	0.00429663	2.24243	0.575539	0.00691373
NM_012977	Lgals9	lectin, galactoside-binding, soluble, 9 (Lgals9), mRNA	0.481164	0.0716986	0.00022638	1.85692	0.343037	0.00223332
NM_001134454; NM_021750	Csad	no definition; cysteine sulfinic acid decarboxylase (Csad), transcript variant 1, mRNA	0.481034	0.0861146	0.00022638	1.8635	0.428521	0.000576023
NM_022851	Aldh5a1	aldehyde dehydrogenase 5 family, member A1 (Aldh5a1), mRNA	0.480291	0.0780829	0.00022638	1.6162	0.248314	0.00105466
NM_001108432	Prr16	proline rich 16 (Prr16), mRNA	0.480284	0.109759	0.00022638	1.94403	0.371261	0.00185143
NM_001007680	Abhd6	abhydrolase domain containing 6 (Abhd6), mRNA	0.480161	0.0509407	0.00022638	1.75314	0.221998	0.000576023
NM_001100533	Nacc2	NACC family member 2, BEN and BTB (POZ) domain containing (Nacc2), mRNA	0.479828	0.127045	0.00022638	1.59925	0.452778	0.00424048
NM_001007672	Tmem98	transmembrane protein 98 (Tmem98), mRNA	0.479602	0.139169	0.00022638	2.02821	0.467171	0.00223332
NM_017203	Gdf11	growth differentiation factor 11 (Gdf11), mRNA	0.47928	0.0555841	0.00022638	1.83987	0.2081	0.000576023
NM_001009706	Lhpp	phospholysine phosphohistidine inorganic pyrophosphate phosphatase (Lhpp), mRNA	0.478948	0.0587721	0.00022638	1.81108	0.312423	0.000576023
NM_053471	Sema6b	sema domain, transmembrane domain (TM), and cytoplasmic domain, (semaphorin) 6B (Sema6b), mRNA	0.478898	0.0987688	0.00022638	1.72925	0.399467	0.000576023
NM_053342	Cxxc4	CXXC finger protein 4 (Cxxc4), mRNA	0.477436	0.143914	0.00022638	1.60937	0.489831	0.00360624
NM_001270862; NM_001270863; NM_001270864; NM_133583	Ndrg2	NDRG family member 2 (Ndrg2), transcript variant 1, mRNA; NDRG family member 2 (Ndrg2), transcript variant 3, mRNA; NDRG family member 2 (Ndrg2), transcript variant 4, mRNA; NDRG family member 2 (Ndrg2), transcript variant 2, mRNA	0.477162	0.0962443	0.00022638	1.50971	0.344615	0.00185143
NM_001100482	Slc5a11	solute carrier family 5 (sodium/glucose cotransporter), member 11 (Slc5a11), mRNA	0.476924	0.265894	0.0350045	3.80269	2.13084	0.000576023
NM_021594	Slc9a3r1	solute carrier family 9, subfamily A (NHE3, cation proton antiporter 3), member 3 regulator 1 (Slc9a3r1), mRNA	0.476481	0.177335	0.00022638	2.37532	0.958071	0.000576023
NM_001107170	Tfcp2l1	transcription factor CP2-like 1 (Tfcp2l1), mRNA	0.476362	0.158876	0.00022638	1.86073	0.566658	0.00932058
NM_019314	Kcnn2	potassium intermediate/small conductance calcium-activated channel, subfamily N, member 2 (Kcnn2), mRNA	0.474464	0.0837952	0.00022638	1.51449	0.27115	0.0332283
NM_019309	Grik2	glutamate receptor, ionotropic, kainate 2 (Grik2), mRNA	0.474253	0.0758824	0.00022638	1.5948	0.308987	0.0103694
NM_130820	Pnma1	paraneoplastic Ma antigen 1 (Pnma1), mRNA	0.47359	0.119981	0.0097927	2.32759	0.729144	0.0101131
NM_001012013	Acbd4	acyl-CoA binding domain containing 4 (Acbd4), mRNA	0.473498	0.0453868	0.00022638	1.52061	0.196002	0.0123258
NM_001108422	Plxdc2	plexin domain containing 2 (Plxdc2), mRNA	0.47314	0.0875078	0.00022638	1.82345	0.32722	0.00185143
NM_017014	Gstm1	glutathione S-transferase mu 1 (Gstm1), mRNA	0.472531	0.101245	0.00022638	1.67532	0.411358	0.000576023
NM_017188	Unc119	UNC-119 homolog (C. elegans) (Unc119), mRNA	0.472193	0.0535421	0.00022638	2.11221	0.265195	0.000576023
NM_001009670	Abhd14a	abhydrolase domain containing 14A (Abhd14a), mRNA	0.470048	0.0556954	0.00022638	1.85522	0.241527	0.00575193
NM_199105	Fam198b	family with sequence similarity 198, member B (Fam198b), mRNA	0.468399	0.0727615	0.00022638	1.57609	0.279565	0.0364941
NM_001013171	Gulp1	GULP, engulfment adaptor PTB domain containing 1 (Gulp1), mRNA	0.468246	0.117398	0.0075854	1.93537	0.713253	0.0425169
NM_001108335	Rasal1	RAS protein activator like 1 (GAP1 like) (Rasal1), mRNA	0.468198	0.101555	0.00022638	1.80768	0.318425	0.000576023
NM_053988	Calb2	calbindin 2 (Calb2), mRNA	0.467802	0.102569	0.00043076	1.94262	0.454809	0.00391827
NM_001191789	Lrrk2	leucine-rich repeat kinase 2 (Lrrk2), mRNA	0.467763	0.0986492	0.00022638	1.57809	0.346529	0.00294456
NM_017092	Tyro3	TYRO3 protein tyrosine kinase (Tyro3), mRNA	0.467504	0.0712539	0.00022638	1.5674	0.261411	0.00147435
NM_001191997	Layn	layilin (Layn), mRNA	0.467147	0.0781462	0.00563353	2.07225	0.384282	0.0195487
NM_001191070	Tbr1	no definition	0.467135	0.130513	0.00022638	1.90883	0.623456	0.000576023
NM_130403	Ppp1r14a	protein phosphatase 1, regulatory (inhibitor) subunit 14A (Ppp1r14a), mRNA	0.466937	0.181322	0.00022638	2.31166	0.918295	0.000576023
NM_133288	Atp2b3	ATPase, Ca++ transporting, plasma membrane 3 (Atp2b3), mRNA	0.466937	0.103748	0.00022638	1.61671	0.333108	0.00105466
NM_001170348	Kif26a	kinesin family member 26A (Kif26a), mRNA	0.466365	0.0336562	0.00022638	1.85502	0.206873	0.00258939
NM_053424	Slc4a4	solute carrier family 4, sodium bicarbonate cotransporter, member 4 (Slc4a4), mRNA	0.465089	0.168824	0.00022638	1.68676	0.631342	0.000576023
NM_001108223	Shd	src homology 2 domain-containing transforming protein D (Shd), mRNA	0.464548	0.0371846	0.00022638	1.99223	0.229368	0.000576023
NM_031695	St3gal2	ST3 beta-galactoside alpha-2,3-sialyltransferase 2 (St3gal2), mRNA	0.463567	0.0543032	0.00022638	1.5207	0.196759	0.00424048
NM_001109139	Mypop	Myb-related transcription factor, partner of profilin (Mypop), mRNA	0.463008	0.105922	0.00022638	1.5436	0.397057	0.0091112
NM_001037365	Bex1	brain expressed, X-linked 1 (Bex1), mRNA	0.463002	0.0924176	0.00022638	1.7549	0.40783	0.000576023
NM_001107558	Nkx6-2	NK6 homeobox 2 (Nkx6-2), mRNA	0.462825	0.155138	0.00022638	2.48652	0.836299	0.000576023
NM_001134841	Car6	carbonic anhydrase 6 (Car6), mRNA	0.462707	0.0986674	0.00022638	2.46579	0.587226	0.000576023
NM_001134551	Fam217b	family with sequence similarity 217, member B (Fam217b), mRNA	0.462594	0.0810072	0.00022638	1.84657	0.316596	0.00391827
NM_001109481	Rprml	reprimo-like (Rprml), mRNA	0.46236	0.0984464	0.00022638	1.66709	0.454315	0.00185143
NM_022512	Acads	acyl-CoA dehydrogenase, C-2 to C-3 short chain (Acads), mRNA	0.462344	0.122479	0.00022638	2.18176	0.570827	0.000576023
NM_001106491	RGD1309730	no definition	0.461928	0.0695943	0.00043076	2.01062	0.280686	0.00391827
NM_017052	Sord	sorbitol dehydrogenase (Sord), mRNA	0.461925	0.0785197	0.00022638	2.18586	0.376707	0.000576023
NM_001135814	Mgat4c	mannosyl (alpha-1,3-)-glycoprotein beta-1,4-N-acetylglucosaminyltransferase, isozyme C (putative) (Mgat4c), mRNA	0.461842	0.169839	0.00695572	2.29351	0.908367	0.00661386
NM_001173430	Bcas3	breast carcinoma amplified sequence 3 (Bcas3), mRNA	0.461445	0.0857942	0.00022638	1.98776	0.416722	0.00223332
NM_133401	Abcb1a	ATP-binding cassette, sub-family B (MDR/TAP), member 1A (Abcb1a), mRNA	0.460937	0.0725613	0.00022638	1.93798	0.2908	0.000576023
NM_001047093	Klhl5	kelch-like family member 5 (Klhl5), mRNA	0.460655	0.0934894	0.00022638	1.77515	0.351272	0.000576023
NM_019297	Chrnb2	cholinergic receptor, nicotinic, beta 2 (neuronal) (Chrnb2), mRNA	0.460285	0.0685926	0.00022638	1.75034	0.249929	0.000576023
NM_001106816	Abcg4	ATP-binding cassette, subfamily G (WHITE), member 4 (Abcg4), mRNA	0.46004	0.0335149	0.00022638	1.71189	0.123653	0.000576023
NM_001106168	Mmp15	matrix metallopeptidase 15 (Mmp15), mRNA	0.459893	0.106435	0.00022638	1.78622	0.456091	0.000576023
NM_001008311	Ermn	ermin, ERM-like protein (Ermn), mRNA	0.459444	0.174109	0.00022638	1.70788	0.697867	0.00147435
NM_001108578	Aif1l	allograft inflammatory factor 1-like (Aif1l), mRNA	0.459294	0.107834	0.00022638	2.06925	0.282932	0.00147435
NM_001108551	Tmem144	no definition	0.459068	0.106248	0.00022638	1.79728	0.243692	0.014202
NM_001011984	Asb2	ankyrin repeat and SOCS box-containing 2 (Asb2), mRNA	0.458191	0.204858	0.00162725	1.74812	0.783315	0.039272
NM_022668	Mog	myelin oligodendrocyte glycoprotein (Mog), mRNA	0.457496	0.137932	0.00022638	1.93505	0.444124	0.000576023
NM_001014156	Dbndd1	dysbindin (dystrobrevin binding protein 1) domain containing 1 (Dbndd1), mRNA	0.456738	0.0904222	0.00022638	1.68779	0.327958	0.00294456
NM_001271192	Fzd10	no definition	0.456254	0.118861	0.00022638	2.20528	0.467309	0.000576023
NM_022234	Asic4	acid-sensing (proton-gated) ion channel family member 4 (Asic4), mRNA	0.45513	0.120371	0.00022638	1.64913	0.445331	0.0118282
NM_001127566	Plekhd1	pleckstrin homology domain containing, family D (with coiled-coil domains) member 1 (Plekhd1), mRNA	0.455108	0.156924	0.00022638	2.20155	0.750235	0.000576023
NM_080480	Pip4k2c	phosphatidylinositol-5-phosphate 4-kinase, type II, gamma (Pip4k2c), mRNA	0.454647	0.0862934	0.00022638	1.53918	0.291385	0.00258939
NM_001168631	Cdh10	cadherin 10 (Cdh10), mRNA	0.454206	0.131847	0.00022638	1.81182	0.515123	0.000576023
NM_001013936	Slc25a34	solute carrier family 25, member 34 (Slc25a34), mRNA	0.454062	0.124513	0.00178864	2.36507	0.706192	0.00105466
NM_001012075	Tspyl4	TSPY-like 4 (Tspyl4), mRNA	0.453747	0.090688	0.00022638	1.6113	0.3076	0.000576023
NM_001048215	Kirrel3	kin of IRRE like 3 (Drosophila) (Kirrel3), mRNA	0.453539	0.018679	0.00022638	1.56258	0.126984	0.00258939
NM_001107457	Kptn	no definition	0.452337	0.0975399	0.00022638	1.9006	0.46068	0.0106289
NM_001108763	Ppcdc	phosphopantothenoylcysteine decarboxylase (Ppcdc), mRNA	0.452296	0.117653	0.00079891	2.09204	0.492702	0.00391827
NM_001108878	Thsd1	thrombospondin, type I, domain containing 1 (Thsd1), mRNA	0.45202	0.071497	0.00022638	1.71711	0.294443	0.0118282
NM_130744	Cygb	cytoglobin (Cygb), mRNA	0.451451	0.104584	0.00022638	1.7987	0.435956	0.000576023
NM_001126374	Zc4h2	zinc finger, C4H2 domain containing (Zc4h2), mRNA	0.451203	0.0360074	0.00022638	1.92518	0.185738	0.000576023
NM_199117	Cbx7	chromobox homolog 7 (Cbx7), mRNA	0.450797	0.0645202	0.00022638	1.72673	0.235788	0.000576023
NM_001106341	Mcee	methylmalonyl CoA epimerase (Mcee), mRNA	0.45056	0.111879	0.00022638	1.84926	0.437557	0.00147435
NM_001014011	Gramd3	GRAM domain containing 3 (Gramd3), mRNA	0.450422	0.0913465	0.00022638	1.78279	0.377587	0.000576023
NM_001034147	Pex7	peroxisomal biogenesis factor 7 (Pex7), mRNA	0.450363	0.0941321	0.0013047	1.90453	0.381245	0.014202
NM_001191947	Dact3	dapper, antagonist of beta-catenin, homolog 3 (Xenopus laevis) (Dact3), mRNA	0.450344	0.0822113	0.00022638	1.52392	0.406245	0.00185143
NM_001107524	Rgma	repulsive guidance molecule family member A (Rgma), mRNA	0.450247	0.101132	0.00022638	2.48908	0.612549	0.000576023
NM_133318	Khdrbs2	KH domain containing, RNA binding, signal transduction associated 2 (Khdrbs2), mRNA	0.450045	0.0574701	0.00022638	1.71662	0.118664	0.0199427
NM_001107077	Fn3krp	fructosamine-3-kinase-related protein (Fn3krp), mRNA	0.449727	0.0660453	0.00022638	1.96295	0.306666	0.000576023
NM_001017380	Cyld	no definition	0.44883	0.0587761	0.00022638	1.53654	0.305706	0.00391827
NM_001100175	Tmem38a	transmembrane protein 38a (Tmem38a), mRNA	0.448435	0.0462184	0.00022638	1.69197	0.183219	0.00105466
NM_001014138	Lrrc16b	leucine rich repeat containing 16B (Lrrc16b), mRNA	0.448373	0.1047	0.00022638	1.93452	0.426184	0.000576023
NM_153735	Nptx1	neuronal pentraxin I (Nptx1), mRNA	0.448096	0.165799	0.00022638	2.31435	0.834311	0.000576023
NM_001107753	Lrrc4c	leucine rich repeat containing 4C (Lrrc4c), mRNA	0.447621	0.0640101	0.00022638	1.64342	0.230482	0.00147435
NM_001017511	Klhl36	kelch-like family member 36 (Klhl36), mRNA	0.4475	0.11358	0.00022638	1.90307	0.528052	0.0106289
NM_001113371; NM_001113372; NM_032071	Synj2	no definition; synaptojanin 2 (Synj2), transcript variant 2, mRNA; synaptojanin 2 (Synj2), transcript variant 3, mRNA	0.447299	0.0736952	0.00022638	1.71143	0.20956	0.000576023
NM_001013185	Adck3	aarF domain containing kinase 3 (Adck3), mRNA	0.447199	0.124231	0.00022638	1.99108	0.614573	0.000576023
NM_020082	Rnase4	ribonuclease, RNase A family 4 (Rnase4), mRNA	0.44615	0.0947028	0.00022638	1.52843	0.297565	0.00884875
NM_031547	Chrm4	cholinergic receptor, muscarinic 4 (Chrm4), mRNA	0.445989	0.0442147	0.00022638	1.83238	0.394566	0.000576023
NM_001014099	Paqr8	progestin and adipoQ receptor family member VIII (Paqr8), mRNA	0.445677	0.0404343	0.00022638	1.59156	0.186081	0.00258939
NM_001106760	Nudt14	nudix (nucleoside diphosphate linked moiety X)-type motif 14 (Nudt14), mRNA	0.445041	0.0874462	0.00022638	2.06179	0.334035	0.00147435
NM_001109010	Nudt12	nudix (nucleoside diphosphate linked moiety X)-type motif 12 (Nudt12), mRNA	0.444505	0.131652	0.00022638	1.73832	0.507311	0.0199427
NM_001190399; NM_138915	Caly	calcyon neuron-specific vesicular protein (Caly), transcript variant 2, mRNA; calcyon neuron-specific vesicular protein (Caly), transcript variant 1, mRNA	0.443836	0.0844536	0.00022638	2.01146	0.436919	0.000576023
NM_001163277	Jakmip3	janus kinase and microtubule interacting protein 3 (Jakmip3), mRNA	0.443218	0.0396043	0.00022638	1.64398	0.222904	0.00484477
NM_153470	Lzts1	leucine zipper, putative tumor suppressor 1 (Lzts1), mRNA	0.44205	0.0739009	0.00022638	1.56876	0.273901	0.00105466
NM_001044276	Rprm	reprimo, TP53 dependent G2 arrest mediator candidate (Rprm), mRNA	0.44174	0.157329	0.00022638	2.18778	0.761786	0.000576023
NM_019122	Syt3	synaptotagmin III (Syt3), mRNA	0.441321	0.0728134	0.00022638	2.31753	0.424291	0.000576023
NM_134455	Cx3cl1	chemokine (C-X3-C motif) ligand 1 (Cx3cl1), mRNA	0.441296	0.0762816	0.00022638	1.55098	0.304941	0.000576023
NM_001191582	Cul9	cullin 9 (Cul9), mRNA	0.441162	0.0675288	0.00022638	1.73285	0.268853	0.000576023
NM_001007664	Abhd14b	abhydrolase domain containing 14b (Abhd14b), mRNA	0.441137	0.049516	0.00022638	1.90599	0.291053	0.00185143
NM_001169129	Pcdh19	protocadherin 19 (Pcdh19), mRNA	0.440899	0.104933	0.00022638	1.66549	0.398152	0.00691373
NM_001108514	Ankrd13d	ankyrin repeat domain 13 family, member D (Ankrd13d), mRNA	0.439703	0.0710709	0.00022638	1.9348	0.30648	0.000576023
NM_031345	Tsc22d3	TSC22 domain family, member 3 (Tsc22d3), mRNA	0.439425	0.0464115	0.00022638	1.75479	0.128749	0.000576023
NM_053580	Slc27a1	solute carrier family 27 (fatty acid transporter), member 1 (Slc27a1), mRNA	0.43909	0.0659538	0.00022638	1.83083	0.346514	0.000576023
NM_001100690	Myh14	myosin, heavy chain 14, non-muscle (Myh14), mRNA	0.439017	0.12175	0.00022638	2.10038	0.57657	0.000576023
NM_001108790	Tmem14a	transmembrane protein 14A (Tmem14a), mRNA	0.43861	0.101457	0.00022638	1.74774	0.400119	0.00147435
NM_001002835	Smoc1	SPARC related modular calcium binding 1 (Smoc1), mRNA	0.438476	0.0281039	0.00022638	1.74946	0.163706	0.031586
NM_145675	Cyp4x1	cytochrome P450, family 4, subfamily x, polypeptide 1 (Cyp4x1), mRNA	0.43758	0.142676	0.00022638	1.81386	0.489502	0.0110961
NM_001105785	Nt5m	5',3'-nucleotidase, mitochondrial (Nt5m), mRNA	0.437083	0.0866908	0.00162725	1.81545	0.576752	0.0422917
NM_001107496	Dyrk1b	dual-specificity tyrosine-(Y)-phosphorylation regulated kinase 1b (Dyrk1b), mRNA	0.437071	0.118486	0.00022638	1.74614	0.514562	0.000576023
NM_001012123	C1qtnf5	C1q and tumor necrosis factor related protein 5 (C1qtnf5), mRNA	0.436671	0.142563	0.00022638	1.79038	0.679168	0.00631784
NM_001014161	Idh2	isocitrate dehydrogenase 2 (NADP+), mitochondrial (Idh2), mRNA	0.436284	0.0729701	0.00022638	2.06967	0.27875	0.000576023
NM_001108493	Aamdc	adipogenesis associated, Mth938 domain containing (Aamdc), mRNA	0.435949	0.108899	0.0100266	2.2152	0.627504	0.0319665
NM_133415	Necab2	N-terminal EF-hand calcium binding protein 2 (Necab2), mRNA	0.43581	0.0573782	0.00022638	1.57186	0.221333	0.00294456
NM_012802	Pdgfra	platelet derived growth factor receptor, alpha polypeptide (Pdgfra), mRNA	0.435792	0.100531	0.00022638	1.89909	0.451002	0.000576023
NM_001100822	Flt3	no definition	0.43574	0.0961579	0.00022638	1.66143	0.38135	0.0250851
NM_001106873	Slc25a23	solute carrier family 25 (mitochondrial carrier; phosphate carrier), member 23 (Slc25a23), mRNA	0.435619	0.0755522	0.00022638	1.56781	0.322843	0.00105466
NM_001109259	RGD1564053	similar to hypothetical protein (RGD1564053), transcript variant 1, mRNA	0.435601	0.142391	0.00022638	1.55348	0.482578	0.0448879
NM_012877	Scn2b	sodium channel, voltage-gated, type II, beta subunit (Scn2b), mRNA	0.435366	0.0567864	0.00022638	1.7709	0.213596	0.000576023
NM_017275	Pnck	pregnancy up-regulated nonubiquitous CaM kinase (Pnck), mRNA	0.435348	0.0684655	0.00022638	1.57069	0.267379	0.00391827
NM_001271278; NM_001271279	Pknox2	PBX/knotted 1 homeobox 2 (Pknox2), transcript variant 1, mRNA; PBX/knotted 1 homeobox 2 (Pknox2), transcript variant 2, mRNA	0.435152	0.0699567	0.00022638	1.74595	0.184787	0.000576023
NM_001024776	Hipk4	homeodomain interacting protein kinase 4 (Hipk4), mRNA	0.435143	0.0810335	0.00022638	1.54793	0.366312	0.0110961
NM_080405	Gli3	GLI family zinc finger 3 (Gli3), mRNA	0.434808	0.0326995	0.00022638	1.73807	0.110186	0.0130773
NM_001017377	Paqr4	progestin and adipoQ receptor family member IV (Paqr4), mRNA	0.434139	0.0401558	0.00022638	1.53047	0.187724	0.0091112
NM_001130570	Scrt1	scratch family zinc finger 1 (Scrt1), mRNA	0.433667	0.100838	0.00022638	1.54014	0.472333	0.00258939
NM_001107739	Dusp19	dual specificity phosphatase 19 (Dusp19), mRNA	0.433613	0.0625306	0.00043076	1.98697	0.243977	0.00515792
NM_001012354	Lrrc57	leucine rich repeat containing 57 (Lrrc57), mRNA	0.43331	0.0420192	0.00022638	1.58765	0.182446	0.00515792
NM_023978	Per3	period circadian clock 3 (Per3), mRNA	0.433298	0.174297	0.00022638	2.52359	1.01232	0.000576023
NM_001106854	RGD1307461	similar to RIKEN cDNA 6430571L13 gene; similar to g20 protein (RGD1307461), mRNA	0.433286	0.0460343	0.00043076	1.90639	0.212029	0.0106289
NM_001013994	Rcor2	REST corepressor 2 (Rcor2), mRNA	0.432868	0.116506	0.00022638	1.86856	0.548135	0.00484477
NM_001113409; NM_181092	Syngap1	synaptic Ras GTPase activating protein 1 (Syngap1), transcript variant 2, mRNA; synaptic Ras GTPase activating protein 1 (Syngap1), transcript variant 1, mRNA	0.432601	0.0692058	0.00022638	1.56066	0.256735	0.000576023
NM_001013163	Bmyc	brain expressed myelocytomatosis oncogene (Bmyc), mRNA	0.432371	0.116815	0.00022638	1.96845	0.609148	0.000576023
NM_001105898	Rbm11	RNA binding motif protein 11 (Rbm11), mRNA	0.4319	0.101542	0.00022638	2.30702	0.534914	0.000576023
NM_001191811	Sgpp2	sphingosine-1-phosphate phosphatase 2 (Sgpp2), mRNA	0.431625	0.0560946	0.00022638	2.40447	0.339851	0.000576023
NM_024000	Camkv	CaM kinase-like vesicle-associated (Camkv), mRNA	0.43117	0.0603962	0.00022638	1.70899	0.25945	0.000576023
NM_001105752	Pop5	processing of precursor 5, ribonuclease P/MRP subunit (S. cerevisiae) (Pop5), mRNA	0.43066	0.107342	0.00022638	2.26166	0.571974	0.000576023
NM_138843	Mpst	no definition	0.430492	0.0517181	0.00022638	2.38081	0.334319	0.000576023
NM_001015010	Cib2	calcium and integrin binding family member 2 (Cib2), mRNA	0.430224	0.087837	0.00022638	1.83375	0.398427	0.00147435
NM_001107272	Pnma2	paraneoplastic Ma antigen 2 (Pnma2), mRNA	0.430033	0.0571808	0.00022638	2.18941	0.302593	0.000576023
NM_001025122	RGD1561328	cysteine and histidine rich 1-like (RGD1561328), mRNA	0.42978	0.0444258	0.00022638	1.91075	0.193314	0.000576023
NM_001270681; NM_001270682; NM_001270683; NM_001270684; NM_138828	Apoe	apolipoprotein E (Apoe), transcript variant 1, mRNA; apolipoprotein E (Apoe), transcript variant 3, mRNA; apolipoprotein E (Apoe), transcript variant 4, mRNA; apolipoprotein E (Apoe), transcript variant 5, mRNA; apolipoprotein E (Apoe), transcript variant 2, mRNA	0.429631	0.0920718	0.00079891	1.61179	0.477518	0.00185143
NM_001106129	Zadh2	zinc binding alcohol dehydrogenase, domain containing 2 (Zadh2), mRNA	0.429616	0.0125576	0.00022638	1.88621	0.23967	0.00105466
NM_001107581	Plxna3	plexin A3 (Plxna3), mRNA	0.429503	0.0905574	0.00022638	2.0299	0.432177	0.000576023
NM_053801	Sec14l2	SEC14-like 2 (S. cerevisiae) (Sec14l2), mRNA	0.42919	0.0515957	0.00022638	1.51779	0.192517	0.00484477
NM_001191681	Nat8l	N-acetyltransferase 8-like (Nat8l), mRNA	0.429173	0.0476386	0.00022638	1.51664	0.219207	0.00147435
NM_001100561	Gatsl2	GATS protein-like 2 (Gatsl2), mRNA	0.42843	0.0526843	0.00022638	1.82674	0.229507	0.000576023
NM_001047893	Shroom2	shroom family member 2 (Shroom2), mRNA	0.428427	0.141319	0.00022638	2.02397	0.667022	0.000576023
NM_017252	Pou3f4	POU class 3 homeobox 4 (Pou3f4), mRNA	0.428382	0.104614	0.000971113	2.06783	0.562071	0.020109
NM_001191607	S100a13	S100 calcium binding protein A13 (S100a13), mRNA	0.428171	0.102374	0.00022638	2.0788	0.501758	0.000576023
NM_001034090; NM_012844	Ephx1	epoxide hydrolase 1, microsomal (xenobiotic) (Ephx1), transcript variant 1, mRNA; epoxide hydrolase 1, microsomal (xenobiotic) (Ephx1), transcript variant 2, mRNA	0.427116	0.0328613	0.00022638	1.80379	0.227518	0.00258939
NM_134387	Dcxr	dicarbonyl L-xylulose reductase (Dcxr), mRNA	0.427107	0.129596	0.00043076	1.84563	0.626868	0.036347
NM_138515	Cyp2d4	cytochrome P450, family 2, subfamily d, polypeptide 4 (Cyp2d4), mRNA	0.426953	0.0649446	0.00022638	1.63575	0.256571	0.0199427
NM_001009504	Fbxl16	F-box and leucine-rich repeat protein 16 (Fbxl16), mRNA	0.426208	0.0634138	0.00022638	1.5104	0.248322	0.00185143
NM_001010958	Slc25a29	solute carrier family 25 (mitochondrial carnitine/acylcarnitine carrier), member 29 (Slc25a29), mRNA	0.426075	0.0969972	0.00022638	1.87207	0.472624	0.00360624
NM_001009675	Tceal1	transcription elongation factor A (SII)-like 1 (Tceal1), mRNA	0.425904	0.123777	0.00022638	1.97484	0.559225	0.000576023
NM_001109064	Gal3st4	galactose-3-O-sulfotransferase 4 (Gal3st4), mRNA	0.425355	0.124201	0.00061643	2.03764	0.361247	0.0120781
NM_001107212	Adamts3	ADAM metallopeptidase with thrombospondin type 1, motif 3 (Adamts3), mRNA	0.425231	0.0997793	0.00022638	2.55669	0.735426	0.000576023
NM_001105871	Hrasls	HRAS-like suppressor (Hrasls), mRNA	0.425122	0.0940975	0.00022638	1.83885	0.461859	0.00932058
NM_053774	Usp2	ubiquitin specific peptidase 2 (Usp2), mRNA	0.424831	0.0693708	0.00022638	2.2939	0.42678	0.000576023
NM_001017467	Ly6e	lymphocyte antigen 6 complex, locus E (Ly6e), mRNA	0.424692	0.0432553	0.00022638	1.89838	0.207273	0.000576023
NM_001106675	Echdc2	enoyl CoA hydratase domain containing 2 (Echdc2), mRNA	0.424519	0.131533	0.00162725	2.05499	0.594574	0.0187081
NM_012592	Ivd	isovaleryl-CoA dehydrogenase (Ivd), mRNA	0.424345	0.0978203	0.00022638	1.65536	0.428693	0.000576023
NM_001108286	Ypel2	yippee-like 2 (Drosophila) (Ypel2), mRNA	0.424004	0.0789603	0.00022638	1.71319	0.268916	0.00147435
NM_022626	Phka1	phosphorylase kinase, alpha 1 (Phka1), mRNA	0.423164	0.0999746	0.00022638	1.99327	0.423945	0.000576023
NM_031154	Gstm7	glutathione S-transferase, mu 7 (Gstm7), mRNA	0.42312	0.0745626	0.00022638	1.75671	0.35602	0.000576023
NM_001162411	Epha4	Eph receptor A4 (Epha4), mRNA	0.422713	0.095689	0.00022638	1.7506	0.401035	0.000576023
NM_199409	Panx2	pannexin 2 (Panx2), mRNA	0.421759	0.0428232	0.00022638	1.6017	0.271409	0.000576023
NM_001271081	Lrrc4b	leucine rich repeat containing 4B (Lrrc4b), mRNA	0.421595	0.100862	0.00022638	1.99165	0.546637	0.000576023
NM_001191975	Srgap3	SLIT-ROBO Rho GTPase activating protein 3 (Srgap3), mRNA	0.421531	0.11629	0.00022638	1.98022	0.534897	0.000576023
NM_134363	Slc12a5	no definition	0.421461	0.0635109	0.00022638	1.5265	0.256813	0.00105466
NM_001106043	Dleu7	deleted in lymphocytic leukemia, 7 (Dleu7), mRNA	0.420711	0.138185	0.000971113	2.02151	0.632065	0.013775
NM_001106840	Gsta4	glutathione S-transferase alpha 4 (Gsta4), mRNA	0.420646	0.158018	0.00022638	1.64661	0.632155	0.0432506
NM_001100885	Myl9	myosin, light chain 9, regulatory (Myl9), mRNA	0.420541	0.127606	0.00022638	1.94489	0.689439	0.00691373
NM_001107513	Tmem143	transmembrane protein 143 (Tmem143), mRNA	0.420489	0.0758582	0.00022638	1.85867	0.423229	0.00360624
NM_017024	Lcat	lecithin cholesterol acyltransferase (Lcat), mRNA	0.420285	0.0569476	0.00022638	1.8053	0.253052	0.0128357
NM_001007009	Drc1	dynein regulatory complex subunit 1 homolog (Chlamydomonas) (Drc1), mRNA	0.419717	0.129412	0.00022638	2.02918	0.546049	0.00223332
NM_012793	Gamt	guanidinoacetate N-methyltransferase (Gamt), mRNA	0.419616	0.0545744	0.00022638	1.90254	0.232414	0.000576023
NM_001106683	Mfsd2a	major facilitator superfamily domain containing 2A (Mfsd2a), mRNA	0.419488	0.104735	0.00022638	2.27606	0.595177	0.000576023
NM_001017453	Pik3ip1	phosphoinositide-3-kinase interacting protein 1 (Pik3ip1), mRNA	0.419052	0.116259	0.00022638	1.97901	0.572617	0.000576023
NM_001108278	Sat2	spermidine/spermine N1-acetyltransferase family member 2 (Sat2), mRNA	0.418692	0.0686888	0.00022638	1.9026	0.256141	0.00185143
NM_017226	Padi2	peptidyl arginine deiminase, type II (Padi2), mRNA	0.41868	0.101827	0.00022638	1.70024	0.388237	0.000576023
NM_017301	S1pr1	sphingosine-1-phosphate receptor 1 (S1pr1), mRNA	0.418303	0.071593	0.00022638	1.68241	0.263922	0.000576023
NM_021770	Olig1	oligodendrocyte transcription factor 1 (Olig1), mRNA	0.416379	0.122803	0.00022638	2.32245	0.714061	0.000576023
NM_001107068	Mgat5b	mannosyl (alpha-1,6-)-glycoprotein beta-1,6-N-acetyl-glucosaminyltransferase, isozyme B (Mgat5b), mRNA	0.416065	0.077359	0.00022638	1.64757	0.277216	0.000576023
NM_001107732	Ccdc148	coiled-coil domain containing 148 (Ccdc148), mRNA	0.415912	0.110417	0.0013047	2.07711	0.474061	0.0229979
NM_057201	Gpr37	G protein-coupled receptor 37 (Gpr37), mRNA	0.415589	0.135152	0.00022638	2.24709	0.718436	0.000576023
NM_201417	Rxfp1	relaxin/insulin-like family peptide receptor 1 (Rxfp1), mRNA	0.415209	0.14776	0.00022638	1.78733	0.612548	0.0344078
NM_001191749	Dfna5	deafness, autosomal dominant 5 (human) (Dfna5), mRNA	0.415123	0.0695141	0.00022638	1.58492	0.293667	0.045933
NM_172033	Plekhb1	pleckstrin homology domain containing, family B (evectins) member 1 (Plekhb1), mRNA	0.41495	0.0944023	0.00022638	1.58651	0.319767	0.00105466
NM_001107301	Abhd8	abhydrolase domain containing 8 (Abhd8), mRNA	0.414691	0.105696	0.00022638	1.98991	0.569393	0.000576023
NM_001044269	Tmem196	transmembrane protein 196 (Tmem196), mRNA	0.414599	0.15392	0.00022638	1.57108	0.571852	0.0340417
NM_133605	Camk2g	calcium/calmodulin-dependent protein kinase II gamma (Camk2g), mRNA	0.414395	0.110553	0.00022638	1.69038	0.492489	0.000576023
NM_080580	Rab3d	RAB3D, member RAS oncogene family (Rab3d), mRNA	0.414154	0.038102	0.00022638	2.12871	0.311417	0.000576023
NM_022238	Abcb9	ATP-binding cassette, subfamily B (MDR/TAP), member 9 (Abcb9), mRNA	0.414059	0.0713479	0.00022638	1.64597	0.320453	0.00185143
NM_012796	Gstt2	no definition	0.412481	0.10595	0.00022638	2.42541	0.565382	0.000576023
NM_001168543	Pltp	phospholipid transfer protein (Pltp), mRNA	0.411587	0.0765858	0.00022638	1.74426	0.389319	0.0485725
NM_001109299	Tmie	transmembrane inner ear (Tmie), mRNA	0.411547	0.117384	0.00022638	2.04123	0.58502	0.00631784
NM_001106769	Apc2	adenomatosis polyposis coli 2 (Apc2), mRNA	0.411462	0.0619355	0.00022638	1.84707	0.281476	0.000576023
NM_203336	Esrrg	estrogen-related receptor gamma (Esrrg), mRNA	0.410431	0.12936	0.00022638	1.87787	0.590062	0.00258939
NM_012817	Igfbp5	insulin-like growth factor binding protein 5 (Igfbp5), mRNA	0.409751	0.114238	0.00022638	2.10141	0.611129	0.00105466
NM_001106545	Kcng1	potassium voltage-gated channel, subfamily G, member 1 (Kcng1), mRNA	0.409561	0.183476	0.00022638	1.78823	0.869323	0.00105466
NM_019326	Neurod2	no definition	0.409271	0.14102	0.00022638	1.71715	0.631024	0.000576023
NM_013188	Pygb	phosphorylase, glycogen; brain (Pygb), mRNA	0.409206	0.0908433	0.00022638	1.92634	0.467723	0.000576023
NM_031329	Ocln	occludin (Ocln), mRNA	0.408823	0.0651904	0.00022638	1.58845	0.366774	0.0342249
NM_053870	Kcnj4	potassium inwardly-rectifying channel, subfamily J, member 4 (Kcnj4), mRNA	0.407731	0.0805595	0.00022638	1.57264	0.340583	0.00223332
NM_001109561	Nrsn2	neurensin 2 (Nrsn2), mRNA	0.407542	0.0763332	0.00022638	1.8638	0.387859	0.000576023
NM_001011893	Sept4	septin 4 (Sept4), mRNA	0.407127	0.120947	0.00022638	1.92145	0.476286	0.000576023
NM_001191113	Cpne6	copine VI (neuronal) (Cpne6), mRNA	0.406382	0.120436	0.00022638	2.28398	0.696129	0.000576023
NM_053746	Cntn5	contactin 5 (Cntn5), mRNA	0.404948	0.166864	0.00022638	1.80632	0.638044	0.0235761
NM_172224	Impa2	inositol (myo)-1(or 4)-monophosphatase 2 (Impa2), mRNA	0.404833	0.10249	0.00043076	1.89857	0.463749	0.0214473
NM_172317	Fxyd3	FXYD domain-containing ion transport regulator 3 (Fxyd3), mRNA	0.4048	0.081868	0.0107585	2.89192	0.926369	0.00806785
NM_032084	Chn2	chimerin 2 (Chn2), mRNA	0.404413	0.111492	0.00022638	1.66006	0.441262	0.0325338
NM_001005902	Abtb1	ankyrin repeat and BTB (POZ) domain containing 1 (Abtb1), mRNA	0.404301	0.0916033	0.00022638	2.13532	0.483852	0.000576023
NM_012575	Grin2c	glutamate receptor, ionotropic, N-methyl D-aspartate 2C (Grin2c), mRNA	0.404253	0.113249	0.00022638	1.95632	0.593061	0.000576023
NM_001008880	Scn4b	sodium channel, voltage-gated, type IV, beta subunit (Scn4b), mRNA	0.404208	0.111313	0.00022638	1.6454	0.279038	0.000576023
NM_001191553	Ccdc85a	coiled-coil domain containing 85A (Ccdc85a), mRNA	0.403984	0.125066	0.00022638	2.05674	0.667751	0.000576023
NM_001107690	Fam189b	family with sequence similarity 189, member B (Fam189b), mRNA	0.403976	0.0582229	0.00022638	2.09586	0.312772	0.000576023
NM_012547	Drd2	no definition	0.403458	0.154552	0.00022638	2.08742	0.556877	0.00105466
NM_019266	Scn8a	no definition	0.403081	0.096868	0.00022638	1.61541	0.374739	0.000576023
NM_001037775	Chst12	carbohydrate (chondroitin 4) sulfotransferase 12 (Chst12), mRNA	0.403075	0.0536615	0.00022638	2.67856	0.266054	0.000576023
NM_012527	Chrm3	cholinergic receptor, muscarinic 3 (Chrm3), mRNA	0.402935	0.0718577	0.00022638	1.67656	0.25955	0.000576023
NM_001079884	Galnt18	polypeptide N-acetylgalactosaminyltransferase 18 (Galnt18), mRNA	0.402031	0.0981299	0.00022638	2.23609	0.564381	0.000576023
NM_001108862	Rasl10a	RAS-like, family 10, member A (Rasl10a), mRNA	0.401483	0.142056	0.0106393	2.20059	0.778145	0.0427889
NM_001108435	Mppe1	metallophosphoesterase 1 (Mppe1), mRNA	0.400779	0.0502787	0.00022638	2.27551	0.468542	0.000576023
NM_031529	Rarb	retinoic acid receptor, beta (Rarb), mRNA	0.400746	0.0822305	0.00022638	2.06192	0.634291	0.00484477
NM_001104528	Ephb1	Eph receptor B1 (Ephb1), mRNA	0.399157	0.0862855	0.00022638	1.75986	0.31598	0.000576023
NM_001127554	Nudt16	nudix (nucleoside diphosphate linked moiety X)-type motif 16 (Nudt16), mRNA	0.398751	0.0881999	0.00022638	2.06899	0.49524	0.000576023
NM_001025744	Nprl2	nitrogen permease regulator-like 2 (S. cerevisiae) (Nprl2), mRNA	0.39835	0.085387	0.00022638	2.21088	0.441033	0.000576023
NM_021697	Kcnv1	potassium channel, subfamily V, member 1 (Kcnv1), mRNA	0.398102	0.0873891	0.00022638	1.85737	0.530651	0.000576023
NM_001107977	Heyl	hes-related family bHLH transcription factor with YRPW motif-like (Heyl), mRNA	0.396769	0.118769	0.00022638	2.39429	0.846528	0.000576023
NM_001108726	Itgb8	integrin, beta 8 (Itgb8), mRNA	0.396464	0.140431	0.00022638	1.68233	0.709143	0.0330693
NM_001106034	Cmtm5	CKLF-like MARVEL transmembrane domain containing 5 (Cmtm5), mRNA	0.396098	0.0932915	0.00022638	1.70151	0.354454	0.00391827
NM_001106296	Fam57b	family with sequence similarity 57, member B (Fam57b), mRNA	0.395596	0.0314053	0.00022638	2.12528	0.185828	0.000576023
NM_053955	Crym	crystallin, mu (Crym), mRNA	0.39547	0.0477418	0.00022638	1.9738	0.262667	0.00605984
NM_031130	Nr2f1	nuclear receptor subfamily 2, group F, member 1 (Nr2f1), mRNA	0.394854	0.104717	0.00022638	1.71279	0.503011	0.00105466
NM_021758	Lin7b	lin-7 homolog B (C. elegans) (Lin7b), mRNA	0.394274	0.0709529	0.00022638	1.57997	0.310237	0.00484477
NM_175708	Car11	carbonic anhydrase 11 (Car11), mRNA	0.394181	0.0473303	0.00022638	1.56607	0.180007	0.00185143
NM_001105725	Ccng2	cyclin G2 (Ccng2), mRNA	0.394069	0.0354594	0.00022638	1.96057	0.170957	0.000576023
NM_001008823	Krt26	keratin 26 (Krt26), mRNA	0.393719	0.21492	0.0223445	2.50477	1.41758	0.0378137
NM_053513	Mpp2	membrane protein, palmitoylated 2 (MAGUK p55 subfamily member 2) (Mpp2), mRNA	0.392994	0.0784294	0.00022638	1.85363	0.381171	0.000576023
NM_001109480	Tmem229a	transmembrane protein 229A (Tmem229a), mRNA	0.392902	0.0871577	0.00022638	2.09226	0.549829	0.000576023
NM_024131	Ddt	D-dopachrome tautomerase (Ddt), mRNA	0.392725	0.0623272	0.00022638	1.9122	0.290769	0.000576023
NM_001108438	Dok4	docking protein 4 (Dok4), mRNA	0.392621	0.0672975	0.00022638	2.36897	0.447072	0.000576023
NM_080771	Inhbb	inhibin beta-B (Inhbb), mRNA	0.392069	0.0967551	0.00022638	1.62875	0.285943	0.046827
NM_001191836	Gnal	no definition	0.391637	0.113831	0.00359248	2.62224	0.709921	0.00959703
NM_001270981	Fndc5	fibronectin type III domain containing 5 (Fndc5), mRNA	0.39139	0.0785901	0.00022638	1.53077	0.329538	0.00258939
NM_053646	Asah2	N-acylsphingosine amidohydrolase (non-lysosomal ceramidase) 2 (Asah2), mRNA	0.391228	0.131096	0.00022638	2.0922	0.7289	0.00105466
NM_001015037	Ccbl2	no definition	0.390155	0.137009	0.00022638	1.86112	0.689426	0.0259099
NM_012798	Mal	mal, T-cell differentiation protein (Mal), mRNA	0.389804	0.139878	0.00022638	1.90328	0.591231	0.000576023
NM_053314	Kcnj16	potassium inwardly-rectifying channel, subfamily J, member 16 (Kcnj16), mRNA	0.389331	0.17156	0.00022638	3.23028	1.44286	0.000576023
NM_153814	Cacna1h	calcium channel, voltage-dependent, T type, alpha 1H subunit (Cacna1h), mRNA	0.388838	0.0736516	0.00022638	2.0225	0.367206	0.000576023
NM_001106755	Clmn	calmin (Clmn), mRNA	0.388452	0.13145	0.00022638	2.29121	0.776224	0.000576023
NM_001191683	Bcl11a	B-cell CLL/lymphoma 11A (zinc finger protein) (Bcl11a), mRNA	0.388369	0.135548	0.00022638	1.90086	0.674807	0.000576023
NM_001109273	Tmem51	transmembrane protein 51 (Tmem51), mRNA	0.388315	0.0971912	0.00061643	2.42084	0.609367	0.00185143
NM_001191100	Rbm24	RNA binding motif protein 24 (Rbm24), mRNA	0.38799	0.0838032	0.00022638	2.14003	0.226619	0.000576023
NM_031602	Kcnj10	potassium inwardly-rectifying channel, subfamily J, member 10 (Kcnj10), mRNA	0.38793	0.142269	0.00022638	2.71955	0.98027	0.000576023
NM_001006988	Wdr6	WD repeat domain 6 (Wdr6), mRNA	0.38764	0.0537265	0.00022638	2.06463	0.316011	0.000576023
NM_017017	Hgf	hepatocyte growth factor (Hgf), mRNA	0.385815	0.18782	0.00194911	2.39162	1.17162	0.0113343
NM_001107064	Fads6	fatty acid desaturase 6 (Fads6), mRNA	0.385595	0.0996578	0.00022638	1.96199	0.545137	0.00105466
NM_001106571	Lhx2	LIM homeobox 2 (Lhx2), mRNA	0.385107	0.0950442	0.00022638	1.84246	0.532965	0.000576023
NM_024132	Faah	fatty acid amide hydrolase (Faah), mRNA	0.385064	0.0468435	0.00022638	1.65245	0.220786	0.000576023
NM_134410	Marc2	mitochondrial amidoxime reducing component 2 (Marc2), mRNA	0.38496	0.0918514	0.00022638	1.87754	0.323155	0.000576023
NM_031639	Dlg3	discs, large homolog 3 (Drosophila) (Dlg3), mRNA	0.384773	0.0733643	0.00022638	1.86201	0.326855	0.000576023
NM_022594	Ech1	enoyl CoA hydratase 1, peroxisomal (Ech1), mRNA	0.384307	0.105687	0.00022638	2.34182	0.594685	0.000576023
NM_001013179	Hes6	hes family bHLH transcription factor 6 (Hes6), mRNA	0.384112	0.0584591	0.00022638	2.38753	0.434903	0.000576023
NM_001108955	Fjx1	four jointed box 1 (Drosophila) (Fjx1), mRNA	0.384054	0.0966932	0.00022638	2.14697	0.654576	0.000576023
NM_001271438	Slc9a9	solute carrier family 9, subfamily A (NHE9, cation proton antiporter 9), member 9 (Slc9a9), mRNA	0.383947	0.0378003	0.00022638	1.62956	0.178339	0.0123258
NM_012970	Kcna2	potassium voltage-gated channel, shaker-related subfamily, member 2 (Kcna2), mRNA	0.383742	0.0835043	0.00022638	1.68994	0.415185	0.00391827
NM_024355	Axin2	axin 2 (Axin2), mRNA	0.38353	0.0440223	0.00022638	2.0136	0.243324	0.000576023
NM_173293	Olr59	olfactory receptor 59 (Olr59), mRNA	0.383112	0.0904837	0.00022638	1.57935	0.352204	0.0279248
NM_057104	Enpp2	no definition	0.381544	0.107183	0.00022638	1.83085	0.467538	0.000576023
NM_001134504	Klhl23	kelch-like family member 23 (Klhl23), mRNA	0.381377	0.0759639	0.00022638	1.76226	0.36087	0.000576023
NM_001107976	Nt5c1a	5'-nucleotidase, cytosolic IA (Nt5c1a), mRNA	0.381078	0.118467	0.000971113	1.96578	0.673179	0.0376859
NM_031730	Kcnd2	potassium voltage-gated channel, Shal-related subfamily, member 2 (Kcnd2), mRNA	0.379981	0.0918764	0.00022638	1.69012	0.427276	0.000576023
NM_001007685	Klhdc8b	kelch domain containing 8B (Klhdc8b), mRNA	0.378908	0.0626184	0.00022638	2.35701	0.554162	0.000576023
NM_001100516	Kctd1	potassium channel tetramerization domain containing 1 (Kctd1), mRNA	0.377812	0.0905325	0.00022638	1.71218	0.455618	0.000576023
NM_057134	Chrd	chordin (Chrd), mRNA	0.376659	0.0594984	0.00022638	1.94826	0.220394	0.000576023
NM_001025755	MGC116197	similar to RIKEN cDNA 1700001E04 (MGC116197), mRNA	0.374651	0.0462563	0.00022638	1.73125	0.101692	0.00327243
NM_001134746	Lrrtm4	leucine rich repeat transmembrane neuronal 4 (Lrrtm4), mRNA	0.374041	0.0426175	0.00022638	2.41496	0.277978	0.000576023
NM_053684	Hcn2	hyperpolarization activated cyclic nucleotide-gated potassium channel 2 (Hcn2), mRNA	0.372915	0.0670057	0.00022638	1.84872	0.401954	0.000576023
NM_001105985	Slc30a10	solute carrier family 30, member 10 (Slc30a10), mRNA	0.371677	0.0717388	0.00022638	2.56168	0.663388	0.000576023
NM_023971	Drp2	dystrophin related protein 2 (Drp2), mRNA	0.371435	0.056487	0.00022638	1.68705	0.200521	0.00185143
NM_001109003	Cpne4	copine IV (Cpne4), mRNA	0.371131	0.110481	0.00022638	1.79278	0.476537	0.000576023
NM_022858	Foxq1	no definition	0.370678	0.066158	0.00022638	1.95945	0.524681	0.00959703
NM_031039	Gpt	glutamic-pyruvate transaminase (alanine aminotransferase) (Gpt), mRNA	0.369814	0.0354515	0.00022638	1.56404	0.114045	0.0216122
NM_133422	Zfp483	zinc finger protein 483 (Zfp483), mRNA	0.369352	0.131116	0.00022638	2.19913	0.790178	0.000576023
NM_153305	Fzd9	frizzled class receptor 9 (Fzd9), mRNA	0.369232	0.0716929	0.00022638	2.13001	0.580869	0.000576023
NM_001107063	Cdc42ep4	CDC42 effector protein (Rho GTPase binding) 4 (Cdc42ep4), mRNA	0.369099	0.0461653	0.00022638	2.05093	0.399324	0.000576023
NM_001106582	Gpr165	G protein-coupled receptor 165 (Gpr165), mRNA	0.369079	0.108505	0.00061643	1.90082	0.550478	0.0374135
NM_001144870	Vstm5	V-set and transmembrane domain containing 5 (Vstm5), mRNA	0.367789	0.0757733	0.00022638	1.73483	0.342478	0.0139786
NM_001082410	Rnf144a	ring finger protein 144A (Rnf144a), mRNA	0.367157	0.0600444	0.00022638	1.60151	0.2549	0.0208658
NM_145089	Asrgl1	asparaginase like 1 (Asrgl1), mRNA	0.366862	0.0811658	0.00022638	2.17138	0.517274	0.000576023
NM_001040186; NM_012811	Mfge8	milk fat globule-EGF factor 8 protein (Mfge8), transcript variant 1, mRNA; milk fat globule-EGF factor 8 protein (Mfge8), transcript variant 2, mRNA	0.366583	0.0379938	0.00022638	1.72519	0.304614	0.000576023
NM_001004446	Smarca2	SWI/SNF related, matrix associated, actin dependent regulator of chromatin, subfamily a, member 2 (Smarca2), mRNA	0.366483	0.111228	0.00022638	2.17157	0.658149	0.000576023
NM_138838	Pou3f1	no definition	0.365973	0.0775585	0.00022638	1.51301	0.456816	0.0187081
NM_024371	Slc6a1	solute carrier family 6 (neurotransmitter transporter), member 1 (Slc6a1), mRNA	0.365661	0.0748038	0.00022638	1.77282	0.369792	0.000576023
NM_001105994	Ephx4	epoxide hydrolase 4 (Ephx4), mRNA	0.365646	0.0784486	0.00022638	1.75207	0.389268	0.00147435
NM_175766	Cyp2j3	no definition	0.365593	0.13998	0.00022638	1.93686	0.708848	0.00147435
NM_032083	Chn1	chimerin 1 (Chn1), mRNA	0.364927	0.0663237	0.00022638	1.66671	0.270037	0.000576023
NM_133590	Rab7l1	RAB7, member RAS oncogene family-like 1 (Rab7l1), mRNA	0.364131	0.0753459	0.00022638	2.52206	0.506515	0.000576023
NM_022678	Zfp238	zinc finger protein 238 (Zfp238), mRNA	0.363962	0.0812771	0.00022638	1.65168	0.342137	0.000576023
NM_012828	Cacnb3	calcium channel, voltage-dependent, beta 3 subunit (Cacnb3), mRNA	0.363649	0.0627291	0.00022638	1.63026	0.310142	0.000576023
NM_001109294	RGD1562084	similar to expressed sequence AI118078 (RGD1562084), mRNA	0.363264	0.102779	0.00022638	2.34795	0.811076	0.000576023
NM_001109117	Rnf182	ring finger protein 182 (Rnf182), mRNA	0.36307	0.11937	0.00113878	2.21942	0.647494	0.0144006
NM_001100653	Sidt1	SID1 transmembrane family, member 1 (Sidt1), mRNA	0.362497	0.0809947	0.00022638	1.86455	0.379305	0.000576023
NM_001276707; NM_001276708	Srebf1	sterol regulatory element binding transcription factor 1 (Srebf1), transcript variant 1, mRNA; sterol regulatory element binding transcription factor 1 (Srebf1), transcript variant 2, mRNA	0.362479	0.10758	0.00162725	2.54458	0.778705	0.0110961
NM_001007658	Them6	thioesterase superfamily member 6 (Them6), mRNA	0.36218	0.0705532	0.00022638	1.95627	0.406748	0.000576023
NM_001033665; NM_012916	Bcan	brevican (Bcan), transcript variant 1, mRNA; no definition	0.361809	0.104628	0.00022638	1.95796	0.64384	0.000576023
NM_001107437	Jph3	junctophilin 3 (Jph3), mRNA	0.36112	0.0742485	0.00022638	1.78667	0.419621	0.000576023
NM_057185	Folh1	folate hydrolase 1 (Folh1), mRNA	0.36015	0.0981971	0.00022638	1.93907	0.60327	0.00147435
NM_053405	Kcnk9	potassium channel, subfamily K, member 9 (Kcnk9), mRNA	0.360088	0.11715	0.00022638	2.10372	0.654097	0.00105466
NM_001106265	Perp	PERP, TP53 apoptosis effector (Perp), mRNA	0.359776	0.128741	0.0051008	2.30619	0.547983	0.0282915
NM_181381	Abcg2	ATP-binding cassette, subfamily G (WHITE), member 2 (Abcg2), mRNA	0.3588	0.0946212	0.00022638	1.8106	0.208146	0.024919
NM_001200045	Hdac9	histone deacetylase 9 (Hdac9), mRNA	0.357791	0.114941	0.00022638	1.67644	0.448354	0.0150203
NM_001009658	Thnsl2	threonine synthase-like 2 (S. cerevisiae) (Thnsl2), mRNA	0.356781	0.111773	0.00022638	1.89873	0.562459	0.0383593
NM_012505	Atp1a2	ATPase, Na+/K+ transporting, alpha 2 polypeptide (Atp1a2), mRNA	0.356408	0.0719898	0.00022638	1.77105	0.437503	0.000576023
NM_138613	Rnf112	ring finger protein 112 (Rnf112), mRNA	0.356383	0.0514314	0.00022638	2.20292	0.339263	0.000576023
NM_001100862	Fam13a	family with sequence similarity 13, member A (Fam13a), mRNA	0.354628	0.0676116	0.00022638	2.16409	0.365731	0.000576023
NM_001277386; NM_001277425	Iqsec2	no definition; no definition	0.353142	0.0749338	0.00022638	2.14616	0.49204	0.000576023
NM_012957	Gabrb2	gamma-aminobutyric acid (GABA) A receptor, beta 2 (Gabrb2), mRNA	0.352631	0.115138	0.00022638	1.54664	0.496021	0.0156364
NM_001009486	Klra1	killer cell lectin-like receptor, subfamily A, member 1 (Klra1), mRNA	0.352394	0.185137	0.0211833	4.46556	2.17457	0.00720497
NM_021690	Rapgef3	Rap guanine nucleotide exchange factor (GEF) 3 (Rapgef3), mRNA	0.351886	0.0874873	0.00022638	2.19725	0.557077	0.000576023
NM_001009620	Tmem204	transmembrane protein 204 (Tmem204), mRNA	0.351369	0.0787733	0.00022638	2.01707	0.430698	0.00605984
NM_001108598; NM_001244784	Dusp15	dual specificity phosphatase 15 (Dusp15), transcript variant 1, mRNA; dual specificity phosphatase 15 (Dusp15), transcript variant 2, mRNA	0.350285	0.0718738	0.00022638	2.00515	0.421504	0.000576023
NM_001109255	Sspn	sarcospan (Sspn), mRNA	0.35018	0.114226	0.00022638	1.72667	0.612591	0.0135543
NM_001134796	Mast3	microtubule associated serine/threonine kinase 3 (Mast3), mRNA	0.350108	0.0682966	0.00022638	1.70701	0.333561	0.000576023
NM_001191867	Raver2	ribonucleoprotein, PTB-binding 2 (Raver2), mRNA	0.350042	0.114521	0.00022638	2.50703	0.871572	0.000576023
NM_001106304	Gprc5b	G protein-coupled receptor, class C, group 5, member B (Gprc5b), mRNA	0.34971	0.0579531	0.00022638	1.66678	0.295026	0.000576023
NM_001107281	Klf12	Kruppel-like factor 12 (Klf12), mRNA	0.349584	0.142759	0.00022638	1.83485	0.808998	0.0277586
NM_001024292	Nmrk1	nicotinamide riboside kinase 1 (Nmrk1), mRNA	0.347942	0.0750904	0.00022638	2.60929	0.576599	0.00105466
NM_012497	Aldoc	aldolase C, fructose-bisphosphate (Aldoc), mRNA	0.34793	0.0918825	0.00022638	1.85949	0.528298	0.000576023
NM_017083	Myo5b	myosin Vb (Myo5b), mRNA	0.347381	0.132295	0.00022638	2.44526	0.913316	0.000576023
NM_133515	Akap5	A kinase (PRKA) anchor protein 5 (Akap5), mRNA	0.346977	0.185127	0.00022638	2.08099	1.05586	0.000576023
NM_022609	B3gat2	beta-1,3-glucuronyltransferase 2 (B3gat2), mRNA	0.34682	0.141322	0.00022638	1.94852	0.786957	0.00258939
NM_022960	Aqp9	aquaporin 9 (Aqp9), mRNA	0.346325	0.125319	0.00113878	3.23945	1.22487	0.00105466
NM_001005762	Sorbs3	sorbin and SH3 domain containing 3 (Sorbs3), mRNA	0.345906	0.0398794	0.00022638	2.40476	0.351631	0.000576023
NM_001005898	Omg	oligodendrocyte-myelin glycoprotein (Omg), mRNA	0.345781	0.125456	0.0013047	2.2617	0.817074	0.0265193
NM_001107515	Hebp2	heme binding protein 2 (Hebp2), mRNA	0.345766	0.0615252	0.00113878	2.55207	0.383691	0.00631784
NM_031044	Hnmt	histamine N-methyltransferase (Hnmt), mRNA	0.344871	0.1248	0.00022638	1.83217	0.712686	0.0453695
NM_001033882; NM_001033883; NM_022177	Cxcl12	no definition; chemokine (C-X-C motif) ligand 12 (Cxcl12), transcript variant 3, mRNA; chemokine (C-X-C motif) ligand 12 (Cxcl12), transcript variant 1, mRNA	0.344064	0.0837506	0.00022638	1.79689	0.43444	0.000576023
NM_013225	Cntn6	contactin 6 (Cntn6), mRNA	0.343843	0.126508	0.00022638	2.88778	1.07173	0.000576023
NM_001037217	Mmd2	monocyte to macrophage differentiation-associated 2 (Mmd2), mRNA	0.343831	0.096552	0.00022638	2.34876	0.660699	0.000576023
NM_020101	Adap2	ArfGAP with dual PH domains 2 (Adap2), mRNA	0.343597	0.070773	0.00113878	2.55985	0.270534	0.00691373
NM_001109190	Celf3	CUGBP, Elav-like family member 3 (Celf3), mRNA	0.342632	0.0747578	0.00022638	2.31694	0.44121	0.000576023
NM_001037355	Mettl7a	methyltransferase like 7A (Mettl7a), mRNA	0.342525	0.0670426	0.00022638	2.17744	0.367706	0.000576023
NM_001142652	Neurl1b	neuralized E3 ubiquitin protein ligase 1B (Neurl1b), mRNA	0.342266	0.0903035	0.00022638	1.63429	0.4583	0.0176293
NM_017181	Fah	no definition	0.341176	0.0644235	0.00022638	2.25996	0.368575	0.00147435
NM_053324	Syt9	synaptotagmin IX (Syt9), mRNA	0.341013	0.0841917	0.00242442	2.54861	0.636171	0.0183163
NM_012508	Atp2b2	no definition	0.339454	0.0710776	0.00022638	1.58807	0.338672	0.000576023
NM_001004261	Pyroxd2	pyridine nucleotide-disulphide oxidoreductase domain 2 (Pyroxd2), mRNA	0.339189	0.0412191	0.00022638	1.81656	0.196586	0.0146043
NM_001011912	Polm	polymerase (DNA directed), mu (Polm), mRNA	0.338937	0.061499	0.00022638	2.5773	0.55924	0.00258939
NM_198738	Psat1	phosphoserine aminotransferase 1 (Psat1), mRNA	0.338207	0.0842366	0.00022638	2.32498	0.551161	0.000576023
NM_001025772	Stpg1	sperm-tail PG-rich repeat containing 1 (Stpg1), mRNA	0.337552	0.100927	0.00022638	2.98165	0.957221	0.000576023
NM_001107277	Lgi3	leucine-rich repeat LGI family, member 3 (Lgi3), mRNA	0.337278	0.0935365	0.00022638	2.56797	0.739648	0.000576023
NM_017012	Grm5	glutamate receptor, metabotropic 5 (Grm5), mRNA	0.33697	0.133242	0.00022638	2.15408	0.883206	0.000576023
NM_001012737	Cdh7	cadherin 7, type 2 (Cdh7), mRNA	0.33664	0.105785	0.00022638	2.12542	0.659947	0.00391827
NM_001137622	Adamts2	ADAM metallopeptidase with thrombospondin type 1 motif, 2 (Adamts2), mRNA	0.336342	0.113618	0.00022638	2.62442	0.851839	0.00185143
NM_012920	Camk2a	no definition	0.336137	0.0661607	0.00022638	1.56359	0.367743	0.00185143
NM_001134702	Meis1	Meis homeobox 1 (Meis1), mRNA	0.335471	0.0911826	0.00061643	2.36948	0.588828	0.00860838
NM_001024902	Lrrc56	leucine rich repeat containing 56 (Lrrc56), mRNA	0.33348	0.100074	0.00242442	3.30578	0.993512	0.00185143
NM_145682	Filip1	filamin A interacting protein 1 (Filip1), mRNA	0.333352	0.0598574	0.00022638	1.83754	0.292215	0.0135543
NM_138841	Gpr26	G protein-coupled receptor 26 (Gpr26), mRNA	0.332478	0.0951223	0.00022638	1.88337	0.67497	0.00105466
NM_012869	Npy5r	neuropeptide Y receptor Y5 (Npy5r), mRNA	0.331373	0.0709877	0.00043076	2.16033	0.794109	0.0210542
NM_001008325	Tmem218	transmembrane protein 218 (Tmem218), mRNA	0.331031	0.0732261	0.00022638	2.85108	0.631678	0.000576023
NM_001106465	Ntng1	netrin G1 (Ntng1), mRNA	0.329372	0.080082	0.00022638	2.12335	0.515272	0.000576023
NM_001271220	Baiap2l2	no definition	0.32897	0.0771804	0.00022638	2.32115	0.646919	0.00831742
NM_001134689	Ccdc28b	coiled coil domain containing 28B (Ccdc28b), mRNA	0.328383	0.0447362	0.00022638	2.55386	0.336512	0.000576023
NM_001107341	Susd3	sushi domain containing 3 (Susd3), mRNA	0.328298	0.101591	0.00242442	2.15563	0.817846	0.0498504
NM_001171802	Triqk	triple QxxK/R motif containing (Triqk), mRNA	0.327598	0.103228	0.00022638	2.21392	0.692436	0.00185143
NM_001127452	RGD1305587	similar to RIKEN cDNA 2010107G23 (RGD1305587), mRNA	0.32585	0.0469197	0.00022638	2.21462	0.322752	0.000576023
NM_053514	Lin7a	lin-7 homolog a (C. elegans) (Lin7a), mRNA	0.325191	0.13368	0.00022638	1.86181	0.730175	0.0305873
NM_001108741	Appl2	adaptor protein, phosphotyrosine interaction, PH domain and leucine zipper containing 2 (Appl2), mRNA	0.325006	0.0890774	0.00022638	2.10671	0.561582	0.000576023
NM_022800	P2ry12	purinergic receptor P2Y, G-protein coupled, 12 (P2ry12), mRNA	0.324646	0.0843912	0.00022638	2.13428	0.412026	0.00105466
NM_001108206	Tcte1	t-complex-associated testis expressed 1 (Tcte1), mRNA	0.324628	0.0437687	0.00022638	1.83817	0.332094	0.00105466
NM_001173557	RGD1311756	similar to hypothetical protein FLJ20950 (RGD1311756), mRNA	0.323635	0.0766449	0.00022638	2.17563	0.529103	0.00327243
NM_001025715	Limd2	LIM domain containing 2 (Limd2), mRNA	0.323328	0.029937	0.00022638	2.72877	0.284831	0.000576023
NM_001130077	Tcerg1l	transcription elongation regulator 1-like (Tcerg1l), mRNA	0.322531	0.073562	0.00022638	1.94648	0.432403	0.000576023
NM_178106	Entpd3	ectonucleoside triphosphate diphosphohydrolase 3 (Entpd3), mRNA	0.320854	0.0649306	0.00022638	2.22936	0.450794	0.000576023
NM_022847	Pgr	progesterone receptor (Pgr), mRNA	0.320232	0.0791628	0.00022638	1.97119	0.537101	0.00223332
NM_001107997	Mmel1	membrane metallo-endopeptidase-like 1 (Mmel1), mRNA	0.318249	0.137138	0.00022638	2.68818	1.22734	0.000576023
NM_001106998	Jade2	jade family PHD finger 2 (Jade2), mRNA	0.317362	0.0462243	0.00022638	2.15823	0.325551	0.000576023
NM_001106387	Lrrtm3	leucine rich repeat transmembrane neuronal 3 (Lrrtm3), mRNA	0.317203	0.0739006	0.00022638	2.26381	0.491582	0.000576023
NM_001106317	Rassf7	Ras association (RalGDS/AF-6) domain family (N-terminal) member 7 (Rassf7), mRNA	0.317151	0.0713088	0.00022638	1.92127	0.455195	0.039272
NM_001109004	Traip	TRAF-interacting protein (Traip), mRNA	0.31665	0.103905	0.00022638	2.64011	0.970976	0.00884875
NM_001105712	Grm3	glutamate receptor, metabotropic 3 (Grm3), mRNA	0.316099	0.13851	0.00022638	2.42681	1.06479	0.000576023
NM_001122776	Kcnc4	potassium voltage gated channel, Shaw-related subfamily, member 4 (Kcnc4), mRNA	0.315988	0.0708042	0.00022638	2.23509	0.516045	0.000576023
NM_001007687	Cndp1	carnosine dipeptidase 1 (metallopeptidase M20 family) (Cndp1), mRNA	0.315793	0.052294	0.00113878	2.43188	0.375568	0.0167681
NM_053878	Cplx2	complexin 2 (Cplx2), mRNA	0.315646	0.0630737	0.00022638	1.58867	0.37269	0.000576023
NM_138502	Mgll	monoglyceride lipase (Mgll), mRNA	0.315115	0.0448632	0.00022638	1.79159	0.271399	0.000576023
NM_001014092	Paqr5	progestin and adipoQ receptor family member V (Paqr5), mRNA	0.315076	0.111829	0.000971113	2.83202	1.07324	0.00360624
NM_001024968	Slc46a3	solute carrier family 46, member 3 (Slc46a3), mRNA	0.31484	0.0446291	0.00022638	2.21835	0.351356	0.0103694
NM_001013217	Trim54	tripartite motif-containing 54 (Trim54), mRNA	0.314175	0.0528083	0.00022638	2.00368	0.472372	0.00147435
NM_001107745	C1qtnf4	C1q and tumor necrosis factor related protein 4 (C1qtnf4), mRNA	0.314057	0.0721656	0.00022638	1.90913	0.632968	0.000576023
NM_001191822	Rhbdl1	rhomboid, veinlet-like 1 (Drosophila) (Rhbdl1), mRNA	0.313553	0.0594033	0.00022638	1.85578	0.393888	0.00105466
NM_078619	Slc8a2	solute carrier family 8 (sodium/calcium exchanger), member 2 (Slc8a2), mRNA	0.313357	0.0808425	0.00022638	1.99332	0.549898	0.000576023
NM_001100575	Mpp7	membrane protein, palmitoylated 7 (MAGUK p55 subfamily member 7) (Mpp7), mRNA	0.312546	0.0801035	0.00302282	2.62259	0.780164	0.0199427
NM_053503	Ajuba	ajuba LIM protein (Ajuba), mRNA	0.312455	0.0480062	0.00022638	2.49981	0.202465	0.00147435
NM_001108473	Pnmal1	paraneoplastic Ma antigen family-like 1 (Pnmal1), mRNA	0.312418	0.0853248	0.00022638	2.4444	0.628507	0.000576023
NM_022008	Fxyd7	FXYD domain-containing ion transport regulator 7 (Fxyd7), mRNA	0.310161	0.0379086	0.00022638	1.50583	0.248222	0.00932058
NM_001191702	Zfhx4	zinc finger homeobox 4 (Zfhx4), mRNA	0.309217	0.0910167	0.00022638	1.965	0.622758	0.000576023
NM_001114330; NM_017011	Grm1	no definition; glutamate receptor, metabotropic 1 (Grm1), transcript variant 1, mRNA	0.308228	0.0950163	0.00022638	3.11744	0.962646	0.000576023
NM_214459	Phactr3	phosphatase and actin regulator 3 (Phactr3), mRNA	0.308128	0.063022	0.00022638	1.89318	0.39281	0.000576023
NM_001106171	Tox3	TOX high mobility group box family member 3 (Tox3), mRNA	0.308	0.0954847	0.00022638	2.5686	0.675583	0.000576023
NM_053566	Ptch1	patched 1 (Ptch1), mRNA	0.307449	0.0189827	0.00022638	2.40139	0.185407	0.000576023
NM_053385	Prelp	proline/arginine-rich end leucine-rich repeat protein (Prelp), mRNA	0.307198	0.131978	0.00022638	2.95304	0.88618	0.000576023
NM_001013151	Gna14	guanine nucleotide binding protein, alpha 14 (Gna14), mRNA	0.306095	0.0393206	0.00022638	2.54272	0.33943	0.0163
NM_019156	Vtn	vitronectin (Vtn), mRNA	0.305692	0.0970997	0.00022638	2.41098	0.861079	0.000576023
NR_027235	RGD1559747	no definition	0.305652	0.0810368	0.00022638	2.33982	0.585989	0.000576023
NM_001106989	Sox8	SRY (sex determining region Y)-box 8 (Sox8), mRNA	0.305059	0.0638717	0.00022638	1.93248	0.414712	0.000576023
NM_147216	Slc16a2	solute carrier family 16, member 2 (thyroid hormone transporter) (Slc16a2), mRNA	0.303923	0.0232514	0.00022638	2.61866	0.315094	0.000576023
NM_001106930	Efcab1	EF hand calcium binding domain 1 (Efcab1), mRNA	0.302805	0.110976	0.00043076	2.4512	0.931035	0.0146043
NM_001025423	Adhfe1	alcohol dehydrogenase, iron containing, 1 (Adhfe1), mRNA	0.302197	0.0637417	0.00022638	1.72712	0.398945	0.000576023
NM_001106550	Nkain4	Na+/K+ transporting ATPase interacting 4 (Nkain4), mRNA	0.302193	0.0703684	0.00022638	2.08704	0.633573	0.00147435
NM_001191839	Trim66	tripartite motif-containing 66 (Trim66), mRNA	0.301554	0.0761396	0.00022638	2.1854	0.536391	0.000576023
NM_054003	B3gat1	beta-1,3-glucuronyltransferase 1 (B3gat1), mRNA	0.300749	0.059513	0.00022638	2.04987	0.367432	0.000576023
NM_031672	Slc15a2	solute carrier family 15 (oligopeptide transporter), member 2 (Slc15a2), mRNA	0.30044	0.0775801	0.00022638	2.02793	0.536356	0.000576023
NM_001037351	Tnnc2	troponin C type 2 (fast) (Tnnc2), mRNA	0.29904	0.125372	0.00022638	2.48971	0.905443	0.00105466
NM_019284; NM_133652	Cspg5	no definition; chondroitin sulfate proteoglycan 5 (neuroglycan C) (Cspg5), transcript variant 2, mRNA	0.297931	0.0955007	0.00022638	2.39717	0.798983	0.000576023
NM_031587	Pxmp2	peroxisomal membrane protein 2 (Pxmp2), mRNA	0.297419	0.0682508	0.00022638	2.27614	0.667025	0.0152486
NM_001017500	LOC498368	similar to RIKEN cDNA 0610040J01 (LOC498368), mRNA	0.297411	0.0631757	0.00022638	3.17653	0.628753	0.000576023
NM_012808	Tst	thiosulfate sulfurtransferase (Tst), mRNA	0.295758	0.120982	0.00022638	3.14023	1.35972	0.000576023
NM_080691	Cacng3	calcium channel, voltage-dependent, gamma subunit 3 (Cacng3), mRNA	0.295652	0.0663819	0.00022638	2.3017	0.580539	0.000576023
NM_001107782	Btbd3	BTB (POZ) domain containing 3 (Btbd3), mRNA	0.295486	0.053881	0.00022638	2.24382	0.427444	0.000576023
NM_024138	Gng7	guanine nucleotide binding protein (G protein), gamma 7 (Gng7), mRNA	0.293018	0.0880066	0.00022638	1.73163	0.398542	0.000576023
NM_001024327	Zfp467	zinc finger protein 467 (Zfp467), mRNA	0.291664	0.0440122	0.00022638	3.21465	0.523235	0.000576023
NM_001109467	Emid1	EMI domain containing 1 (Emid1), mRNA	0.290752	0.0652738	0.00022638	1.95164	0.402915	0.00185143
NM_001172079	Icam5	intercellular adhesion molecule 5, telencephalin (Icam5), mRNA	0.29025	0.0619779	0.00022638	2.21588	0.513188	0.000576023
NM_001109134	RGD1559896	similar to RIKEN cDNA 2310022B05 (RGD1559896), mRNA	0.288581	0.0569368	0.00022638	1.9357	0.442364	0.000576023
NM_001197023	RGD1307443	similar to mKIAA0319 protein (RGD1307443), mRNA	0.287465	0.0926395	0.00022638	2.86158	0.965343	0.000576023
NM_022959	Rassf9	Ras association (RalGDS/AF-6) domain family (N-terminal) member 9 (Rassf9), mRNA	0.286934	0.110753	0.0013047	2.52913	1.02343	0.0227998
NM_012703	Thrsp	thyroid hormone responsive (Thrsp), mRNA	0.286918	0.0867957	0.00022638	2.12675	0.69004	0.000576023
NM_199395	Arhgef25	Rho guanine nucleotide exchange factor (GEF) 25 (Arhgef25), mRNA	0.283632	0.0328124	0.00022638	1.78947	0.192211	0.00105466
NM_001109072	Fam163a	family with sequence similarity 163, member A (Fam163a), mRNA	0.282482	0.0765211	0.00022638	3.06662	0.934007	0.000576023
NM_001108336	Sdsl	no definition	0.282171	0.0540921	0.00022638	2.41421	0.654902	0.00294456
NM_001017505	Itgbl1	integrin, beta-like 1 (Itgbl1), mRNA	0.281473	0.130859	0.00079891	2.97665	1.45625	0.00691373
NM_022632	Slit2	slit homolog 2 (Drosophila) (Slit2), mRNA	0.276736	0.0334599	0.00022638	2.02315	0.217244	0.000576023
NM_001100499	Pkp2	no definition	0.274866	0.0535848	0.00061643	3.02944	0.594801	0.00515792
NM_031612	Apln	apelin (Apln), mRNA	0.274276	0.0312989	0.00022638	2.45964	0.552478	0.000576023
NM_012522	Cbs	cystathionine beta synthase (Cbs), mRNA	0.273676	0.12661	0.00022638	2.20528	1.07772	0.000576023
NM_145784	Gpr37l1	G protein-coupled receptor 37-like 1 (Gpr37l1), mRNA	0.273367	0.0691171	0.00022638	2.36014	0.644865	0.000576023
NM_001013230	Selplg	selectin P ligand (Selplg), mRNA	0.272302	0.0460211	0.00022638	2.44315	0.676749	0.000576023
NM_031834	Sult1a1	sulfotransferase family, cytosolic, 1A, phenol-preferring, member 1 (Sult1a1), mRNA	0.271473	0.0595621	0.00022638	3.05872	0.650777	0.000576023
NM_207600	Chst7	carbohydrate (N-acetylglucosamine 6-O) sulfotransferase 7 (Chst7), mRNA	0.270256	0.047344	0.00022638	2.8317	0.465217	0.000576023
NM_138849	Syt17	no definition	0.270148	0.0873824	0.00022638	2.77129	0.876453	0.000576023
NM_001191818	Dpf3	D4, zinc and double PHD fingers, family 3 (Dpf3), mRNA	0.269248	0.0905645	0.00793875	3.02803	1.22744	0.0237277
NM_001191970	Thsd7a	thrombospondin, type I, domain containing 7A (Thsd7a), mRNA	0.267224	0.0748292	0.00022638	1.63781	0.512265	0.0429323
NM_198762	Kcnt2	potassium channel, subfamily T, member 2 (Kcnt2), mRNA	0.267057	0.0903785	0.00022638	1.99345	0.605549	0.00147435
NM_019363	Aox1	aldehyde oxidase 1 (Aox1), mRNA	0.266478	0.088842	0.00022638	2.46005	0.760662	0.000576023
NM_001191804	Tmem151b	transmembrane protein 151B (Tmem151b), mRNA	0.264961	0.0366509	0.00022638	2.00699	0.413455	0.000576023
NM_001109237	Neurod6	neuronal differentiation 6 (Neurod6), mRNA	0.26492	0.151246	0.00022638	2.78506	1.58651	0.000576023
NM_017053	Tacr3	tachykinin receptor 3 (Tacr3), mRNA	0.264658	0.117844	0.00022638	2.27973	1.00334	0.00258939
NM_001137643	Gstt3	glutathione S-transferase, theta 3 (Gstt3), mRNA	0.264187	0.10374	0.00022638	2.44543	0.857368	0.000576023
NM_017108	Kcnh3	potassium voltage-gated channel, subfamily H (eag-related), member 3 (Kcnh3), mRNA	0.263169	0.0368255	0.00022638	2.06178	0.351601	0.00294456
NM_024483	Adra1d	adrenoceptor alpha 1D (Adra1d), mRNA	0.261703	0.0805612	0.00022638	1.91367	0.610569	0.000576023
NM_001107395	Psd2	pleckstrin and Sec7 domain containing 2 (Psd2), mRNA	0.259857	0.0802528	0.00022638	2.68848	0.837933	0.000576023
NM_024372	Slc6a11	solute carrier family 6 (neurotransmitter transporter), member 11 (Slc6a11), mRNA	0.25942	0.0760182	0.00022638	2.06702	0.630764	0.000576023
NM_001013243	Slc30a3	solute carrier family 30 (zinc transporter), member 3 (Slc30a3), mRNA	0.258718	0.0361629	0.00022638	2.13499	0.365019	0.000576023
NM_001276720	Otof	no definition	0.257835	0.07907	0.00022638	1.99555	0.601449	0.000576023
NM_019189	Hapln1	hyaluronan and proteoglycan link protein 1 (Hapln1), mRNA	0.257258	0.0718365	0.00022638	2.04041	0.553553	0.000576023
NM_012990	Nog	noggin (Nog), mRNA	0.256647	0.0652249	0.00022638	2.13014	0.509165	0.000576023
NM_001009684	Hsd17b13	hydroxysteroid (17-beta) dehydrogenase 13 (Hsd17b13), mRNA	0.256454	0.0755515	0.00022638	2.58438	0.784853	0.00752455
NM_170668	Slc13a5	solute carrier family 13 (sodium-dependent citrate transporter), member 5 (Slc13a5), mRNA	0.255742	0.100446	0.00022638	4.70883	1.98779	0.000576023
NM_001106165	Car7	carbonic anhydrase 7 (Car7), mRNA	0.255488	0.0543786	0.00022638	2.37291	0.540556	0.000576023
NM_017289	Gabrd	gamma-aminobutyric acid (GABA) A receptor, delta (Gabrd), mRNA	0.254165	0.0249288	0.00022638	1.77896	0.19191	0.00105466
NM_001108199	Trerf1	transcriptional regulating factor 1 (Trerf1), mRNA	0.252587	0.0721401	0.00022638	3.06768	0.835942	0.000576023
NM_001105969	Vangl2	VANGL planar cell polarity protein 2 (Vangl2), mRNA	0.251145	0.0537415	0.00022638	2.74388	0.594335	0.00105466
NM_001106069	Fcho1	FCH domain only 1 (Fcho1), mRNA	0.249732	0.0727502	0.00022638	2.29031	0.611362	0.000576023
NM_001191910	Gli1	GLI family zinc finger 1 (Gli1), mRNA	0.248883	0.132114	0.024187	6.52035	2.97115	0.013775
NM_138506	Adra2c	adrenoceptor alpha 2C (Adra2c), mRNA	0.246322	0.0752736	0.00022638	2.97438	0.988265	0.000576023
NM_001100784	Gjc2	gap junction protein, gamma 2 (Gjc2), mRNA	0.246213	0.0758263	0.00022638	2.95277	0.845589	0.000576023
NM_030868	Nov	nephroblastoma overexpressed (Nov), mRNA	0.246022	0.0790152	0.00022638	1.77166	0.444975	0.000576023
NM_001044224	Spag5	sperm associated antigen 5 (Spag5), mRNA	0.245795	0.0535419	0.00022638	3.67894	0.960133	0.000576023
NM_078621	Ackr2	atypical chemokine receptor 2 (Ackr2), mRNA	0.243873	0.102775	0.00022638	2.21117	0.960252	0.0305873
NM_001108234	Neu4	sialidase 4 (Neu4), mRNA	0.24355	0.0339771	0.00022638	3.04168	0.392937	0.000576023
NM_001044280	Slc25a18	solute carrier family 25 (glutamate carrier), member 18 (Slc25a18), mRNA	0.243542	0.100065	0.00022638	2.7646	1.17598	0.000576023
NM_001024361	LOC501110	similar to Glutathione S-transferase A1 (GTH1) (HA subunit 1) (GST-epsilon) (GSTA1-1) (GST class-alpha) (LOC501110), mRNA	0.242563	0.0801805	0.00022638	3.01636	1.02147	0.000576023
NM_001107179	Lmod1	no definition	0.241791	0.0591435	0.00022638	2.93543	0.735289	0.000576023
NM_001012034	Art3	ADP-ribosyltransferase 3 (Art3), mRNA	0.237571	0.0945526	0.00022638	2.44684	0.944614	0.0414302
NM_080773	Chrm1	cholinergic receptor, muscarinic 1 (Chrm1), mRNA	0.236703	0.0785563	0.00022638	3.15765	1.0898	0.000576023
NM_012585	Htr1a	5-hydroxytryptamine (serotonin) receptor 1A, G protein-coupled (Htr1a), mRNA	0.234969	0.0852322	0.00022638	2.9769	1.13659	0.00223332
NM_013165	Cckbr	cholecystokinin B receptor (Cckbr), mRNA	0.234843	0.0442601	0.00022638	2.51526	0.608274	0.000576023
NM_001025129	Fam107a	family with sequence similarity 107, member A (Fam107a), mRNA	0.233511	0.10944	0.00022638	3.03208	1.43038	0.000576023
NM_001108938	Egflam	EGF-like, fibronectin type III and laminin G domains (Egflam), mRNA	0.233509	0.0311722	0.00022638	3.14476	0.5783	0.000576023
NM_001008306	Calhm2	calcium homeostasis modulator 2 (Calhm2), mRNA	0.232015	0.0499861	0.00022638	2.22313	0.52704	0.00294456
NM_001024980	Ankrd34a	ankyrin repeat domain 34A (Ankrd34a), mRNA	0.229926	0.0309215	0.00022638	2.98779	0.35692	0.000576023
NM_001025042	Fibin	fin bud initiation factor homolog (zebrafish) (Fibin), mRNA	0.229253	0.0534217	0.00022638	2.53937	0.675804	0.0148288
NM_012799	Nmbr	no definition	0.228748	0.0897522	0.00793875	4.89022	1.00327	0.0254818
NM_172022	Lzts3	leucine zipper, putative tumor suppressor family member 3 (Lzts3), mRNA	0.227778	0.0350103	0.00022638	2.70628	0.406464	0.000576023
NM_001107314	RGD1304810	similar to 6430573F11Rik protein (RGD1304810), mRNA	0.226815	0.102074	0.00022638	2.25529	1.00501	0.0108611
NM_001107489	Zfp575	zinc finger protein 575 (Zfp575), mRNA	0.226771	0.0575484	0.00022638	2.96746	0.852914	0.000576023
NM_053721	Rasgrf2	no definition	0.225957	0.071617	0.00022638	2.31843	0.725305	0.000576023
NM_134432	Agt	angiotensinogen (serpin peptidase inhibitor, clade A, member 8) (Agt), mRNA	0.224818	0.0591192	0.00022638	2.27115	0.751007	0.000576023
NM_001024290	Gal3st3	galactose-3-O-sulfotransferase 3 (Gal3st3), mRNA	0.223324	0.0450944	0.00022638	2.25074	0.447684	0.000576023
NM_033352	Abcd2	ATP-binding cassette, subfamily D (ALD), member 2 (Abcd2), mRNA	0.223228	0.074127	0.00022638	2.53713	0.868077	0.000576023
NM_001108971	RGD1309821	similar to KIAA1161 protein (RGD1309821), mRNA	0.22059	0.0468455	0.00022638	2.63308	0.597696	0.000576023
NM_138905	Ppap2b	phosphatidic acid phosphatase type 2B (Ppap2b), mRNA	0.220589	0.0672058	0.00022638	2.35052	0.769159	0.000576023
NM_001107464	Dact2	dapper, antagonist of beta-catenin, homolog 2 (Xenopus laevis) (Dact2), mRNA	0.220391	0.0536058	0.00022638	2.28716	0.569229	0.000576023
NM_001100172	Kctd8	potassium channel tetramerization domain containing 8 (Kctd8), mRNA	0.220016	0.0307311	0.00022638	3.18001	0.343132	0.000576023
NM_001109051	Fn3k	fructosamine 3 kinase (Fn3k), mRNA	0.219821	0.0456441	0.00022638	3.37059	0.794105	0.000576023
NM_001271272	Ndufa4l2	NADH dehydrogenase (ubiquinone) 1 alpha subcomplex, 4-like 2 (Ndufa4l2), mRNA	0.21638	0.0687651	0.00022638	2.91849	0.955809	0.00932058
NM_001082977	Rasgrp2	RAS guanyl releasing protein 2 (calcium and DAG-regulated) (Rasgrp2), mRNA	0.215983	0.0974511	0.00022638	2.82564	1.14845	0.000576023
NM_001107755	Pamr1	peptidase domain containing associated with muscle regeneration 1 (Pamr1), mRNA	0.215424	0.0779297	0.00022638	2.24314	0.8305	0.00105466
NM_134326	Alb	albumin (Alb), mRNA	0.214583	0.0972673	0.00022638	3.08804	1.50451	0.000576023
NM_053613	Rtn4r	reticulon 4 receptor (Rtn4r), mRNA	0.213484	0.0256873	0.00022638	2.75337	0.462225	0.000576023
NM_172035	Fzd2	frizzled class receptor 2 (Fzd2), mRNA	0.21253	0.0173683	0.00022638	3.41814	0.361992	0.000576023
NM_022547	Aldh1l1	no definition	0.209195	0.0483951	0.00022638	2.4863	0.667096	0.000576023
NM_019230	Slc22a3	solute carrier family 22 (organic cation transporter), member 3 (Slc22a3), mRNA	0.208536	0.123517	0.00022638	3.08331	1.86999	0.00484477
NM_001106342	Pnma3	paraneoplastic Ma antigen 3 (Pnma3), mRNA	0.208063	0.0656839	0.00022638	3.09232	0.976292	0.000576023
NM_053703	Map2k6	mitogen-activated protein kinase kinase 6 (Map2k6), mRNA	0.207616	0.0790941	0.00022638	4.60257	1.76024	0.000576023
NM_001105868	Ephb3	Eph receptor B3 (Ephb3), mRNA	0.205962	0.0325411	0.00022638	2.84325	0.458179	0.000576023
NM_013048	Ttpa	tocopherol (alpha) transfer protein (Ttpa), mRNA	0.204797	0.0782647	0.00022638	2.84187	1.06837	0.00454931
NM_001106214	Lix1	Lix1 homolog (chicken) (Lix1), mRNA	0.203782	0.0791878	0.00022638	2.18848	0.848911	0.000576023
NM_001025712	Itm2a	integral membrane protein 2A (Itm2a), mRNA	0.203356	0.0450923	0.00022638	3.27095	0.478545	0.000576023
NM_001107587	Slitrk2	SLIT and NTRK-like family, member 2 (Slitrk2), mRNA	0.203008	0.043814	0.00022638	2.53865	0.480905	0.000576023
NM_001135778	Prodh	proline dehydrogenase (oxidase) 1 (Prodh), nuclear gene encoding mitochondrial protein, mRNA	0.202509	0.0791147	0.00022638	2.48249	0.964019	0.000576023
NM_001191077	Paqr6	progestin and adipoQ receptor family member VI (Paqr6), mRNA	0.197945	0.0705353	0.00022638	2.50503	0.920213	0.00147435
NM_001071777	Gpr17	G protein-coupled receptor 17 (Gpr17), mRNA	0.19733	0.0690447	0.000971113	3.26438	1.06705	0.0199427
NM_001108940	Bhlhe22	basic helix-loop-helix family, member e22 (Bhlhe22), mRNA	0.197287	0.0662862	0.00022638	2.30799	0.754933	0.000576023
NM_001191874	Gareml	GRB2 associated, regulator of MAPK1-like (Gareml), mRNA	0.19607	0.0755491	0.00022638	4.2119	1.63585	0.000576023
NM_001108162	Rasl12	RAS-like, family 12 (Rasl12), mRNA	0.195619	0.0444718	0.00022638	3.0162	0.626374	0.00484477
NM_001105783	Wnt9a	wingless-type MMTV integration site family, member 9A (Wnt9a), mRNA	0.193983	0.0744273	0.00022638	2.29912	0.914375	0.000576023
NM_001191657	Atp13a5	ATPase type 13A5 (Atp13a5), mRNA	0.192619	0.0268894	0.00022638	3.44599	0.310663	0.000576023
NM_001003711	Jph4	junctophilin 4 (Jph4), mRNA	0.192603	0.0528497	0.00022638	2.96569	0.860519	0.000576023
NM_001002853	P2ry13	purinergic receptor P2Y, G-protein coupled, 13 (P2ry13), mRNA	0.186456	0.096567	0.00022638	3.09878	1.54436	0.0146043
NM_017090	Gucy1a3	guanylate cyclase 1, soluble, alpha 3 (Gucy1a3), mRNA	0.182869	0.062747	0.00022638	4.01297	1.44874	0.000576023
NM_001005558	Fam151a	family with sequence similarity 151, member A (Fam151a), mRNA	0.18158	0.0612996	0.00178864	3.35809	1.18031	0.0302644
NM_001013977	Aifm3	apoptosis-inducing factor, mitochondrion-associated 3 (Aifm3), nuclear gene encoding mitochondrial protein, mRNA	0.180689	0.0419071	0.00022638	2.29266	0.500818	0.000576023
NM_001107280	Pcdh20	protocadherin 20 (Pcdh20), mRNA	0.17888	0.0373342	0.00022638	3.39337	0.718785	0.000576023
NM_001191669	Thsd7b	thrombospondin, type I, domain containing 7B (Thsd7b), mRNA	0.171587	0.0679878	0.00022638	3.61133	1.33032	0.000576023
NM_131906	Slco1a2	solute carrier organic anion transporter family, member 1A2 (Slco1a2), mRNA	0.16906	0.0530101	0.00022638	4.28323	1.40446	0.000576023
NM_001110137; NM_021751	Prom1	no definition; prominin 1 (Prom1), transcript variant 1, mRNA	0.167725	0.0291234	0.00022638	3.0048	0.612934	0.000576023
NM_057183	Gzmm	granzyme M (lymphocyte met-ase 1) (Gzmm), mRNA	0.166647	0.0627565	0.00022638	3.40803	1.35097	0.00258939
NM_031332	Slc22a8	solute carrier family 22 (organic anion transporter), member 8 (Slc22a8), mRNA	0.164756	0.0626448	0.00022638	4.34245	1.76732	0.000576023
NM_053441	Slco1c1	solute carrier organic anion transporter family, member 1c1 (Slco1c1), mRNA	0.163159	0.0752335	0.00022638	3.67868	1.6417	0.000576023
NM_001271299; NM_001271301	Sptssb	no definition; serine palmitoyltransferase, small subunit B (Sptssb), transcript variant 2, mRNA	0.162437	0.0187167	0.00022638	2.12865	0.316807	0.00959703
NM_173094	Hmgcs2	3-hydroxy-3-methylglutaryl-CoA synthase 2 (mitochondrial) (Hmgcs2), mRNA	0.160393	0.0713796	0.00022638	3.33973	1.5249	0.00327243
NM_001191800	Dclk3	doublecortin-like kinase 3 (Dclk3), mRNA	0.157312	0.0513033	0.00022638	4.57458	1.52659	0.000576023
NM_172085	Pou3f2	POU class 3 homeobox 2 (Pou3f2), mRNA	0.153633	0.0561069	0.00022638	4.13458	1.55692	0.000576023
NM_053536	Klf15	Kruppel-like factor 15 (Klf15), mRNA	0.149971	0.0231158	0.00022638	4.54919	0.722832	0.000576023
NM_001109430	Lrtm2	leucine-rich repeats and transmembrane domains 2 (Lrtm2), mRNA	0.149457	0.0378396	0.00022638	4.09088	1.01344	0.000576023
NM_001100963	Aass	no definition	0.140457	0.0702834	0.00022638	3.98682	1.98999	0.000576023
NM_001106058	Cldn10	claudin 10 (Cldn10), mRNA	0.138861	0.0873676	0.00022638	3.93567	2.44357	0.000576023
NM_012543	Dbp	D site of albumin promoter (albumin D-box) binding protein (Dbp), transcript variant 1, mRNA	0.132732	0.0523737	0.00022638	6.69095	2.77583	0.000576023
NM_173123	Cyp4f4	cytochrome P450, family 4, subfamily f, polypeptide 4 (Cyp4f4), mRNA	0.129557	0.0434119	0.00022638	3.01737	0.997025	0.00631784
NM_019218	Neurod1	neuronal differentiation 1 (Neurod1), mRNA	0.128541	0.0401015	0.00022638	3.99958	1.54276	0.000576023
NM_053388	Gjb6	gap junction protein, beta 6 (Gjb6), mRNA	0.126218	0.0555592	0.00022638	3.90137	1.71856	0.000576023
NM_001128185	Myadml2	myeloid-associated differentiation marker-like 2 (Myadml2), mRNA	0.126084	0.0482187	0.00022638	4.25099	1.73098	0.00294456
NM_019623	Cyp4f1	cytochrome P450, family 4, subfamily f, polypeptide 1 (Cyp4f1), mRNA	0.125065	0.0369895	0.00022638	4.47048	1.35846	0.00424048
NM_001106524	Acss1	acyl-CoA synthetase short-chain family member 1 (Acss1), mRNA	0.123257	0.0220364	0.00022638	4.85476	0.888267	0.000576023
NM_001017457	Degs2	delta(4)-desaturase, sphingolipid 2 (Degs2), mRNA	0.122327	0.0323444	0.00022638	4.39496	0.612936	0.00105466
NM_001034010	Tril	TLR4 interactor with leucine-rich repeats (Tril), mRNA	0.10521	0.0572958	0.00022638	4.64639	2.56867	0.000576023
NM_031806	Gpr6	G protein-coupled receptor 6 (Gpr6), mRNA	0.102502	0.0497061	0.00022638	5.04331	2.60304	0.00147435
NM_080892	Selenbp1	selenium binding protein 1 (Selenbp1), mRNA	0.100207	0.037612	0.00022638	4.63044	1.87723	0.00185143
NM_001271383	Acot11	acyl-CoA thioesterase 11 (Acot11), mRNA	0.0871757	0.0481199	0.00043076	4.76379	2.56297	0.0116212
NM_001134534	Btbd17	BTB (POZ) domain containing 17 (Btbd17), mRNA	0.074377	0.03194	0.00022638	5.16801	2.39696	0.000576023
NM_024383	Hes5	hes family bHLH transcription factor 5 (Hes5), mRNA	0.0402753	0.0139697	0.00022638	20.4112	8.84008	0.00105466
Only those genes that decrease the expression of more than 1.5-fold from the baseline value and whose padj-value lower 0.05 were selected for analysis.
Only those genes that increase the expression of more than 1.5-fold from the baseline value and whose padj-value lower 0.05 were selected for analysis.
