# Supplementary material for: ACTH-like Peptides Compensate Rat Brain Gene Expression Profile Disrupted by Ischemia a Day After Experimental Stroke
Source: Biomedicines. 2024 Dec 13;12(12):2830. doi: 10.3390/biomedicines12122830 (PMC11673339; doi:10.3390/biomedicines12122830)
Supplement: Supplementary file 1 [file biomedicines-12-02830-s001.zip › Supplementary Table S9.xlsx]

## Sheet: s9
Table S9. DEGs that overlapped between IS24-f vs. IR24-f and IA24-f vs. IR24-f but not IR24-f vs. SO24-f pairwise comparisons
RefSeq ID	Gene symbol	Description	IS24-f vs. IR24-f			IA24-f vs. IR24-f			IR24-f vs. SO24-f
			Ratio	±SE	Padj	Ratio	±SE	Padj	Ratio	±SE	Padj
NM_001002830	Rasl11b	RAS-like family 11 member B (Rasl11b), mRNA	1.59943	0.314557	0.001254	1.67482	0.551134	0.000576023	0.697362	0.109219	0.0048338
NM_001007704	Galm	galactose mutarotase (aldose 1-epimerase) (Galm), mRNA	1.54561	0.093003	0.0219184	1.64881	0.207149	0.00544954	0.712937	0.0536402	0.0441285
NM_001008358	Tmem106c	transmembrane protein 106C (Tmem106c), mRNA	1.58641	0.187293	0.0171204	1.74211	0.222537	0.00327243	0.671822	0.110107	0.0176855
NM_001012099; NM_001025737	Xkr8	XK, Kell blood group complex subunit-related family, member 8 (Xkr8), mRNA; sphingomyelin phosphodiesterase, acid-like 3B (Smpdl3b), mRNA	1.74996	0.223673	0.0140454	1.64224	0.178884	0.0222104	0.698805	0.108073	0.0989183
NM_001012223	Bin2	bridging integrator 2 (Bin2), mRNA	1.95617	0.518438	0.000673926	2.02554	0.525288	0.000576023	0.772157	0.195307	0.173521
NM_001013118	Abi3	ABI family, member 3 (Abi3), mRNA	1.80052	0.275763	0.020159	1.89676	0.322694	0.0113343	0.996343	0.124775	0.98475
NM_001013250	Mageh1	melanoma antigen, family H, 1 (Mageh1), mRNA	1.63603	0.240207	0.002703	1.67671	0.225105	0.00147435	0.719133	0.107717	0.0325012
NM_001024992	Tmem199	transmembrane protein 199 (Tmem199), mRNA	1.61261	0.158946	0.00225102	1.53349	0.166993	0.00631784	0.68362	0.0699787	0.00457122
NM_001025762	Smyd3	no definition	1.79266	0.371993	0.00518605	1.96372	0.423999	0.000576023	0.73965	0.124974	0.113217
NM_001034998	Ctps2	CTP synthase 2 (Ctps2), mRNA	1.71642	0.320317	0.000673926	1.74313	0.333445	0.000576023	0.691524	0.130726	0.00770266
NM_001105835	Cisd3	CDGSH iron sulfur domain 3 (Cisd3), mRNA	1.69546	0.280035	0.0223402	1.80598	0.277753	0.00932058	0.721625	0.105356	0.107341
NM_001106124	Slc39a12	solute carrier family 39 (zinc transporter), member 12 (Slc39a12), mRNA	1.84378	0.301156	0.00481798	2.03726	0.390197	0.000576023	0.673564	0.137386	0.0376059
NM_001106128	Ly86	lymphocyte antigen 86 (Ly86), mRNA	1.97215	0.305607	0.0157748	2.19304	0.327555	0.00575193	1.56887	0.922719	0.142072
NM_001106405	Cd180	CD180 molecule (Cd180), mRNA	2.3135	0.401379	0.000673926	2.67598	0.360891	0.000576023	0.90288	0.246244	0.678918
NM_001106722	Gpr22	G protein-coupled receptor 22 (Gpr22), mRNA	1.67666	0.381085	0.000673926	1.6306	0.348205	0.00294456	0.673973	0.144964	0.00429663
NM_001107702	Fcrl2	Fc receptor-like 2 (Fcrl2), mRNA	1.52112	0.392547	0.0261548	1.64367	0.419102	0.00544954	1.40916	0.610317	0.0626274
NM_001108267	Tfap4	transcription factor AP-4 (Tfap4), mRNA	1.99644	0.26311	0.00696907	1.87684	0.184106	0.0163	0.6629	0.0485009	0.0807621
NM_001110493	Pid1	phosphotyrosine interaction domain containing 1 (Pid1), mRNA	1.83095	0.416352	0.00768182	1.84861	0.447255	0.00575193	0.843484	0.202349	0.459923
NM_001126288	Pld4	phospholipase D family, member 4 (Pld4), mRNA	1.70311	0.354868	0.002703	2.08774	0.407864	0.000576023	0.835429	0.132975	0.313643
NM_001191588	Nmral1	NmrA-like family domain containing 1 (Nmral1), mRNA	1.74836	0.361246	0.0331249	1.79536	0.335754	0.0146043	0.66382	0.0793234	0.0751363
NM_001271204	Pou2f2	no definition	1.94497	0.365844	0.0101039	1.86178	0.187744	0.0152486	0.659043	0.116914	0.0730817
NM_001271381	Nkd1	naked cuticle homolog 1 (Drosophila) (Nkd1), mRNA	1.56481	0.412714	0.011088	2.19986	0.620148	0.000576023	0.669871	0.150159	0.0119283
NM_017168	Plcg2	no definition	1.74912	0.277145	0.0149035	1.8829	0.321131	0.00391827	0.743	0.116474	0.167489
NM_017193	Aadat	aminoadipate aminotransferase (Aadat), mRNA	1.59084	0.338821	0.0216469	1.823	0.534577	0.00105466	0.69037	0.241384	0.0398457
NM_017196	Aif1	allograft inflammatory factor 1 (Aif1), mRNA	1.79113	0.570522	0.00176797	2.0709	0.70292	0.000576023	0.948393	0.30435	0.801121
NM_019147	Jag1	jagged 1 (Jag1), mRNA	1.53136	0.268168	0.0357549	1.58515	0.231206	0.0158511	0.830396	0.109803	0.310204
NM_019194	Tef	thyrotrophic embryonic factor (Tef), mRNA	1.72051	0.269797	0.000673926	1.76342	0.272319	0.000576023	0.668237	0.0994884	0.000971113
NM_021266	Fzd1	frizzled class receptor 1 (Fzd1), mRNA	1.74283	0.420029	0.0104313	1.64166	0.340768	0.0237277	0.744419	0.153539	0.1422
NM_022217	Amph	amphiphysin (Amph), mRNA	1.53397	0.389778	0.000673926	1.51956	0.411228	0.00391827	0.708445	0.187615	0.00496718
NM_022927	Mid1	midline 1 (Mid1), mRNA	1.85576	0.452206	0.0383322	1.81197	0.498947	0.0422917	0.645235	0.158124	0.0863736
NM_030872	Pdk2	no definition	1.53276	0.259369	0.001254	1.69259	0.336208	0.000576023	0.667559	0.112905	0.000971113
NM_031054	Mmp2	no definition	1.74162	0.213508	0.00907851	2.23871	0.284879	0.000576023	1.16627	0.203581	0.487842
NM_031317	Pdgfc	platelet derived growth factor C (Pdgfc), mRNA	1.99233	0.592695	0.00907851	1.88192	0.586393	0.0158511	0.798783	0.229441	0.394335
NM_031510	Idh1	isocitrate dehydrogenase 1 (NADP+), soluble (Idh1), mRNA	1.57689	0.250677	0.00176797	1.55892	0.260233	0.00484477	0.851058	0.136842	0.263883
NM_031741	Slc2a5	solute carrier family 2 (facilitated glucose/fructose transporter), member 5 (Slc2a5), mRNA	1.67074	0.297251	0.0160287	1.9751	0.350819	0.000576023	0.812976	0.0883619	0.30314
NM_053904	Oplah	5-oxoprolinase (ATP-hydrolysing) (Oplah), mRNA	1.55498	0.198195	0.00628741	1.70859	0.198366	0.000576023	0.84559	0.0656	0.266623
NM_057130	Hrk	no definition	2.65826	0.999581	0.000673926	2.42688	0.895651	0.000576023	0.802214	0.297628	0.124256
NM_175757	Cryl1	crystallin, lambda 1 (Cryl1), mRNA	1.69262	0.385578	0.00805228	1.85679	0.483089	0.00185143	0.762455	0.180643	0.152923
NM_001007612	Ccl7	chemokine (C-C motif) ligand 7 (Ccl7), mRNA	0.259913	0.161305	0.000673926	0.197357	0.0845694	0.000576023	597.838	630.914	0.231159
NM_001008310	Rxfp3	relaxin/insulin-like family peptide receptor 3 (Rxfp3), mRNA	0.368092	0.188082	0.017873	0.278643	0.145937	0.00932058	1.73651	0.853849	0.0688692
NM_001012740	Cbln2	cerebellin 2 precursor (Cbln2), mRNA	0.508191	0.16771	0.000673926	0.530307	0.173998	0.000576023	1.49256	0.49496	0.00079891
NM_001013189	Pqlc1	no definition	0.6637	0.137384	0.0140454	0.617478	0.137874	0.00391827	1.43622	0.27205	0.0112229
NM_001013861	FAM187A	family with sequence similarity 187, member A (FAM187A), mRNA	0.308827	0.109728	0.000673926	0.106929	0.0371664	0.000576023	1	0.314783	0.00022638
NM_001013941	LOC298795	similar to 14-3-3 protein sigma (LOC298795), mRNA	0.250343	0.087467	0.000673926	0.0985295	0.0393632	0.00105466	22.5427	6.0696	0.0845911
NM_001015004	Vgll4	vestigial-like family member 4 (Vgll4), mRNA	0.610465	0.194328	0.00355337	0.56104	0.175903	0.000576023	1.45634	0.464103	0.0134581
NM_001033957; NM_133426	Kcng3	no definition; potassium voltage-gated channel, subfamily G, member 3 (Kcng3), transcript variant 1, mRNA	0.487147	0.209277	0.0189397	0.316266	0.106373	0.000576023	1.50766	0.423262	0.0912455
NM_001079890	Gprc5a	G protein-coupled receptor, class C, group 5, member A (Gprc5a), mRNA	0.0700569	0.0348476	0.000673926	0.0571259	0.033739	0.000576023	128.479	141.704	0.0845911
NM_001100558	Tiam1	no definition	0.646785	0.0886045	0.000673926	0.578834	0.080061	0.000576023	1.35569	0.190288	0.0141207
NM_001100805	Tmem41a	transmembrane protein 41a (Tmem41a), mRNA	0.615861	0.108069	0.001254	0.637932	0.102165	0.00258939	1.48616	0.221037	0.00302282
NM_001100838	Zmynd8	zinc finger, MYND-type containing 8 (Zmynd8), mRNA	0.601062	0.0948954	0.000673926	0.514327	0.073465	0.000576023	1.32688	0.192566	0.0223445
NM_001106314	Ifitm1	interferon induced transmembrane protein 1 (Ifitm1), mRNA	0.534446	0.109458	0.0223402	0.516707	0.123192	0.0152486	25.106	10.2422	0.0845911
NM_001106498	Pak6	p21 protein (Cdc42/Rac)-activated kinase 6 (Pak6), mRNA	0.555588	0.139465	0.000673926	0.513089	0.120197	0.000576023	1.1962	0.281634	0.18245
NM_001106720	Sntg2	syntrophin, gamma 2 (Sntg2), mRNA	0.449147	0.121823	0.018445	0.525957	0.136621	0.0349393	1.30795	0.330439	0.300444
NM_001106758	Cinp	cyclin-dependent kinase 2-interacting protein (Cinp), mRNA	0.588636	0.0558911	0.000673926	0.529182	0.0393554	0.000576023	1.39569	0.118048	0.0112229
NM_001107417	Neto2	neuropilin (NRP) and tolloid (TLL)-like 2 (Neto2), mRNA	0.549147	0.0514566	0.000673926	0.509302	0.0505278	0.000576023	1.34553	0.13229	0.0323256
NM_001107681	Ppm1l	protein phosphatase, Mg2+/Mn2+ dependent, 1L (Ppm1l), mRNA	0.648543	0.0985325	0.000673926	0.567369	0.0786282	0.000576023	1.42799	0.203033	0.00373249
NM_001107804	Mocs3	molybdenum cofactor synthesis 3 (Mocs3), mRNA	0.594292	0.0587251	0.00593537	0.594222	0.0663955	0.00391827	1.37034	0.136221	0.04584
NM_001107821	Agpat2	1-acylglycerol-3-phosphate O-acyltransferase 2 (Agpat2), mRNA	0.378417	0.114315	0.0335527	0.406715	0.122716	0.0442302	7.28692	3.80468	0.091119
NM_001107834	Pbx3	pre-B-cell leukemia homeobox 3 (Pbx3), mRNA	0.587917	0.217572	0.00873807	0.522325	0.125639	0.00147435	1.47216	0.489064	0.0216154
NM_001108004	Dnajb5	DnaJ (Hsp40) homolog, subfamily B, member 5 (Dnajb5), mRNA	0.641683	0.120345	0.000673926	0.617899	0.151665	0.000576023	1.25567	0.309183	0.0677885
NM_001108141	Dscaml1	Down syndrome cell adhesion molecule-like 1 (Dscaml1), mRNA	0.538654	0.063112	0.000673926	0.55041	0.0825572	0.000576023	1.44119	0.227786	0.00429663
NM_001108218	Hecw2	HECT, C2 and WW domain containing E3 ubiquitin protein ligase 2 (Hecw2), mRNA	0.450372	0.0573341	0.000673926	0.409961	0.0454257	0.000576023	1.32009	0.228834	0.0382491
NM_001108757	Pate4	prostate and testis expressed 4 (Pate4), mRNA	0.26117	0.132493	0.0126308	0.213776	0.1033	0.00258939	69.1966	74.7793	0.232974
NM_001109022	Inmt	indolethylamine N-methyltransferase (Inmt), mRNA	0.514196	0.216126	0.0383322	0.464085	0.204699	0.0150203	1	0.115866	0.00022638
NM_001109087	Shisa3	shisa family member 3 (Shisa3), mRNA	0.222778	0.0971779	0.00398368	0.287557	0.0573219	0.00860838	0.913035	0.181807	0.765524
NM_001109262	RGD1559493	similar to Hypothetical protein MGC58608 (RGD1559493), mRNA	0.274923	0.0530875	0.000673926	0.432673	0.0755264	0.00484477	27.9951	16.6774	0.0845911
NM_001109536	Ptx3	pentraxin 3, long (Ptx3), mRNA	0.307183	0.144073	0.000673926	0.232911	0.0528844	0.000576023	143.919	63.9334	0.0539283
NM_001109613	LOC690918	hypothetical protein LOC690918 (LOC690918), mRNA	0.644211	0.0863774	0.0297768	0.634998	0.101343	0.0216122	1.08742	0.211878	0.662225
NM_001113328; NM_001113329; NM_001113332; NM_001113334; NM_017032	Pde4d	phosphodiesterase 4D, cAMP-specific (Pde4d), transcript variant 1, mRNA; phosphodiesterase 4D, cAMP-specific (Pde4d), transcript variant 2, mRNA; phosphodiesterase 4D, cAMP-specific (Pde4d), transcript variant 3, mRNA; phosphodiesterase 4D, cAMP-specific (Pde4d), transcript variant 4, mRNA; phosphodiesterase 4D, cAMP-specific (Pde4d), transcript variant 5, mRNA	0.629686	0.16609	0.00661216	0.594881	0.113713	0.000576023	1.42414	0.264972	0.0178944
NM_001134867	R3hdm1	R3H domain containing 1 (R3hdm1), mRNA	0.53537	0.0916934	0.000673926	0.459297	0.0746502	0.000576023	1.31832	0.260566	0.0195009
NM_001135045; NM_001135046	Arpp21	cAMP-regulated phosphoprotein 21 (Arpp21), transcript variant 2, mRNA; cAMP-regulated phosphoprotein 21 (Arpp21), transcript variant 1, mRNA	0.636081	0.146759	0.000673926	0.579703	0.106794	0.000576023	1.2368	0.219941	0.0859997
NM_001169578	Diras2	DIRAS family, GTP-binding RAS-like 2 (Diras2), mRNA	0.589295	0.0915816	0.000673926	0.64642	0.118915	0.00185143	0.768821	0.118821	0.0355815
NM_001172120	Tlr1	no definition	0.515892	0.236452	0.0306599	0.371811	0.263459	0.00391827	19.0959	13.8869	0.0845911
NM_001190162; NM_001190163; NM_031511	Igf2	insulin-like growth factor 2 (Igf2), transcript variant 2, mRNA; insulin-like growth factor 2 (Igf2), transcript variant 3, mRNA; insulin-like growth factor 2 (Igf2), transcript variant 1, mRNA	0.486877	0.122731	0.000673926	0.611086	0.170869	0.0113343	0.751032	0.252776	0.0751945
NM_001191000	Lemd3	LEM domain containing 3 (Lemd3), mRNA	0.607771	0.112451	0.000673926	0.612693	0.132563	0.000576023	1.39168	0.267029	0.0129818
NM_001191939	Msr1	macrophage scavenger receptor 1 (Msr1), mRNA	0.609712	0.203419	0.0135061	0.627416	0.129153	0.0135543	71.609	23.1129	0.0845911
NM_001271300; NM_172333	Cthrc1	no definition; collagen triple helix repeat containing 1 (Cthrc1), transcript variant 1, mRNA	0.409845	0.118372	0.0270222	0.363022	0.090009	0.012592	7.61862	4.21454	0.169901
NM_012589	Il6	interleukin 6 (Il6), mRNA	0.20489	0.0848793	0.000673926	0.109947	0.0356735	0.000576023	1	0.236984	0.00022638
NM_012620	Serpine1	serpin peptidase inhibitor, clade E (nexin, plasminogen activator inhibitor type 1), member 1 (Serpine1), mRNA	0.0857209	0.0429797	0.000673926	0.0820547	0.0332901	0.000576023	1676.69	962.805	0.340892
NM_012774	Gpc3	glypican 3 (Gpc3), mRNA	0.584248	0.176283	0.0496871	0.512309	0.167713	0.0139786	1.38861	0.160313	0.14041
NM_012971	Kcna4	potassium voltage-gated channel, shaker-related subfamily, member 4 (Kcna4), mRNA	0.528687	0.0484814	0.000673926	0.564278	0.0770078	0.000576023	1.45954	0.153635	0.0075854
NM_017142	Adcy8	adenylate cyclase 8 (brain) (Adcy8), mRNA	0.568583	0.172887	0.00557614	0.595082	0.18917	0.0135543	0.931284	0.289226	0.720119
NM_017214	Rgs4	regulator of G-protein signaling 4 (Rgs4), mRNA	0.565253	0.145675	0.000673926	0.59027	0.130772	0.000576023	1.18171	0.156979	0.178481
NM_020084	Cacna1i	calcium channel, voltage-dependent, T type, alpha 1I subunit (Cacna1i), mRNA	0.487769	0.109286	0.000673926	0.476425	0.0953206	0.000576023	1.29089	0.238176	0.0383373
NM_021696	Serpinb2	serpin peptidase inhibitor, clade B (ovalbumin), member 2 (Serpinb2), mRNA	0.33664	0.12531	0.0219184	0.124128	0.0640117	0.014202	1	0.124973	0.00022638
NM_022196	Lif	leukemia inhibitory factor (Lif), mRNA	0.151111	0.0642568	0.000673926	0.103321	0.0358076	0.000576023	148.843	152.213	0.270103
NM_022202	Grm8	glutamate receptor, metabotropic 8 (Grm8), mRNA	0.602901	0.0684862	0.00176797	0.592105	0.0730173	0.00105466	1.39718	0.179976	0.0210831
NM_022543	Ccdc80	coiled-coil domain containing 80 (Ccdc80), mRNA	0.580638	0.0975727	0.00518605	0.627295	0.192793	0.0181002	1.3751	0.215441	0.0629425
NM_023101	Vti1a	vesicle transport through interaction with t-SNAREs 1A (Vti1a), mRNA	0.617337	0.0716014	0.0101039	0.59903	0.0565955	0.00575193	1.47175	0.186456	0.0190529
NM_030845	Cxcl1	chemokine (C-X-C motif) ligand 1 (Cxcl1), mRNA	0.23001	0.0752532	0.00805228	0.360802	0.0818211	0.0139786	1	0.103061	0.00022638
NM_030999	Crhr1	corticotropin releasing hormone receptor 1 (Crhr1), mRNA	0.584736	0.0364849	0.0199244	0.551338	0.0780336	0.0154199	0.957924	0.130128	0.847866
NM_031321	Slit3	slit homolog 3 (Drosophila) (Slit3), mRNA	0.567832	0.0543071	0.000673926	0.544283	0.0624537	0.000576023	1.39725	0.150457	0.00719937
NM_031590	Wisp2	WNT1 inducible signaling pathway protein 2 (Wisp2), mRNA	0.438692	0.125243	0.0452026	0.385189	0.135434	0.0302644	1.36007	0.228192	0.316642
NM_031747	Cnn1	calponin 1, basic, smooth muscle (Cnn1), mRNA	0.157691	0.0788727	0.046787	0.131224	0.064623	0.0440899	12.7063	7.80429	0.0847757
NM_031807	Tpbg	trophoblast glycoprotein (Tpbg), mRNA	0.462768	0.0994558	0.000673926	0.574128	0.127214	0.00185143	1.18846	0.219878	0.254877
NM_053397	Artn	artemin (Artn), mRNA	0.295291	0.0958622	0.000673926	0.059036	0.0155556	0.00105466	28.3896	8.27108	0.0845911
NM_053571	Sec16b	SEC16 homolog B (S. cerevisiae) (Sec16b), mRNA	0.266478	0.0704732	0.000673926	0.38775	0.096643	0.00105466	2.04958	0.433939	1
NM_053763	Cyp27b1	cytochrome P450, family 27, subfamily b, polypeptide 1 (Cyp27b1), mRNA	0.0848789	0.0411761	0.000673926	0.0298303	0.0157351	0.0150203	65.4604	47.4386	0.0845911
NM_053770	Sorbs2	sorbin and SH3 domain containing 2 (Sorbs2), mRNA	0.603174	0.164123	0.000673926	0.418535	0.0974093	0.000576023	1.49834	0.383819	0.00061643
NM_053901	Dlgap2	discs, large (Drosophila) homolog-associated protein 2 (Dlgap2), mRNA	0.493985	0.0303407	0.000673926	0.474368	0.0425751	0.000576023	1.40991	0.125226	0.00656833
NM_053953	Il1r2	interleukin 1 receptor, type II (Il1r2), mRNA	0.168225	0.110646	0.000673926	0.0788918	0.0563629	0.000576023	148.068	161.258	0.232974
NM_053963	Mmp12	matrix metallopeptidase 12 (Mmp12), mRNA	0.429789	0.232787	0.00768182	0.362912	0.207509	0.00185143	1	0.523221	0.00022638
NM_078620	Slc8a3	solute carrier family 8 (sodium/calcium exchanger), member 3 (Slc8a3), mRNA	0.625914	0.14075	0.012033	0.541157	0.124106	0.00147435	1.3141	0.290868	0.106194
NM_080482	Brinp1	bone morphogenetic protein/retinoic acid inducible neural-specific 1 (Brinp1), mRNA	0.648608	0.209701	0.000673926	0.609659	0.205993	0.000576023	1.33987	0.409984	0.0189534
NM_130425	Runx3	runt-related transcription factor 3 (Runx3), mRNA	0.170795	0.0505762	0.00176797	0.25892	0.0615808	0.00147435	1	0.0782087	0.00022638
NM_133519	Il11	interleukin 11 (Il11), mRNA	0.122352	0.0649469	0.000673926	0.130043	0.0605153	0.000576023	217.131	128.683	0.0624463
NM_134457	Siah2	siah E3 ubiquitin protein ligase 2 (Siah2), mRNA	0.643259	0.0851837	0.0216469	0.638847	0.0483869	0.0178741	1.4085	0.179462	0.0418593
NM_138513	Calcb	calcitonin-related polypeptide, beta (Calcb), mRNA	0.157101	0.0934976	0.00225102	0.154128	0.0819417	0.00185143	1	0.50898	0.00022638
NM_153626	Npas4	neuronal PAS domain protein 4 (Npas4), mRNA	0.322851	0.172711	0.000673926	2.17416	1.96715	0.000576023	1.45145	0.524439	0.0111221
NM_172055	Cited1	Cbp/p300-interacting transactivator with Glu/Asp-rich carboxy-terminal domain 1 (Cited1), mRNA	0.305755	0.0915949	0.001254	0.400332	0.120036	0.0091112	1.40556	0.394131	0.18883
NM_182842	Camk1g	calcium/calmodulin-dependent protein kinase IG (Camk1g), mRNA	0.539114	0.170655	0.000673926	0.555141	0.188908	0.00105466	1.17742	0.383584	0.28976
Only those genes that decrease the expression of more than 1.5-fold from the baseline value and whose padj-value lower 0.05 were selected for analysis.
Only those genes that increase the expression of more than 1.5-fold from the baseline value and whose padj-value lower 0.05 were selected for analysis.
